# Supplementary material for: Integrative mRNA and Long Noncoding RNA Analysis Reveals the Regulatory Network of Floral Bud Induction in Longan (Dimocarpus longan Lour.)
Source: Front Plant Sci. 2022 Jun 14;13:923183. doi: 10.3389/fpls.2022.923183 (PMC9237614; doi:10.3389/fpls.2022.923183)
Supplement: Supplementary file 1 [file Data_Sheet_1.xlsx]

## Sheet: Supplementary Table 1
Supplementary Table 1. Climate records of Fuzhou, Fujian province, China in 2019
month	average high temperature	average low temperature
September	31℃	23℃
October	28℃	20℃
November	22℃	15℃
December	19℃	11℃
January	18℃	10℃

## Sheet: Supplementary Table 2
Supplementary Table 2. List of primers used in this study.
Actin-F	TTCCGCTGCCCAGAAGTCCTCTT	Reference gene
Actin-R	CATTGAACATAGTTGAACCAC_x0002_
Dlo_014509.1(FKF1)-F	AACTTACGGTTGGAGGAGCA	DEmRNA
Dlo_014509.1(FKF1)-R	GTCATCCATTGGCTGCATGT
Dlo_034174.1(COL)-F	TGGAACCTCTTCATCGGCTT
Dlo_034174.1(COL)-R	TTCACCCACTGATGGAGCAT
Dlo_000086.1(SCL)-F	TAAGCTTGGGAGGTTCGTGT
Dlo_000086.1(SCL)-R	CAACTCAACCAGAGGAGGGT
Dlo_024864.1(GI)-F	GATGCTGCTGCTGCTTTACT
Dlo_024864.1(GI)-R	AATCCCTTGGGCAGTAGCTT
Dlo_010808.1(COL)-F	TACTGGTGGTGATGGTGGAC
Dlo_010808.1(COL)-R	ATCAGGCCTATCACCAGTCG
Dlo_021562.1(COL)-F	AGACGTCAGCAGAGAGGAAG
Dlo_021562.1(COL)-R	GCCTGAACTGTTCTGTTCCC
Dlo_011077.1(ARF)-F	GAGGTACTGTGCTGAGACGA
Dlo_011077.1(ARF)-R	TCAACAAATGCCTCCTTGGC
Dlo_031921.1(AHK)-F	AGTAGCTGCTGGAGCTTTGA
Dlo_031921.1(AHK)-R	CGTCCATTTCTGGCATCTGG
Dlo_032102.1(IAA)-F	AGTTGCTCCAGTTGCCAAAG
Dlo_032102.1(IAA)-R	GAGCTCTGAGTAGCCAGTGT
Dlo_023358.1(INV)-F	TGGGCCTCTGTTCAGACAAT
Dlo_023358.1(INV)-R	CTGGCCATTGGAGGATGTTG
Dlo_026629.1(BGLU)-F	ATCAGCAGGACTGGAATGCT
Dlo_026629.1(BGLU)-R	GTCAAGCAATGACCAGGCAA
Dlo_030704.1(PYL)-F	GCACTTCTGCTCTGGTCAAG
Dlo_030704.1(PYL)-R	CCATTCACAACACACCTGCT
TCONS_00090940-F	GCCCTCCACTTTAGGGACTT	DElncRNA
TCONS_00090940-R	GTGGGCTTGTAACCCAAGTG
TCONS_00025288-F	TCTCTCGTTTCTCTCTTCCTG
TCONS_00025288-R	CATTGATTGAGTCGGCAG
TCONS_00024573-F	TGTTGCTTGACGAAACAGACT
TCONS_00024573-R	CAAATCCAACCACCAACCCA
TCONS_00140932-F	GGATCTCCTAGAGCCGTACC
TCONS_00140932-R	AGCCAACATCATGCACCTTC
TCONS_00093813-F	ACTCTACTCTCCTCTCCTCT
TCONS_00093813-R	TGTACAACACAACACAAGGG

## Sheet: Supplementary Table 3
Supplementary Table 3. DEmRNA and DElncRNA gene IDs
novel mRNA	annotated mRNAs	putative lncRNA
XLOC_000754	Dlo_000004.1	TCONS_00000009
XLOC_000118	Dlo_000005.1	TCONS_00001569
XLOC_000118	dlo_036347.1	TCONS_00001568
XLOC_000225	Dlo_000002.1	TCONS_00000011
XLOC_001111	Dlo_000003.1	TCONS_00001566
XLOC_001111	Dlo_000007.1	TCONS_00001567
XLOC_000531	Dlo_000006.1	TCONS_00000016
XLOC_000531	Dlo_000009.1	TCONS_00001573
XLOC_001279	Dlo_000010.1	TCONS_00000021
Dlo_002125.1	Dlo_000011.1	TCONS_00000023
XLOC_005308	Dlo_000013.1	TCONS_00000026
XLOC_005308	Dlo_000012.1	TCONS_00000036
XLOC_005123	Dlo_000014.1	TCONS_00001645
XLOC_005123	Dlo_000015.1	TCONS_00001648
XLOC_005123	Dlo_000016.1	TCONS_00000071
XLOC_005123	Dlo_000017.1	TCONS_00001666
XLOC_005123	Dlo_000018.1	TCONS_00001668
XLOC_005123	Dlo_000019.1	TCONS_00001704
XLOC_005123	Dlo_000021.1	TCONS_00000100
XLOC_005133	Dlo_000023.1	TCONS_00000101
Dlo_011736.1	Dlo_000022.2	TCONS_00001714
Dlo_011736.1	Dlo_000024.1	TCONS_00000105
Dlo_011754.1	Dlo_000025.1	TCONS_00000104
XLOC_029366	Dlo_000026.1	TCONS_00000103
XLOC_029606	Dlo_000027.1	TCONS_00001711
XLOC_029606	Dlo_000028.3	TCONS_00001721
XLOC_029643	Dlo_000029.1	TCONS_00000170
XLOC_029643	Dlo_000030.1	TCONS_00000176
XLOC_029643	Dlo_000032.1	TCONS_00001763
XLOC_029675	Dlo_000031.1	TCONS_00000172
XLOC_029474	Dlo_000033.1	TCONS_00000173
XLOC_029494	Dlo_000035.1	TCONS_00001752
XLOC_029494	Dlo_000034.1	TCONS_00001756
XLOC_029494	Dlo_000036.1	TCONS_00001770
XLOC_029494	Dlo_000037.1	TCONS_00000185
XLOC_039923	Dlo_000038.1	TCONS_00000186
XLOC_039923	dlo_035902.1	TCONS_00000187
XLOC_039933	dlo_035382.1	TCONS_00001779
XLOC_025858	dlo_038561.1	TCONS_00001780
XLOC_026251	dlo_037038.1	TCONS_00001781
Dlo_019705.1	Dlo_000039.1	TCONS_00001783
Dlo_019705.1	Dlo_000040.1	TCONS_00001782
Dlo_019705.1	Dlo_000041.1	TCONS_00001784
Dlo_019705.1	Dlo_000045.1	TCONS_00000201
Dlo_019705.1	Dlo_000044.1	TCONS_00000216
XLOC_022372	Dlo_000042.1	TCONS_00001850
XLOC_022374	Dlo_000043.1	TCONS_00001851
XLOC_022350	Dlo_000046.1	TCONS_00000243
XLOC_062001	Dlo_000047.1	TCONS_00000244
dlo_035022.1	Dlo_000048.1	TCONS_00001865
XLOC_008406	Dlo_000049.1	TCONS_00001866
Dlo_026044.2	Dlo_000050.1	TCONS_00001874
Dlo_026044.2	Dlo_000051.1	TCONS_00000252
Dlo_026044.2	Dlo_000052.1	TCONS_00000253
XLOC_065662	Dlo_000054.1	TCONS_00000254
XLOC_065732	Dlo_000053.1	TCONS_00000271
XLOC_065621	Dlo_000055.1	TCONS_00001881
XLOC_065621	Dlo_000058.2	TCONS_00000282
XLOC_057587	Dlo_000057.1	TCONS_00001889
XLOC_057660	Dlo_000060.1	TCONS_00000289
XLOC_071470	Dlo_000059.1	TCONS_00001888
XLOC_071490	Dlo_000061.1	TCONS_00001893
Dlo_028546.1	Dlo_000062.1	TCONS_00001898
Dlo_028546.1	Dlo_000063.1	TCONS_00000311
Dlo_028546.1	Dlo_000064.1	TCONS_00000313
Dlo_028546.1	Dlo_000065.2	TCONS_00001910
Dlo_028546.1	Dlo_000066.1	TCONS_00001911
Dlo_028546.1	Dlo_000067.1	TCONS_00000318
Dlo_028546.1	Dlo_000068.1	TCONS_00001908
Dlo_028546.1	Dlo_000069.1	TCONS_00001907
Dlo_028546.1	Dlo_000070.1	TCONS_00001906
Dlo_028546.1	Dlo_000074.1	TCONS_00000317
Dlo_028546.1	dlo_035890.1	TCONS_00001909
Dlo_028546.1	Dlo_000075.1	TCONS_00001921
Dlo_028546.1	Dlo_000076.1	TCONS_00001922
Dlo_028546.1	Dlo_000077.1	TCONS_00001924
Dlo_028546.1	Dlo_000078.1	TCONS_00001923
Dlo_028546.1	Dlo_000079.1	TCONS_00000329
Dlo_028546.1	Dlo_000080.1	TCONS_00000330
Dlo_028546.1	Dlo_000081.1	TCONS_00001952
Dlo_028546.1	Dlo_000083.1	TCONS_00000366
Dlo_028546.1	Dlo_000082.1	TCONS_00001978
Dlo_028546.1	Dlo_000084.1	TCONS_00000373
Dlo_028546.1	Dlo_000086.1	TCONS_00000369
Dlo_028546.1	Dlo_000090.1	TCONS_00000368
Dlo_028546.1	Dlo_000092.1	TCONS_00000377
Dlo_028546.1	Dlo_000093.1	TCONS_00001985
Dlo_028546.1	Dlo_000088.1	TCONS_00000378
Dlo_028546.1	Dlo_000089.1	TCONS_00000379
Dlo_028546.1	Dlo_000094.1	TCONS_00001997
Dlo_028546.1	Dlo_000095.1	TCONS_00000389
Dlo_028546.1	Dlo_000098.1	TCONS_00002065
Dlo_028546.1	Dlo_000097.1	TCONS_00002064
Dlo_028546.1	Dlo_000100.1	TCONS_00000412
XLOC_071546	Dlo_000101.1	TCONS_00002029
XLOC_071546	Dlo_000096.1	TCONS_00002056
XLOC_071718	Dlo_000103.1	TCONS_00002067
XLOC_071574	Dlo_000106.1	TCONS_00000426
XLOC_071573	Dlo_000104.1	TCONS_00000427
Dlo_030740.1	Dlo_000105.1	TCONS_00000436
Dlo_030740.1	Dlo_000107.1	TCONS_00000434
XLOC_076956	Dlo_000108.1	TCONS_00000435
XLOC_076956	Dlo_000109.1	TCONS_00002084
XLOC_026391	Dlo_000110.2	TCONS_00002082
XLOC_026364	Dlo_000111.1	TCONS_00002083
XLOC_026364	Dlo_000113.1	TCONS_00002109
XLOC_026364	Dlo_000112.1	TCONS_00002108
XLOC_026364	Dlo_000114.1	TCONS_00002112
XLOC_026364	Dlo_000115.1	TCONS_00002110
XLOC_026364	Dlo_000116.3	TCONS_00000472
XLOC_026364	Dlo_000117.1	TCONS_00000467
XLOC_026364	Dlo_000120.1	TCONS_00002119
XLOC_026364	Dlo_000121.1	TCONS_00002128
XLOC_026364	Dlo_000122.1	TCONS_00002134
XLOC_026364	Dlo_000123.1	TCONS_00002137
XLOC_026364	Dlo_000118.1	TCONS_00000517
XLOC_026364	Dlo_000119.1	TCONS_00000522
XLOC_026364	Dlo_000125.1	TCONS_00002139
XLOC_073673	Dlo_000124.1	TCONS_00000523
XLOC_073402	Dlo_000126.1	TCONS_00000528
XLOC_073402	Dlo_000127.1	TCONS_00002147
XLOC_073402	Dlo_000128.1	TCONS_00002148
XLOC_073854	Dlo_000132.1	TCONS_00002149
XLOC_073854	Dlo_000131.1	TCONS_00002146
XLOC_045239	Dlo_000130.2	TCONS_00002150
XLOC_045239	Dlo_000133.1	TCONS_00000549
XLOC_045239	Dlo_000135.1	TCONS_00002157
XLOC_045239	Dlo_000134.1	TCONS_00000550
XLOC_045239	Dlo_000136.1	TCONS_00002158
XLOC_045239	Dlo_000137.1	TCONS_00002162
XLOC_045252	dlo_038074.1	TCONS_00000565
XLOC_081619	Dlo_000138.1	TCONS_00000578
XLOC_081539	Dlo_000139.1	TCONS_00002181
XLOC_045874	Dlo_000141.1	TCONS_00000575
XLOC_014160	Dlo_000140.1	TCONS_00000591
Dlo_015347.1	Dlo_000142.1	TCONS_00000594
Dlo_015347.1	Dlo_000145.1	TCONS_00002242
Dlo_015347.1	Dlo_000144.1	TCONS_00000597
XLOC_038367	Dlo_000143.1	TCONS_00000608
XLOC_038375	Dlo_000146.1	TCONS_00002253
XLOC_038375	Dlo_000147.1	TCONS_00002254
XLOC_038378	Dlo_000148.1	TCONS_00000609
XLOC_038390	Dlo_000149.1	TCONS_00000610
XLOC_001517	Dlo_000151.1	TCONS_00002250
XLOC_001600	Dlo_000155.1	TCONS_00002266
XLOC_001620	Dlo_000156.1	TCONS_00002267
XLOC_047681	dlo_038458.1	TCONS_00002268
XLOC_016857	dlo_039235.1	TCONS_00002269
XLOC_016857	dlo_034574.1	TCONS_00000618
XLOC_060978	dlo_034372.1	TCONS_00002274
Dlo_024287.1	Dlo_000152.1	TCONS_00002275
Dlo_024337.1	Dlo_000154.1	TCONS_00002271
Dlo_024346.1	Dlo_000153.1	TCONS_00000622
Dlo_024346.1	Dlo_000157.1	TCONS_00002272
Dlo_024346.1	Dlo_000158.1	TCONS_00000623
XLOC_011916	Dlo_000159.1	TCONS_00002282
Dlo_004797.1	Dlo_000160.1	TCONS_00000627
Dlo_004797.1	Dlo_000161.1	TCONS_00000626
XLOC_011951	Dlo_000162.1	TCONS_00000657
XLOC_011877	Dlo_000163.1	TCONS_00000655
XLOC_036033	Dlo_000164.1	TCONS_00002318
XLOC_036249	Dlo_000166.1	TCONS_00002316
XLOC_036249	Dlo_000167.1	TCONS_00002317
XLOC_036249	Dlo_000168.1	TCONS_00002315
XLOC_036243	Dlo_000169.1	TCONS_00002327
XLOC_036249	dlo_037082.1	TCONS_00000682
XLOC_036109	Dlo_000165.1	TCONS_00000683
XLOC_036278	Dlo_000173.1	TCONS_00002349
XLOC_020533	Dlo_000171.1	TCONS_00002346
XLOC_020533	Dlo_000174.1	TCONS_00000702
XLOC_020533	Dlo_000175.1	TCONS_00000704
XLOC_020533	Dlo_000178.1	TCONS_00000709
XLOC_020533	Dlo_000177.1	TCONS_00002363
XLOC_020533	Dlo_000179.1	TCONS_00002352
XLOC_020533	Dlo_000176.1	TCONS_00000705
XLOC_020533	dlo_036397.1	TCONS_00002359
XLOC_020533	Dlo_000180.1	TCONS_00000765
XLOC_020533	Dlo_000181.1	TCONS_00000793
XLOC_020533	dlo_036370.1	TCONS_00002435
XLOC_020551	dlo_036053.1	TCONS_00000849
XLOC_020638	Dlo_000182.1	TCONS_00002446
XLOC_033651	Dlo_000184.1	TCONS_00002448
XLOC_033651	Dlo_000183.1	TCONS_00002449
XLOC_051572	Dlo_000187.1	TCONS_00000874
XLOC_051572	Dlo_000186.2	TCONS_00000881
XLOC_024102	Dlo_000185.1	TCONS_00002507
Dlo_009601.1	Dlo_000190.1	TCONS_00000897
XLOC_024227	Dlo_000188.1	TCONS_00000898
XLOC_024227	Dlo_000192.1	TCONS_00000899
XLOC_024227	Dlo_000191.1	TCONS_00002508
XLOC_004655	Dlo_000194.1	TCONS_00000900
XLOC_004655	Dlo_000195.1	TCONS_00002504
XLOC_004655	Dlo_000196.1	TCONS_00000893
XLOC_004655	Dlo_000197.1	TCONS_00000894
XLOC_004655	Dlo_000198.1	TCONS_00002519
XLOC_004655	Dlo_000200.1	TCONS_00002521
XLOC_004655	Dlo_000201.1	TCONS_00002522
XLOC_004655	Dlo_000202.2	TCONS_00000941
Dlo_001913.1	Dlo_000204.1	TCONS_00000939
XLOC_050874	Dlo_000203.1	TCONS_00000944
XLOC_050874	Dlo_000207.1	TCONS_00000954
XLOC_051021	Dlo_000205.1	TCONS_00002568
XLOC_030827	Dlo_000206.1	TCONS_00002569
XLOC_031129	Dlo_000209.1	TCONS_00002573
XLOC_031129	Dlo_000210.1	TCONS_00000974
XLOC_031129	Dlo_000208.1	TCONS_00002590
XLOC_031129	Dlo_000231.1	TCONS_00000976
XLOC_031129	Dlo_000230.1	TCONS_00000977
XLOC_031127	Dlo_000229.1	TCONS_00000975
XLOC_031129	Dlo_000233.1	TCONS_00002591
XLOC_031127	Dlo_000232.1	TCONS_00002603
XLOC_030927	Dlo_000235.2	TCONS_00000993
Dlo_011162.1	Dlo_000234.1	TCONS_00000992
XLOC_028028	Dlo_000239.1	TCONS_00001004
XLOC_028047	Dlo_000241.1	TCONS_00001007
XLOC_028079	Dlo_000236.4	TCONS_00000999
XLOC_028079	Dlo_000237.1	TCONS_00002615
XLOC_028079	Dlo_000238.1	TCONS_00002613
XLOC_043081	Dlo_000242.1	TCONS_00002616
XLOC_043081	Dlo_000243.1	TCONS_00002612
XLOC_042895	Dlo_000246.1	TCONS_00002614
XLOC_042895	Dlo_000247.1	TCONS_00002617
XLOC_043084	Dlo_000250.1	TCONS_00000997
XLOC_043162	dlo_035603.1	TCONS_00002623
XLOC_043173	Dlo_000245.1	TCONS_00002620
Dlo_017130.1	Dlo_000251.1	TCONS_00002621
Dlo_017129.2	Dlo_000244.1	TCONS_00001029
XLOC_042965	Dlo_000252.1	TCONS_00002659
XLOC_043014	Dlo_000253.1	TCONS_00001053
XLOC_043014	Dlo_000254.1	TCONS_00002672
XLOC_043014	Dlo_000255.2	TCONS_00002680
XLOC_043014	Dlo_000256.1	TCONS_00002714
XLOC_043218	Dlo_000257.1	TCONS_00002715
XLOC_043218	Dlo_000260.1	TCONS_00002728
XLOC_043233	Dlo_000261.1	TCONS_00001124
XLOC_043233	Dlo_000262.1	TCONS_00001126
XLOC_043233	Dlo_000264.1	TCONS_00001128
XLOC_032481	Dlo_000258.1	TCONS_00002738
XLOC_032481	Dlo_000259.1	TCONS_00002741
XLOC_032481	Dlo_000263.1	TCONS_00001136
XLOC_032480	Dlo_000265.1	TCONS_00001141
XLOC_032480	Dlo_000268.1	TCONS_00001140
XLOC_032480	Dlo_000267.1	TCONS_00001142
XLOC_032480	Dlo_000269.1	TCONS_00002755
XLOC_032480	Dlo_000266.1	TCONS_00002753
XLOC_032480	Dlo_000270.1	TCONS_00002752
XLOC_032315	Dlo_000272.1	TCONS_00002757
XLOC_032315	Dlo_000273.1	TCONS_00001159
XLOC_032618	Dlo_000274.1	TCONS_00001158
XLOC_064835	Dlo_000278.1	TCONS_00002766
XLOC_064835	Dlo_000280.1	TCONS_00002767
XLOC_055380	Dlo_000279.2	TCONS_00002769
XLOC_055380	Dlo_000290.1	TCONS_00001163
XLOC_055399	Dlo_000289.3	TCONS_00001164
Dlo_022071.2	Dlo_000288.1	TCONS_00002768
Dlo_022071.2	dlo_036722.1	TCONS_00001168
Dlo_022071.2	Dlo_000283.1	TCONS_00002802
XLOC_034956	dlo_036691.1	TCONS_00001186
XLOC_034957	Dlo_000281.1	TCONS_00002819
XLOC_034829	Dlo_000282.1	TCONS_00002816
XLOC_035015	Dlo_000285.1	TCONS_00002817
XLOC_035015	Dlo_000284.1	TCONS_00002825
XLOC_035015	Dlo_000286.1	TCONS_00002812
XLOC_035015	Dlo_000287.1	TCONS_00001127
XLOC_035015	Dlo_000291.1	TCONS_00002737
XLOC_035015	Dlo_000292.1	TCONS_00002845
XLOC_040087	Dlo_000293.1	TCONS_00001249
XLOC_040096	Dlo_000294.1	TCONS_00002850
Dlo_016034.1	Dlo_000295.1	TCONS_00002851
Dlo_016034.1	Dlo_000297.2	TCONS_00001252
Dlo_016034.1	Dlo_000298.1	TCONS_00001256
Dlo_016034.1	Dlo_000299.1	TCONS_00002863
Dlo_016034.1	Dlo_000301.1	TCONS_00002873
Dlo_016034.1	Dlo_000302.1	TCONS_00002878
XLOC_040265	Dlo_000304.1	TCONS_00002881
XLOC_040289	Dlo_000305.1	TCONS_00002877
Dlo_016678.1	Dlo_000306.1	TCONS_00002889
Dlo_017551.3	Dlo_000307.1	TCONS_00001270
Dlo_017551.3	Dlo_000308.1	TCONS_00001276
Dlo_017551.3	Dlo_000310.1	TCONS_00001277
Dlo_017551.3	Dlo_000309.1	TCONS_00002893
XLOC_044086	Dlo_000312.1	TCONS_00001283
Dlo_017551.3	Dlo_000313.1	TCONS_00002931
XLOC_044086	Dlo_000314.1	TCONS_00002933
XLOC_044086	Dlo_000315.1	TCONS_00002930
XLOC_044239	Dlo_000316.1	TCONS_00002932
XLOC_044244	Dlo_000320.1	TCONS_00002936
XLOC_044241	Dlo_000319.1	TCONS_00002946
XLOC_044241	Dlo_000318.1	TCONS_00002945
XLOC_044241	Dlo_000322.1	TCONS_00002947
XLOC_044241	Dlo_000325.1	TCONS_00001341
XLOC_044241	Dlo_000321.1	TCONS_00002992
XLOC_044241	Dlo_000326.1	TCONS_00002995
XLOC_044241	Dlo_000327.1	TCONS_00001353
XLOC_044241	Dlo_000331.1	TCONS_00002996
XLOC_044241	Dlo_000334.1	TCONS_00002990
XLOC_044241	Dlo_000328.1	TCONS_00001369
XLOC_044241	Dlo_000339.1	TCONS_00002998
XLOC_044241	Dlo_000340.1	TCONS_00003000
XLOC_044241	Dlo_000335.1	TCONS_00003002
XLOC_044241	Dlo_000336.1	TCONS_00003001
XLOC_044241	Dlo_000343.1	TCONS_00001388
XLOC_044241	Dlo_000344.1	TCONS_00001389
Dlo_017618.1	Dlo_000345.1	TCONS_00003014
XLOC_052311	Dlo_000346.1	TCONS_00003015
XLOC_052311	Dlo_000349.1	TCONS_00003017
XLOC_052241	Dlo_000347.1	TCONS_00003018
XLOC_052241	Dlo_000348.1	TCONS_00001383
XLOC_052424	Dlo_000350.1	TCONS_00003024
XLOC_052442	Dlo_000351.2	TCONS_00003016
XLOC_052281	Dlo_000353.1	TCONS_00001377
XLOC_052281	Dlo_000352.3	TCONS_00001379
XLOC_052281	Dlo_000355.1	TCONS_00001380
XLOC_052281	Dlo_000354.2	TCONS_00001381
XLOC_052281	Dlo_000356.2	TCONS_00003019
XLOC_052281	Dlo_000357.1	TCONS_00001382
XLOC_050025	Dlo_000361.1	TCONS_00003020
XLOC_050051	Dlo_000362.1	TCONS_00003026
XLOC_050051	Dlo_000363.1	TCONS_00001391
XLOC_050051	Dlo_000364.1	TCONS_00001390
XLOC_050051	Dlo_000365.1	TCONS_00003045
XLOC_053159	Dlo_000360.1	TCONS_00003038
XLOC_053169	Dlo_000371.1	TCONS_00003042
Dlo_021488.1	Dlo_000369.1	TCONS_00003043
Dlo_021488.1	Dlo_000370.1	TCONS_00003044
XLOC_006730	Dlo_000374.1	TCONS_00003055
Dlo_003880.1	Dlo_000375.1	TCONS_00003056
XLOC_009645	Dlo_000373.1	TCONS_00001473
XLOC_009645	Dlo_000376.1	TCONS_00003061
XLOC_009645	Dlo_000372.1	TCONS_00003058
XLOC_009645	Dlo_000379.1	TCONS_00003085
XLOC_009695	Dlo_000377.1	TCONS_00003079
XLOC_009695	Dlo_000378.1	TCONS_00003089
XLOC_012732	Dlo_000382.1	TCONS_00001493
XLOC_025029	Dlo_000383.1	TCONS_00001488
XLOC_063877	Dlo_000384.1	TCONS_00001489
XLOC_063877	Dlo_000385.1	TCONS_00001490
XLOC_063956	Dlo_000389.1	TCONS_00003108
XLOC_080254	Dlo_000387.2	TCONS_00001546
XLOC_080167	Dlo_000390.1	TCONS_00001549
XLOC_080167	Dlo_000392.1	TCONS_00003123
XLOC_080167	Dlo_000393.1	TCONS_00001559
Dlo_027469.1	Dlo_000396.1	TCONS_00010430
Dlo_027469.1	Dlo_000394.1	TCONS_00010435
XLOC_068872	Dlo_000397.1	TCONS_00010434
XLOC_068877	Dlo_000398.1	TCONS_00010443
XLOC_071047	Dlo_000399.1	TCONS_00010444
XLOC_071047	Dlo_000401.1	TCONS_00010023
XLOC_016333	Dlo_000400.1	TCONS_00010446
XLOC_059620	Dlo_000402.1	TCONS_00010060
XLOC_059620	Dlo_000403.1	TCONS_00010474
XLOC_059610	Dlo_000404.1	TCONS_00010072
XLOC_063430	Dlo_000405.1	TCONS_00010073
XLOC_067130	Dlo_000407.1	TCONS_00010075
XLOC_067130	Dlo_000406.1	TCONS_00010074
XLOC_067130	Dlo_000408.2	TCONS_00010069
XLOC_067170	Dlo_000409.1	TCONS_00010480
XLOC_067284	Dlo_000410.1	TCONS_00010481
XLOC_067199	Dlo_000412.1	TCONS_00010484
XLOC_067214	Dlo_000413.1	TCONS_00010488
Dlo_026788.2	Dlo_000418.1	TCONS_00010489
XLOC_062745	Dlo_000417.2	TCONS_00010083
XLOC_062745	Dlo_000419.1	TCONS_00010494
XLOC_062745	Dlo_000420.1	TCONS_00010451
XLOC_062745	Dlo_000421.2	TCONS_00010453
XLOC_062745	Dlo_000422.1	TCONS_00010047
XLOC_062745	Dlo_000423.1	TCONS_00010471
XLOC_070434	Dlo_000425.1	TCONS_00010456
XLOC_074275	Dlo_000426.1	TCONS_00010457
XLOC_074289	Dlo_000424.1	TCONS_00010460
XLOC_074289	Dlo_000427.1	TCONS_00010462
XLOC_074289	Dlo_000429.1	TCONS_00010467
XLOC_067700	Dlo_000430.1	TCONS_00010461
XLOC_067700	Dlo_000431.1	TCONS_00010465
XLOC_067700	Dlo_000432.1	TCONS_00010468
Dlo_027685.3	Dlo_000434.3	TCONS_00010048
Dlo_027685.3	Dlo_000433.1	TCONS_00010049
Dlo_027685.3	Dlo_000436.1	TCONS_00010470
Dlo_027685.3	Dlo_000435.1	TCONS_00010051
Dlo_027685.3	Dlo_000439.1	TCONS_00010514
XLOC_069387	Dlo_000438.1	TCONS_00010515
Dlo_027685.3	Dlo_000441.1	TCONS_00010134
Dlo_029806.2	Dlo_000440.1	TCONS_00010520
Dlo_029806.2	Dlo_000444.1	TCONS_00010143
Dlo_029806.2	Dlo_000445.1	TCONS_00010532
Dlo_029806.2	Dlo_000446.1	TCONS_00010533
Dlo_029806.2	Dlo_000447.1	TCONS_00010149
Dlo_029806.2	Dlo_000450.1	TCONS_00010168
XLOC_072415	Dlo_000449.1	TCONS_00010171
XLOC_072473	dlo_038027.1	TCONS_00010166
XLOC_072473	Dlo_000451.1	TCONS_00010154
XLOC_083496	Dlo_000452.2	TCONS_00010530
XLOC_083497	Dlo_000456.1	TCONS_00010562
XLOC_083583	Dlo_000459.1	TCONS_00010192
XLOC_083583	Dlo_000458.1	TCONS_00010594
XLOC_083583	dlo_035364.1	TCONS_00010591
XLOC_083583	Dlo_000460.1	TCONS_00010205
XLOC_083583	Dlo_000461.1	TCONS_00010601
XLOC_083583	Dlo_000466.1	TCONS_00010201
XLOC_077934	Dlo_000463.1	TCONS_00010590
Dlo_030115.1	Dlo_000455.1	TCONS_00010603
Dlo_030114.4	Dlo_000454.2	TCONS_00010585
Dlo_030114.4	Dlo_000453.1	TCONS_00010194
XLOC_075501	Dlo_000467.1	TCONS_00010587
XLOC_077429	Dlo_000468.1	TCONS_00010208
XLOC_077429	Dlo_000469.1	TCONS_00010618
XLOC_076075	Dlo_000470.2	TCONS_00010223
XLOC_015158	Dlo_000473.1	TCONS_00010224
XLOC_015161	Dlo_000472.2	TCONS_00010225
XLOC_015161	Dlo_000474.1	TCONS_00010621
XLOC_015269	Dlo_000475.1	TCONS_00010627
XLOC_015276	Dlo_000476.1	TCONS_00010233
XLOC_015276	Dlo_000477.1	TCONS_00010231
XLOC_015276	Dlo_000478.1	TCONS_00010232
XLOC_015276	Dlo_000480.1	TCONS_00010246
XLOC_015226	Dlo_000482.1	TCONS_00010237
XLOC_015304	Dlo_000481.1	TCONS_00010683
XLOC_015304	Dlo_000479.1	TCONS_00010284
XLOC_015231	Dlo_000483.1	TCONS_00010686
XLOC_015306	Dlo_000484.1	TCONS_00010685
XLOC_015309	Dlo_000489.1	TCONS_00010332
XLOC_015309	Dlo_000491.1	TCONS_00010333
XLOC_015313	dlo_037073.1	TCONS_00010725
XLOC_015313	dlo_036345.1	TCONS_00010731
XLOC_015313	Dlo_000494.1	TCONS_00010732
XLOC_015313	Dlo_000497.1	TCONS_00010726
XLOC_015313	Dlo_000498.1	TCONS_00010727
XLOC_015248	Dlo_000485.1	TCONS_00010728
XLOC_015248	Dlo_000486.1	TCONS_00010729
XLOC_015248	Dlo_000499.1	TCONS_00010288
XLOC_015248	Dlo_000500.1	TCONS_00010703
XLOC_015248	dlo_038865.1	TCONS_00010706
XLOC_015248	Dlo_000501.2	TCONS_00010714
XLOC_015248	Dlo_000503.1	TCONS_00010325
XLOC_078328	Dlo_000502.1	TCONS_00010716
XLOC_078328	Dlo_000504.1	TCONS_00010718
XLOC_079802	Dlo_000505.1	TCONS_00010696
XLOC_020844	Dlo_000506.1	TCONS_00010695
XLOC_020905	Dlo_000508.1	TCONS_00010701
XLOC_079421	Dlo_000509.1	TCONS_00010702
XLOC_009147	Dlo_000510.1	TCONS_00010316
XLOC_009148	Dlo_000513.1	TCONS_00010317
XLOC_009178	Dlo_000512.1	TCONS_00010708
dlo_036587.1	Dlo_000514.1	TCONS_00010705
dlo_036587.1	Dlo_000511.1	TCONS_00010707
XLOC_020144	Dlo_000515.1	TCONS_00010331
XLOC_020144	Dlo_000516.1	TCONS_00010715
XLOC_020144	Dlo_000517.1	TCONS_00010736
XLOC_020187	Dlo_000520.1	TCONS_00010735
Dlo_006377.1	Dlo_000521.1	TCONS_00010738
XLOC_019306	Dlo_000522.1	TCONS_00010740
XLOC_019306	Dlo_000523.1	TCONS_00010365
XLOC_019306	Dlo_000524.1	TCONS_00010746
XLOC_019306	Dlo_000525.1	TCONS_00010370
XLOC_019306	Dlo_000526.1	TCONS_00010379
XLOC_019306	Dlo_000530.1	TCONS_00010380
XLOC_019306	Dlo_000527.1	TCONS_00010383
XLOC_019306	Dlo_000537.1	TCONS_00010384
XLOC_019306	Dlo_000533.1	TCONS_00010399
XLOC_019306	Dlo_000534.1	TCONS_00010400
XLOC_019306	Dlo_000532.1	TCONS_00010401
XLOC_019306	Dlo_000535.1	TCONS_00010402
XLOC_019306	dlo_038021.1	TCONS_00010404
XLOC_019306	dlo_034967.1	TCONS_00010409
XLOC_019306	dlo_035088.1	TCONS_00010802
XLOC_019306	Dlo_000540.2	TCONS_00010403
XLOC_019306	dlo_035303.1	TCONS_00010385
XLOC_019306	dlo_039185.1	TCONS_00010391
XLOC_019306	dlo_036452.1	TCONS_00010392
XLOC_019306	Dlo_000539.1	TCONS_00010388
XLOC_019306	Dlo_000541.1	TCONS_00010416
XLOC_019306	dlo_036902.1	TCONS_00010419
XLOC_019306	Dlo_000544.1	TCONS_00010425
XLOC_019306	Dlo_000542.1	TCONS_00010834
XLOC_019306	Dlo_000545.1	TCONS_00010833
XLOC_019306	Dlo_000556.1	TCONS_00010837
XLOC_019306	Dlo_000548.1	TCONS_00010836
XLOC_019306	Dlo_000549.1	TCONS_00010842
XLOC_019306	Dlo_000550.1	TCONS_00010841
XLOC_019306	Dlo_000551.1	TCONS_00010843
XLOC_019306	Dlo_000552.1	TCONS_00010844
XLOC_019306	Dlo_000553.1	TCONS_00010426
XLOC_019366	Dlo_000554.1	TCONS_00010427
XLOC_081783	Dlo_000555.1	TCONS_00057326
XLOC_082162	Dlo_000557.1	TCONS_00057327
XLOC_082214	Dlo_000559.1	TCONS_00057000
XLOC_082909	Dlo_000560.1	TCONS_00057001
XLOC_082879	Dlo_000558.1	TCONS_00057003
XLOC_082894	Dlo_000561.1	TCONS_00057004
XLOC_025483	Dlo_000562.1	TCONS_00057005
XLOC_083243	Dlo_000565.1	TCONS_00057006
XLOC_083306	dlo_036609.1	TCONS_00057007
XLOC_083306	Dlo_000567.1	TCONS_00057008
XLOC_083776	Dlo_000566.1	TCONS_00057009
XLOC_084498	Dlo_000578.1	TCONS_00057010
XLOC_008906	Dlo_000576.1	TCONS_00057011
XLOC_001743	Dlo_000577.2	TCONS_00057012
XLOC_001742	Dlo_000574.1	TCONS_00057013
XLOC_001742	Dlo_000582.1	TCONS_00056995
XLOC_001916	Dlo_000583.1	TCONS_00056999
XLOC_002396	Dlo_000585.2	TCONS_00057002
XLOC_014446	dlo_034813.1	TCONS_00057019
XLOC_014441	Dlo_000587.1	TCONS_00057020
XLOC_014471	Dlo_000586.1	TCONS_00057015
XLOC_014471	Dlo_000588.1	TCONS_00057028
XLOC_014554	Dlo_000589.2	TCONS_00057348
XLOC_014554	Dlo_000590.1	TCONS_00057349
XLOC_014489	Dlo_000591.1	TCONS_00057344
XLOC_014489	Dlo_000592.1	TCONS_00057350
XLOC_014489	Dlo_000593.1	TCONS_00057352
XLOC_014566	Dlo_002064.1	TCONS_00057353
XLOC_003370	Dlo_002065.1	TCONS_00057043
XLOC_003336	Dlo_002066.1	TCONS_00057056
XLOC_003336	Dlo_002067.1	TCONS_00057355
Dlo_001404.1	Dlo_002069.1	TCONS_00057370
XLOC_029060	Dlo_002070.1	TCONS_00057369
XLOC_029078	Dlo_002068.1	TCONS_00057366
XLOC_029148	Dlo_002071.1	TCONS_00057365
XLOC_010642	Dlo_002074.3	TCONS_00057374
XLOC_010643	Dlo_002072.1	TCONS_00057376
Dlo_004298.1	dlo_038490.1	TCONS_00057371
XLOC_010596	dlo_035731.1	TCONS_00057387
XLOC_010596	dlo_039024.1	TCONS_00057070
XLOC_010596	dlo_036102.1	TCONS_00057402
XLOC_005733	Dlo_002075.1	TCONS_00057073
XLOC_005733	Dlo_002076.3	TCONS_00057394
XLOC_005757	Dlo_002087.1	TCONS_00057396
XLOC_005757	Dlo_002088.1	TCONS_00057403
XLOC_005757	Dlo_002097.1	TCONS_00057404
XLOC_005757	Dlo_002100.1	TCONS_00057078
XLOC_005759	Dlo_002094.1	TCONS_00057409
XLOC_006926	Dlo_002095.1	TCONS_00057408
XLOC_017406	Dlo_002096.1	TCONS_00057095
XLOC_017406	Dlo_002098.1	TCONS_00057426
XLOC_017406	Dlo_002101.1	TCONS_00057424
XLOC_017406	Dlo_002099.1	TCONS_00057115
XLOC_017406	Dlo_002102.1	TCONS_00057117
XLOC_017406	Dlo_002103.1	TCONS_00057429
XLOC_017406	Dlo_002105.1	TCONS_00057120
XLOC_017406	Dlo_002107.1	TCONS_00057118
XLOC_007162	Dlo_002113.1	TCONS_00057443
XLOC_007162	Dlo_002106.1	TCONS_00057454
XLOC_007162	Dlo_002108.1	TCONS_00057149
XLOC_007162	Dlo_002109.1	TCONS_00057137
XLOC_007162	Dlo_002111.1	TCONS_00057136
XLOC_007162	Dlo_002112.1	TCONS_00057450
XLOC_007162	Dlo_002114.1	TCONS_00057448
Dlo_003452.2	Dlo_002110.1	TCONS_00057466
XLOC_031936	Dlo_002078.1	TCONS_00057474
XLOC_026751	Dlo_002079.1	TCONS_00057154
Dlo_004113.1	dlo_038175.1	TCONS_00057158
Dlo_004113.1	dlo_034399.1	TCONS_00057475
Dlo_003989.1	dlo_037539.1	TCONS_00057484
XLOC_036836	Dlo_002081.1	TCONS_00057173
XLOC_036939	Dlo_002082.1	TCONS_00057487
XLOC_036939	Dlo_002084.1	TCONS_00057485
XLOC_036939	Dlo_002077.1	TCONS_00057494
XLOC_036939	Dlo_002083.1	TCONS_00057174
XLOC_036939	Dlo_002080.1	TCONS_00057499
Dlo_014838.2	Dlo_002085.1	TCONS_00057498
Dlo_014838.2	Dlo_002117.1	TCONS_00057179
XLOC_037018	Dlo_002119.1	TCONS_00057508
XLOC_010396	Dlo_002118.1	TCONS_00057181
XLOC_011359	Dlo_002120.1	TCONS_00057495
XLOC_011394	Dlo_002121.1	TCONS_00057517
XLOC_011394	Dlo_002124.1	TCONS_00057182
XLOC_011396	Dlo_002123.1	TCONS_00057516
Dlo_005020.1	Dlo_002116.1	TCONS_00057515
XLOC_012421	Dlo_002126.1	TCONS_00057195
XLOC_012900	Dlo_002130.1	TCONS_00057531
XLOC_012408	Dlo_002127.2	TCONS_00057208
XLOC_012457	Dlo_002138.2	TCONS_00057536
XLOC_014296	Dlo_002133.1	TCONS_00057212
XLOC_014330	Dlo_002135.1	TCONS_00057202
XLOC_014355	dlo_037054.1	TCONS_00057205
XLOC_014355	Dlo_002137.1	TCONS_00057532
XLOC_014799	Dlo_002132.1	TCONS_00057533
XLOC_014799	Dlo_002134.1	TCONS_00057199
XLOC_033465	Dlo_002136.1	TCONS_00057543
XLOC_033471	Dlo_002131.1	TCONS_00057544
Dlo_006625.1	Dlo_002125.1	TCONS_00057554
Dlo_006625.1	Dlo_002141.2	TCONS_00057220
Dlo_006625.1	Dlo_002142.1	TCONS_00057230
Dlo_006625.1	Dlo_002147.1	TCONS_00057562
Dlo_006625.1	Dlo_002143.1	TCONS_00057228
Dlo_006625.1	Dlo_002144.1	TCONS_00057225
Dlo_006625.1	Dlo_002157.1	TCONS_00057560
Dlo_006625.1	dlo_035885.1	TCONS_00057557
Dlo_006625.1	dlo_037015.1	TCONS_00057250
Dlo_006625.1	Dlo_002156.1	TCONS_00057256
XLOC_016595	Dlo_002152.1	TCONS_00057258
XLOC_016595	Dlo_002149.1	TCONS_00057249
XLOC_015707	Dlo_002150.1	TCONS_00057597
XLOC_015709	Dlo_002148.1	TCONS_00057596
XLOC_046171	Dlo_002151.1	TCONS_00057257
Dlo_018369.1	Dlo_002164.1	TCONS_00057265
Dlo_018369.1	Dlo_002166.1	TCONS_00057617
XLOC_038241	Dlo_002165.1	TCONS_00057626
XLOC_038241	Dlo_002167.1	TCONS_00057623
XLOC_038241	Dlo_002169.1	TCONS_00057624
XLOC_038241	Dlo_002170.1	TCONS_00057625
XLOC_038241	Dlo_002172.1	TCONS_00057615
XLOC_038241	Dlo_002171.1	TCONS_00057632
XLOC_038241	Dlo_002174.1	TCONS_00057284
XLOC_038241	Dlo_002175.1	TCONS_00057635
XLOC_017538	dlo_035714.1	TCONS_00057289
Dlo_007032.1	dlo_035879.1	TCONS_00057638
XLOC_017271	dlo_037655.1	TCONS_00057637
XLOC_017261	Dlo_002173.1	TCONS_00057640
XLOC_017248	Dlo_002176.2	TCONS_00057641
XLOC_054107	dlo_038771.1	TCONS_00057642
XLOC_054108	Dlo_002177.1	TCONS_00057643
XLOC_054179	Dlo_002179.1	TCONS_00057646
XLOC_054130	Dlo_002180.1	TCONS_00057639
XLOC_053691	Dlo_002183.1	TCONS_00057655
XLOC_053690	Dlo_002181.1	TCONS_00057654
Dlo_007069.1	Dlo_002184.1	TCONS_00057311
Dlo_007069.1	Dlo_002185.1	TCONS_00057665
XLOC_017644	Dlo_002187.1	TCONS_00057314
XLOC_017723	Dlo_002188.1	TCONS_00057666
XLOC_043430	Dlo_002211.1	TCONS_00057664
XLOC_025120	Dlo_002216.1	TCONS_00076806
XLOC_043599	Dlo_002219.1	TCONS_00076809
XLOC_018460	Dlo_002221.1	TCONS_00057667
XLOC_018824	Dlo_002222.1	TCONS_00057319
XLOC_019846	Dlo_002214.1	TCONS_00057668
XLOC_019846	Dlo_002215.1	TCONS_00076811
XLOC_019809	Dlo_002217.1	TCONS_00077146
XLOC_065088	Dlo_002220.1	TCONS_00076812
XLOC_020784	Dlo_002218.1	TCONS_00077145
XLOC_020787	Dlo_002190.1	TCONS_00077144
XLOC_021255	dlo_038425.1	TCONS_00076810
XLOC_021145	dlo_034554.1	TCONS_00077143
XLOC_021145	dlo_038678.1	TCONS_00076816
XLOC_020465	Dlo_002192.1	TCONS_00076822
dlo_039233.1	Dlo_002193.1	TCONS_00077170
dlo_039233.1	Dlo_002194.1	TCONS_00076838
dlo_039233.1	Dlo_002196.1	TCONS_00076828
dlo_039233.1	dlo_034179.1	TCONS_00077205
dlo_039233.1	Dlo_002198.1	TCONS_00077201
dlo_039233.1	Dlo_002199.1	TCONS_00076843
dlo_039233.1	Dlo_002200.1	TCONS_00077211
dlo_039233.1	Dlo_002201.1	TCONS_00077212
dlo_039233.1	Dlo_002189.1	TCONS_00076859
dlo_039233.1	Dlo_002191.1	TCONS_00076855
dlo_039233.1	Dlo_002195.1	TCONS_00076856
dlo_039233.1	Dlo_002197.1	TCONS_00076880
XLOC_020336	Dlo_002203.1	TCONS_00076882
XLOC_020395	Dlo_002202.1	TCONS_00077245
XLOC_022576	Dlo_002204.1	TCONS_00077242
XLOC_022576	Dlo_002205.1	TCONS_00076886
XLOC_022576	Dlo_002231.1	TCONS_00077258
Dlo_008611.2	Dlo_002227.1	TCONS_00076888
Dlo_008611.2	dlo_037859.1	TCONS_00077262
XLOC_021615	Dlo_002232.1	TCONS_00076893
XLOC_038204	Dlo_002233.1	TCONS_00076892
XLOC_038204	Dlo_002234.1	TCONS_00077265
XLOC_038204	Dlo_002225.1	TCONS_00076894
XLOC_038204	Dlo_002236.1	TCONS_00076898
XLOC_021379	dlo_034537.1	TCONS_00077269
XLOC_021379	dlo_034509.1	TCONS_00076895
XLOC_021937	Dlo_002235.1	TCONS_00077268
XLOC_021742	Dlo_002250.1	TCONS_00076907
XLOC_040825	Dlo_002240.1	TCONS_00076905
XLOC_040825	Dlo_002241.1	TCONS_00076889
XLOC_040825	Dlo_002239.1	TCONS_00076914
XLOC_040825	Dlo_002244.1	TCONS_00076908
XLOC_041201	Dlo_002242.1	TCONS_00077287
XLOC_022900	Dlo_002243.1	TCONS_00076918
XLOC_022900	Dlo_002262.1	TCONS_00077299
XLOC_022900	Dlo_002261.1	TCONS_00076933
XLOC_022900	Dlo_002264.1	TCONS_00076936
XLOC_041602	dlo_037128.1	TCONS_00076940
XLOC_041602	Dlo_002265.1	TCONS_00077309
XLOC_041602	dlo_038193.1	TCONS_00077306
XLOC_041636	dlo_036935.1	TCONS_00076953
XLOC_041636	dlo_038117.1	TCONS_00076955
Dlo_020107.2	Dlo_011736.1	TCONS_00076958
XLOC_023117	Dlo_011737.2	TCONS_00077321
XLOC_023175	Dlo_011738.1	TCONS_00076959
XLOC_045522	Dlo_011741.1	TCONS_00076961
XLOC_045540	Dlo_011743.1	TCONS_00077325
XLOC_023512	dlo_038510.1	TCONS_00076962
XLOC_023512	dlo_036375.1	TCONS_00076960
XLOC_023512	Dlo_011750.1	TCONS_00077324
XLOC_023512	Dlo_011745.2	TCONS_00076969
XLOC_023512	Dlo_011754.1	TCONS_00076968
XLOC_023512	Dlo_011755.1	TCONS_00077332
XLOC_023512	Dlo_011756.1	TCONS_00076979
XLOC_023512	Dlo_011759.1	TCONS_00077357
XLOC_023512	Dlo_011761.1	TCONS_00076988
XLOC_023512	Dlo_011760.1	TCONS_00077361
XLOC_023512	Dlo_011763.1	TCONS_00076989
XLOC_023512	Dlo_011757.2	TCONS_00077364
XLOC_023512	Dlo_011764.2	TCONS_00076990
XLOC_023512	Dlo_011770.1	TCONS_00076992
XLOC_023512	dlo_036906.1	TCONS_00076991
XLOC_023512	Dlo_011767.1	TCONS_00077004
XLOC_023512	dlo_035462.1	TCONS_00077008
XLOC_023512	dlo_036807.1	TCONS_00077373
XLOC_023512	dlo_035908.1	TCONS_00077381
XLOC_023512	dlo_036423.1	TCONS_00077054
XLOC_023512	Dlo_011766.1	TCONS_00077387
XLOC_023512	dlo_037743.1	TCONS_00077069
XLOC_023512	dlo_036978.1	TCONS_00077070
XLOC_023512	Dlo_011768.1	TCONS_00077408
XLOC_023512	Dlo_011773.2	TCONS_00077073
XLOC_023512	dlo_034774.1	TCONS_00077075
XLOC_023512	dlo_034593.1	TCONS_00077074
XLOC_023512	Dlo_011776.1	TCONS_00077077
XLOC_023512	Dlo_011774.1	TCONS_00077078
XLOC_023512	Dlo_011775.1	TCONS_00077076
XLOC_023512	Dlo_011778.1	TCONS_00077449
XLOC_023512	Dlo_011782.1	TCONS_00077453
XLOC_023512	dlo_038720.1	TCONS_00077095
XLOC_023512	Dlo_011781.1	TCONS_00077462
XLOC_023512	Dlo_011784.1	TCONS_00077463
XLOC_023512	Dlo_011793.1	TCONS_00077456
XLOC_023512	Dlo_011796.1	TCONS_00077092
XLOC_023512	Dlo_011794.3	TCONS_00077455
XLOC_023512	Dlo_011795.1	TCONS_00077457
XLOC_023512	Dlo_011801.1	TCONS_00077458
XLOC_023512	Dlo_011798.1	TCONS_00077460
XLOC_023512	Dlo_011802.1	TCONS_00077454
XLOC_023512	Dlo_011797.1	TCONS_00077459
XLOC_023512	Dlo_011804.1	TCONS_00077102
XLOC_023512	Dlo_011805.1	TCONS_00077105
XLOC_023512	Dlo_011806.1	TCONS_00077101
XLOC_023512	Dlo_011807.1	TCONS_00077494
XLOC_023512	Dlo_011808.1	TCONS_00077495
XLOC_023512	Dlo_011809.1	TCONS_00077497
XLOC_023512	Dlo_011815.1	TCONS_00077137
XLOC_023512	Dlo_011817.1	TCONS_00050182
XLOC_023512	dlo_034199.1	TCONS_00077479
XLOC_023512	Dlo_011823.1	TCONS_00077127
XLOC_023512	Dlo_011820.1	TCONS_00077480
XLOC_024331	Dlo_011825.1	TCONS_00077481
XLOC_041690	Dlo_011819.1	TCONS_00077485
XLOC_041690	Dlo_011848.1	TCONS_00050188
XLOC_041696	Dlo_011849.1	TCONS_00049795
XLOC_037672	Dlo_011852.1	TCONS_00050195
XLOC_037680	Dlo_011830.1	TCONS_00049812
Dlo_016574.1	Dlo_011831.1	TCONS_00049813
Dlo_016574.1	Dlo_011832.1	TCONS_00049814
XLOC_025279	dlo_035585.1	TCONS_00050208
XLOC_025279	dlo_034592.1	TCONS_00049802
XLOC_025279	dlo_034556.1	TCONS_00050209
XLOC_025283	dlo_038401.1	TCONS_00050212
XLOC_025259	Dlo_011833.1	TCONS_00050210
XLOC_025259	Dlo_011829.1	TCONS_00050221
XLOC_044871	Dlo_011834.1	TCONS_00050222
XLOC_044866	Dlo_011850.1	TCONS_00049866
XLOC_044871	Dlo_011855.1	TCONS_00049863
XLOC_044904	Dlo_011859.1	TCONS_00049870
Dlo_010835.3	Dlo_011853.1	TCONS_00050253
Dlo_010835.3	Dlo_011865.1	TCONS_00050250
Dlo_010845.1	dlo_038628.1	TCONS_00049879
Dlo_010845.1	Dlo_011867.1	TCONS_00050254
Dlo_010845.1	Dlo_011868.1	TCONS_00050264
Dlo_011346.1	Dlo_011869.1	TCONS_00050263
XLOC_028121	Dlo_011874.1	TCONS_00049887
XLOC_028121	Dlo_011871.1	TCONS_00050267
XLOC_028121	Dlo_011879.1	TCONS_00049891
XLOC_028121	Dlo_011878.1	TCONS_00050279
XLOC_028121	Dlo_011882.1	TCONS_00050280
XLOC_028104	Dlo_015826.1	TCONS_00049907
XLOC_027610	dlo_038691.1	TCONS_00049919
XLOC_027581	Dlo_015829.1	TCONS_00049915
XLOC_027385	Dlo_015830.2	TCONS_00050303
XLOC_027399	Dlo_015833.1	TCONS_00049939
XLOC_028805	Dlo_015835.1	TCONS_00050332
XLOC_055903	Dlo_015844.1	TCONS_00049940
XLOC_029956	Dlo_015839.1	TCONS_00049941
XLOC_029976	Dlo_015847.1	TCONS_00049942
XLOC_029979	Dlo_015845.1	TCONS_00049943
XLOC_029981	Dlo_015846.1	TCONS_00050319
XLOC_055187	Dlo_015848.1	TCONS_00049951
XLOC_028839	Dlo_015857.1	TCONS_00050345
XLOC_028922	dlo_036106.1	TCONS_00050352
XLOC_028922	Dlo_015852.3	TCONS_00050358
XLOC_028954	Dlo_015859.1	TCONS_00050362
Dlo_011615.1	Dlo_015860.3	TCONS_00049971
XLOC_029021	Dlo_015865.1	TCONS_00049985
XLOC_055762	Dlo_015872.1	TCONS_00050385
dlo_038003.1	Dlo_015862.1	TCONS_00049991
XLOC_029883	Dlo_015873.1	TCONS_00050003
XLOC_030416	Dlo_015882.1	TCONS_00050394
XLOC_030161	Dlo_015881.1	TCONS_00050013
XLOC_030161	Dlo_015877.1	TCONS_00050398
XLOC_030161	Dlo_015889.1	TCONS_00050016
XLOC_052726	Dlo_015890.3	TCONS_00050416
XLOC_052726	Dlo_015891.1	TCONS_00050417
XLOC_052726	Dlo_015894.1	TCONS_00050421
XLOC_030750	Dlo_015892.2	TCONS_00050459
XLOC_031368	Dlo_015895.1	TCONS_00050051
XLOC_031379	Dlo_015900.1	TCONS_00050055
XLOC_032778	Dlo_015896.1	TCONS_00050465
XLOC_064945	dlo_039201.1	TCONS_00050466
XLOC_064993	Dlo_015907.1	TCONS_00050038
XLOC_064963	Dlo_015903.2	TCONS_00050043
XLOC_042651	Dlo_015923.1	TCONS_00050046
XLOC_042669	Dlo_015926.1	TCONS_00050041
XLOC_033536	Dlo_015916.1	TCONS_00050045
XLOC_033536	Dlo_015927.1	TCONS_00050042
Dlo_013516.6	Dlo_015930.1	TCONS_00050060
XLOC_033379	Dlo_015933.1	TCONS_00050492
XLOC_033237	Dlo_015940.1	TCONS_00050494
XLOC_033981	Dlo_015947.1	TCONS_00050496
XLOC_033981	Dlo_015950.1	TCONS_00050497
XLOC_034023	Dlo_015949.1	TCONS_00050063
Dlo_013771.1	Dlo_015953.1	TCONS_00050495
Dlo_013781.1	Dlo_015944.1	TCONS_00050493
XLOC_064244	Dlo_015959.1	TCONS_00050498
XLOC_064245	Dlo_015958.1	TCONS_00050072
XLOC_034436	Dlo_015957.1	TCONS_00050076
XLOC_035130	Dlo_015960.1	TCONS_00050086
XLOC_066966	Dlo_015964.1	TCONS_00050085
XLOC_066966	Dlo_015962.1	TCONS_00050519
XLOC_066966	Dlo_015965.1	TCONS_00050092
XLOC_046091	Dlo_015966.1	TCONS_00050507
XLOC_046091	Dlo_015968.1	TCONS_00050509
XLOC_035809	Dlo_015970.1	TCONS_00050510
XLOC_034631	dlo_035210.1	TCONS_00050100
XLOC_034631	Dlo_015972.1	TCONS_00050525
XLOC_034637	Dlo_015974.1	TCONS_00050523
XLOC_034646	Dlo_015971.1	TCONS_00050526
XLOC_034690	Dlo_015976.1	TCONS_00050102
XLOC_034690	Dlo_015982.1	TCONS_00050534
XLOC_044649	Dlo_015978.1	TCONS_00050531
XLOC_044649	Dlo_015985.1	TCONS_00050532
XLOC_044649	Dlo_015983.1	TCONS_00050542
XLOC_044649	Dlo_015992.1	TCONS_00050543
XLOC_044649	Dlo_015993.1	TCONS_00050546
XLOC_036535	Dlo_010286.1	TCONS_00050545
XLOC_036535	Dlo_015989.1	TCONS_00050553
XLOC_036733	Dlo_010287.1	TCONS_00050555
Dlo_014734.1	Dlo_015987.1	TCONS_00050556
XLOC_036429	Dlo_015986.1	TCONS_00096220
XLOC_036429	Dlo_015988.1	TCONS_00096223
XLOC_036499	Dlo_010288.1	TCONS_00050176
XLOC_036499	Dlo_010289.1	TCONS_00050178
XLOC_036499	Dlo_010293.1	TCONS_00050172
XLOC_036499	Dlo_010292.1	TCONS_00050584
XLOC_036499	Dlo_010297.1	TCONS_00050162
XLOC_036499	Dlo_010298.1	TCONS_00050163
XLOC_036389	Dlo_010295.2	TCONS_00050164
XLOC_036389	Dlo_010294.1	TCONS_00096226
XLOC_036391	Dlo_010299.1	TCONS_00095961
XLOC_036383	Dlo_010307.1	TCONS_00096256
XLOC_036620	Dlo_010302.1	TCONS_00095967
XLOC_055098	Dlo_010303.1	TCONS_00096262
XLOC_055098	Dlo_010305.2	TCONS_00095965
XLOC_055098	Dlo_010304.1	TCONS_00096258
XLOC_055098	Dlo_010306.1	TCONS_00096357
XLOC_055098	Dlo_010308.1	TCONS_00096361
XLOC_055098	Dlo_010309.1	TCONS_00096367
XLOC_055098	Dlo_010310.4	TCONS_00096089
XLOC_055098	Dlo_010329.1	TCONS_00096093
XLOC_055098	Dlo_010316.1	TCONS_00096275
XLOC_055098	Dlo_010314.1	TCONS_00096277
XLOC_055098	Dlo_010315.1	TCONS_00096279
XLOC_055098	Dlo_010313.1	TCONS_00096287
XLOC_059054	Dlo_010334.1	TCONS_00096002
XLOC_069023	Dlo_010336.1	TCONS_00096294
XLOC_069023	Dlo_010340.1	TCONS_00096295
XLOC_069023	Dlo_010337.1	TCONS_00096011
XLOC_069023	Dlo_010341.1	TCONS_00096026
XLOC_069023	dlo_039179.1	TCONS_00096029
XLOC_069023	dlo_037287.1	TCONS_00096320
XLOC_069023	dlo_036272.1	TCONS_00096037
Dlo_015065.1	Dlo_010344.2	TCONS_00096042
XLOC_037590	Dlo_010343.1	TCONS_00096044
XLOC_037590	Dlo_010342.1	TCONS_00096045
XLOC_037590	Dlo_010347.1	TCONS_00096047
XLOC_037590	Dlo_010349.1	TCONS_00096324
XLOC_037590	Dlo_010348.1	TCONS_00096325
XLOC_037590	Dlo_010352.1	TCONS_00096327
XLOC_037590	Dlo_010354.1	TCONS_00096328
XLOC_037590	Dlo_010353.1	TCONS_00096329
XLOC_062572	Dlo_010355.1	TCONS_00096330
XLOC_038085	dlo_035888.1	TCONS_00096343
XLOC_038085	dlo_036307.1	TCONS_00096067
XLOC_038085	dlo_036321.1	TCONS_00096350
XLOC_063663	dlo_038915.1	TCONS_00096073
XLOC_063663	dlo_038766.1	TCONS_00096078
XLOC_063664	Dlo_010362.1	TCONS_00096079
Dlo_015563.1	Dlo_010364.1	TCONS_00096288
Dlo_015563.1	Dlo_010350.1	TCONS_00096003
Dlo_015563.1	Dlo_010351.2	TCONS_00096307
Dlo_015563.1	Dlo_010367.1	TCONS_00096318
Dlo_015563.1	Dlo_010366.1	TCONS_00096321
Dlo_015563.1	dlo_038793.1	TCONS_00096038
XLOC_038861	dlo_037505.1	TCONS_00096076
Dlo_015563.1	dlo_036983.1	TCONS_00096352
XLOC_039119	dlo_038474.1	TCONS_00096140
XLOC_039119	dlo_035816.1	TCONS_00096429
XLOC_039119	dlo_037102.1	TCONS_00096453
XLOC_039119	Dlo_010370.1	TCONS_00096163
XLOC_039119	Dlo_010371.1	TCONS_00096450
XLOC_039222	Dlo_010373.2	TCONS_00096165
XLOC_039249	Dlo_010372.1	TCONS_00096447
XLOC_059078	Dlo_010377.1	TCONS_00096464
Dlo_023478.2	Dlo_010383.1	TCONS_00096456
XLOC_067533	Dlo_010384.1	TCONS_00096176
Dlo_020038.1	Dlo_010378.1	TCONS_00096175
XLOC_041409	Dlo_010387.3	TCONS_00096174
XLOC_039427	Dlo_010385.1	TCONS_00096467
XLOC_042333	Dlo_010386.1	TCONS_00096469
XLOC_042333	dlo_036393.1	TCONS_00096183
XLOC_042333	Dlo_010391.1	TCONS_00096184
XLOC_042333	Dlo_010390.1	TCONS_00096097
XLOC_042333	Dlo_010397.1	TCONS_00096380
XLOC_058591	Dlo_010398.1	TCONS_00096118
XLOC_042479	Dlo_010392.2	TCONS_00096408
XLOC_042479	Dlo_010401.1	TCONS_00096409
XLOC_042479	dlo_036569.1	TCONS_00096411
XLOC_042479	Dlo_010404.1	TCONS_00096412
XLOC_042479	Dlo_010403.1	TCONS_00096103
XLOC_042479	Dlo_010402.1	TCONS_00096115
XLOC_066880	Dlo_010405.2	TCONS_00096116
XLOC_066880	Dlo_010408.1	TCONS_00096389
XLOC_066880	Dlo_010407.1	TCONS_00096127
XLOC_066880	Dlo_010406.1	TCONS_00042899
XLOC_066880	Dlo_010409.1	TCONS_00096506
Dlo_026653.1	Dlo_010413.1	TCONS_00096507
XLOC_066891	Dlo_010410.2	TCONS_00096212
XLOC_066891	Dlo_010414.1	TCONS_00096508
XLOC_042626	Dlo_010415.1	TCONS_00042571
XLOC_043643	Dlo_010427.1	TCONS_00042566
XLOC_043643	Dlo_010429.1	TCONS_00042601
dlo_034588.1	Dlo_010431.1	TCONS_00042918
XLOC_044514	Dlo_010418.1	TCONS_00042919
XLOC_044519	Dlo_010419.1	TCONS_00042920
Dlo_017739.1	Dlo_010420.1	TCONS_00042934
XLOC_044519	Dlo_010421.1	TCONS_00042611
XLOC_044519	Dlo_010417.1	TCONS_00042939
XLOC_043751	Dlo_010422.1	TCONS_00042605
XLOC_043345	Dlo_010423.1	TCONS_00042637
XLOC_044832	Dlo_010434.1	TCONS_00042638
XLOC_045323	Dlo_010439.1	TCONS_00042621
XLOC_044777	Dlo_010440.1	TCONS_00042623
Dlo_017823.1	Dlo_010433.1	TCONS_00042622
Dlo_017823.1	Dlo_010442.1	TCONS_00042627
Dlo_017823.1	Dlo_010441.1	TCONS_00042625
Dlo_017823.1	Dlo_010452.1	TCONS_00042628
XLOC_045378	Dlo_010453.1	TCONS_00042966
XLOC_045401	Dlo_010455.2	TCONS_00042643
XLOC_045381	Dlo_010444.1	TCONS_00042979
XLOC_045381	dlo_035166.1	TCONS_00042659
XLOC_045381	Dlo_010445.1	TCONS_00042999
XLOC_044980	Dlo_010446.1	TCONS_00042667
XLOC_044980	Dlo_010447.1	TCONS_00043013
XLOC_044980	Dlo_010443.1	TCONS_00043006
XLOC_045674	Dlo_010448.2	TCONS_00042670
XLOC_047094	Dlo_010456.1	TCONS_00042695
XLOC_047323	dlo_037478.1	TCONS_00042696
XLOC_047341	Dlo_010460.1	TCONS_00042697
XLOC_046614	Dlo_010461.1	TCONS_00042698
XLOC_046615	Dlo_010458.1	TCONS_00043015
XLOC_046620	Dlo_010465.1	TCONS_00043014
XLOC_047594	Dlo_010462.1	TCONS_00042705
XLOC_047593	Dlo_010463.1	TCONS_00043067
XLOC_047615	Dlo_010468.1	TCONS_00042711
XLOC_047615	Dlo_010469.1	TCONS_00043071
XLOC_047165	Dlo_010470.2	TCONS_00042723
XLOC_047165	Dlo_010472.1	TCONS_00042725
XLOC_047165	Dlo_010473.1	TCONS_00042721
XLOC_048465	Dlo_010474.1	TCONS_00042722
XLOC_047282	Dlo_010478.1	TCONS_00096476
XLOC_047264	Dlo_010475.1	TCONS_00096478
XLOC_049012	Dlo_010480.2	TCONS_00096479
XLOC_048563	Dlo_010484.1	TCONS_00096480
XLOC_048423	Dlo_010485.1	TCONS_00096490
XLOC_006765	Dlo_010483.1	TCONS_00096491
XLOC_049339	Dlo_010482.1	TCONS_00096495
XLOC_049339	Dlo_010494.1	TCONS_00096496
XLOC_049339	Dlo_010495.1	TCONS_00096500
XLOC_049339	Dlo_010487.1	TCONS_00096501
XLOC_049339	Dlo_010488.1	TCONS_00096473
XLOC_049339	dlo_036522.1	TCONS_00096472
XLOC_049339	Dlo_019705.1	TCONS_00096471
XLOC_049339	Dlo_019708.2	TCONS_00096470
XLOC_049339	Dlo_019710.2	TCONS_00096481
XLOC_049339	Dlo_019719.1	TCONS_00096488
XLOC_050252	Dlo_019717.2	TCONS_00096489
XLOC_050252	Dlo_019775.1	TCONS_00096492
XLOC_050252	Dlo_019778.1	TCONS_00096494
XLOC_050214	Dlo_019721.1	TCONS_00096493
XLOC_050621	dlo_036908.1	TCONS_00096497
dlo_038616.1	dlo_036229.1	TCONS_00096498
dlo_038616.1	dlo_037387.1	TCONS_00043084
dlo_038616.1	Dlo_019722.1	TCONS_00042731
XLOC_078952	Dlo_019724.1	TCONS_00043085
XLOC_078952	Dlo_019725.1	TCONS_00042733
XLOC_078952	dlo_035954.1	TCONS_00042752
XLOC_078952	dlo_038891.1	TCONS_00043093
XLOC_078952	Dlo_019726.1	TCONS_00042748
XLOC_078952	Dlo_019732.1	TCONS_00042751
XLOC_078952	Dlo_019735.1	TCONS_00042750
XLOC_078952	Dlo_019736.1	TCONS_00042749
XLOC_078952	dlo_038545.1	TCONS_00043091
XLOC_078953	Dlo_019737.1	TCONS_00042768
XLOC_078953	dlo_035900.1	TCONS_00042771
XLOC_078953	dlo_037051.1	TCONS_00042772
XLOC_050438	dlo_038520.1	TCONS_00043110
Dlo_033710.1	dlo_035299.1	TCONS_00042774
Dlo_033710.1	Dlo_019740.1	TCONS_00043114
Dlo_020406.3	Dlo_019744.1	TCONS_00042819
Dlo_020406.3	Dlo_019745.1	TCONS_00042823
Dlo_020406.3	Dlo_019746.1	TCONS_00042825
Dlo_020406.3	Dlo_019747.1	TCONS_00042827
Dlo_020406.3	Dlo_019749.1	TCONS_00043164
Dlo_020406.3	dlo_034591.1	TCONS_00043163
Dlo_020406.3	dlo_038075.1	TCONS_00042831
Dlo_020406.3	dlo_037714.1	TCONS_00042839
Dlo_020406.3	Dlo_019750.1	TCONS_00042846
Dlo_020406.3	Dlo_019751.1	TCONS_00043186
XLOC_051299	Dlo_019752.1	TCONS_00042860
XLOC_051299	Dlo_019753.1	TCONS_00042862
XLOC_051299	dlo_035023.1	TCONS_00042858
XLOC_051898	Dlo_019754.1	TCONS_00043204
XLOC_051898	Dlo_019755.1	TCONS_00043207
XLOC_051898	Dlo_019756.1	TCONS_00043199
XLOC_051931	Dlo_019757.1	TCONS_00043200
Dlo_030693.1	Dlo_019758.1	TCONS_00043201
XLOC_076663	Dlo_019759.1	TCONS_00042873
XLOC_076666	Dlo_019762.1	TCONS_00042871
XLOC_051378	Dlo_019763.1	TCONS_00042892
XLOC_051379	Dlo_019764.1	TCONS_00042894
XLOC_051350	Dlo_019767.1	TCONS_00043214
XLOC_052640	Dlo_019723.1	TCONS_00043217
XLOC_052640	Dlo_019727.1	TCONS_00120358
XLOC_052640	Dlo_019729.1	TCONS_00120361
XLOC_052640	Dlo_019728.1	TCONS_00120648
XLOC_052640	Dlo_019730.2	TCONS_00043218
XLOC_052640	Dlo_019731.1	TCONS_00043219
XLOC_052640	Dlo_019733.2	TCONS_00043220
XLOC_051957	dlo_036907.1	TCONS_00120362
XLOC_051945	dlo_036673.1	TCONS_00120363
XLOC_051945	dlo_034755.1	TCONS_00120365
XLOC_051946	Dlo_019734.1	TCONS_00120654
XLOC_051999	Dlo_019738.2	TCONS_00120652
XLOC_051999	dlo_039090.1	TCONS_00042895
XLOC_051999	Dlo_019739.2	TCONS_00042880
XLOC_051999	Dlo_019741.1	TCONS_00120666
XLOC_051999	Dlo_019742.2	TCONS_00120665
XLOC_051999	Dlo_019743.1	TCONS_00120391
XLOC_051999	dlo_038947.1	TCONS_00120681
XLOC_051999	dlo_034317.1	TCONS_00120680
XLOC_051999	dlo_037401.1	TCONS_00120707
XLOC_051999	Dlo_019748.1	TCONS_00120708
XLOC_051999	Dlo_019760.1	TCONS_00120426
XLOC_052486	Dlo_019761.1	TCONS_00120432
XLOC_052585	Dlo_019765.1	TCONS_00120428
XLOC_053336	Dlo_019766.1	TCONS_00120725
XLOC_053523	dlo_036231.1	TCONS_00120728
XLOC_053523	Dlo_019818.1	TCONS_00120436
XLOC_053524	Dlo_019820.1	TCONS_00120479
XLOC_053524	Dlo_019822.1	TCONS_00120497
XLOC_053594	Dlo_019823.1	TCONS_00120498
Dlo_020987.3	Dlo_019821.1	TCONS_00120478
Dlo_020987.3	Dlo_019824.1	TCONS_00120493
Dlo_020987.3	Dlo_019828.1	TCONS_00120735
XLOC_053469	Dlo_019825.1	TCONS_00120738
XLOC_053483	Dlo_019829.1	TCONS_00120505
XLOC_053474	Dlo_019783.1	TCONS_00120517
XLOC_053480	dlo_038462.1	TCONS_00120777
XLOC_053483	dlo_038866.1	TCONS_00120778
XLOC_053487	Dlo_019784.1	TCONS_00120531
XLOC_053560	dlo_035301.1	TCONS_00120820
XLOC_055594	Dlo_019785.1	TCONS_00120534
XLOC_053552	dlo_039092.1	TCONS_00120533
XLOC_054507	Dlo_019786.1	TCONS_00120536
XLOC_080541	dlo_035695.1	TCONS_00120542
Dlo_021962.1	dlo_038212.1	TCONS_00120826
XLOC_055352	dlo_035988.1	TCONS_00120526
XLOC_054605	Dlo_019787.1	TCONS_00120527
XLOC_055861	Dlo_019789.1	TCONS_00120521
XLOC_055861	dlo_037153.1	TCONS_00120528
XLOC_056371	Dlo_019791.1	TCONS_00120525
XLOC_056371	dlo_036712.1	TCONS_00120529
XLOC_056371	dlo_038192.1	TCONS_00120796
XLOC_056371	Dlo_019792.1	TCONS_00120543
XLOC_056371	Dlo_019793.1	TCONS_00120827
XLOC_056599	dlo_038713.1	TCONS_00120578
XLOC_056599	Dlo_019795.1	TCONS_00120580
XLOC_056719	Dlo_019796.1	TCONS_00120853
XLOC_056719	Dlo_019797.1	TCONS_00120585
XLOC_056736	Dlo_019799.1	TCONS_00120556
XLOC_056495	Dlo_019800.1	TCONS_00120848
XLOC_056495	Dlo_019802.1	TCONS_00120566
XLOC_056696	Dlo_019803.1	TCONS_00120561
XLOC_058151	Dlo_019804.1	TCONS_00120563
Dlo_023081.2	Dlo_019806.1	TCONS_00120564
Dlo_023081.2	dlo_036593.1	TCONS_00120843
XLOC_058151	Dlo_019808.1	TCONS_00120841
Dlo_023081.2	Dlo_019809.1	TCONS_00120842
Dlo_022790.3	Dlo_019788.1	TCONS_00120568
Dlo_022790.3	Dlo_019790.1	TCONS_00120570
XLOC_005877	Dlo_019794.1	TCONS_00120569
XLOC_058052	Dlo_019798.1	TCONS_00120849
Dlo_023067.1	Dlo_019801.1	TCONS_00120850
XLOC_058069	Dlo_019805.1	TCONS_00120861
XLOC_058070	Dlo_019807.1	TCONS_00120862
XLOC_058070	Dlo_019810.1	TCONS_00120599
XLOC_058070	Dlo_008858.1	TCONS_00120856
XLOC_058071	Dlo_008862.1	TCONS_00120884
XLOC_064139	Dlo_019849.5	TCONS_00120892
XLOC_059437	Dlo_008864.1	TCONS_00120898
XLOC_059228	Dlo_008865.1	TCONS_00120866
XLOC_057495	Dlo_008868.1	TCONS_00120623
XLOC_059879	Dlo_008870.2	TCONS_00120901
XLOC_059882	Dlo_008874.1	TCONS_00120885
XLOC_059895	Dlo_008872.1	TCONS_00120615
XLOC_059895	Dlo_008875.1	TCONS_00120886
XLOC_059895	Dlo_008877.1	TCONS_00120624
XLOC_059885	Dlo_008878.1	TCONS_00120643
XLOC_058320	Dlo_008889.1	TCONS_00015775
XLOC_058320	Dlo_008884.1	TCONS_00015776
XLOC_058320	Dlo_008885.1	TCONS_00015743
XLOC_060507	Dlo_008879.1	TCONS_00015744
Dlo_024047.1	Dlo_008880.1	TCONS_00016077
XLOC_059407	Dlo_008881.1	TCONS_00015746
Dlo_024506.3	Dlo_008882.1	TCONS_00016084
Dlo_024506.3	Dlo_008883.1	TCONS_00016088
Dlo_024506.3	Dlo_008886.1	TCONS_00015769
Dlo_024506.3	Dlo_008887.2	TCONS_00016078
Dlo_024506.3	Dlo_008888.1	TCONS_00016079
XLOC_061472	Dlo_008891.1	TCONS_00016080
XLOC_061484	dlo_038636.1	TCONS_00015745
XLOC_061484	Dlo_008892.2	TCONS_00016083
XLOC_061484	Dlo_008893.1	TCONS_00016114
XLOC_061484	Dlo_008894.1	TCONS_00015782
XLOC_058103	Dlo_008895.1	TCONS_00015784
XLOC_061615	Dlo_008898.1	TCONS_00016116
XLOC_059194	Dlo_008896.1	TCONS_00016128
XLOC_060703	dlo_036539.1	TCONS_00016129
XLOC_062087	Dlo_008901.1	TCONS_00016130
XLOC_062068	Dlo_008910.1	TCONS_00015800
Dlo_025116.1	Dlo_008912.1	TCONS_00015797
XLOC_061534	dlo_035949.1	TCONS_00016120
XLOC_061534	dlo_035472.1	TCONS_00016121
XLOC_061534	Dlo_008905.1	TCONS_00016122
XLOC_061534	Dlo_008903.1	TCONS_00016123
XLOC_061534	Dlo_008904.1	TCONS_00016227
XLOC_061534	Dlo_008906.1	TCONS_00015856
XLOC_061534	Dlo_008908.1	TCONS_00015865
XLOC_061534	Dlo_008907.1	TCONS_00015864
XLOC_061534	Dlo_008913.1	TCONS_00016169
XLOC_061534	Dlo_008914.1	TCONS_00016170
XLOC_061534	Dlo_008922.1	TCONS_00016173
XLOC_061534	Dlo_008916.1	TCONS_00016178
XLOC_061534	Dlo_008918.1	TCONS_00015836
XLOC_061534	Dlo_008917.2	TCONS_00016180
XLOC_061534	Dlo_008924.1	TCONS_00016181
XLOC_061534	Dlo_008925.1	TCONS_00015838
XLOC_061534	Dlo_008923.1	TCONS_00016183
XLOC_061534	Dlo_019833.1	TCONS_00016184
XLOC_061534	Dlo_019834.1	TCONS_00016185
XLOC_061534	dlo_038953.1	TCONS_00016186
XLOC_061534	Dlo_019836.1	TCONS_00016187
XLOC_061534	dlo_035174.1	TCONS_00016188
XLOC_061534	Dlo_019837.1	TCONS_00016190
XLOC_061534	Dlo_019838.1	TCONS_00015844
XLOC_061534	Dlo_019840.1	TCONS_00015845
XLOC_061534	dlo_037093.1	TCONS_00015851
XLOC_061534	dlo_034564.1	TCONS_00016171
XLOC_061534	dlo_037164.1	TCONS_00016172
XLOC_061534	Dlo_019841.1	TCONS_00015833
XLOC_061534	Dlo_019843.1	TCONS_00015850
XLOC_061534	Dlo_019845.1	TCONS_00016245
XLOC_061534	Dlo_019832.1	TCONS_00015873
XLOC_061534	Dlo_019835.1	TCONS_00016242
XLOC_061534	Dlo_019842.1	TCONS_00016244
XLOC_061534	Dlo_019839.1	TCONS_00016243
XLOC_061534	Dlo_019844.1	TCONS_00016269
XLOC_061534	Dlo_019847.1	TCONS_00016268
XLOC_061534	Dlo_019846.1	TCONS_00015924
XLOC_061534	Dlo_008928.1	TCONS_00015914
XLOC_061534	dlo_036634.1	TCONS_00015915
XLOC_061534	dlo_035394.1	TCONS_00015916
XLOC_061534	dlo_035306.1	TCONS_00016258
XLOC_061534	dlo_037581.1	TCONS_00016310
XLOC_061534	dlo_034826.1	TCONS_00016308
XLOC_061534	Dlo_008930.1	TCONS_00015942
XLOC_061534	Dlo_008935.1	TCONS_00015949
XLOC_061534	Dlo_008939.1	TCONS_00015954
XLOC_061534	Dlo_008937.1	TCONS_00015979
XLOC_061534	Dlo_008926.1	TCONS_00016368
XLOC_061534	Dlo_008927.1	TCONS_00016374
XLOC_061534	Dlo_008946.1	TCONS_00015985
XLOC_061534	Dlo_008947.1	TCONS_00015986
XLOC_061534	Dlo_008940.1	TCONS_00016391
XLOC_061534	Dlo_008941.1	TCONS_00015995
XLOC_061534	Dlo_008950.1	TCONS_00016392
XLOC_061534	Dlo_008948.2	TCONS_00016394
XLOC_061534	Dlo_008949.1	TCONS_00016000
XLOC_061534	Dlo_008953.1	TCONS_00016401
XLOC_061534	Dlo_008955.1	TCONS_00015999
XLOC_061534	dlo_037750.1	TCONS_00016413
XLOC_061534	Dlo_008956.1	TCONS_00016418
XLOC_061534	Dlo_008961.1	TCONS_00016012
XLOC_061534	Dlo_008966.1	TCONS_00016013
XLOC_061534	Dlo_008969.1	TCONS_00016430
XLOC_061534	Dlo_008970.1	TCONS_00016431
XLOC_061534	Dlo_008981.1	TCONS_00016037
XLOC_061534	Dlo_008973.1	TCONS_00016047
XLOC_061534	dlo_037033.1	TCONS_00016048
XLOC_061534	dlo_038674.1	TCONS_00016441
XLOC_061534	Dlo_008975.1	TCONS_00016044
XLOC_061534	Dlo_008976.1	TCONS_00016045
XLOC_061534	dlo_036010.1	TCONS_00016451
XLOC_061534	Dlo_008974.1	TCONS_00016065
XLOC_061534	Dlo_008972.1	TCONS_00016063
XLOC_062266	Dlo_008983.1	TCONS_00016064
XLOC_062266	Dlo_008984.1	TCONS_00127292
XLOC_062443	dlo_038298.1	TCONS_00128020
XLOC_063989	Dlo_024601.1	TCONS_00128021
XLOC_063989	Dlo_008993.1	TCONS_00128026
XLOC_063719	Dlo_008987.1	TCONS_00127293
XLOC_063719	Dlo_008988.1	TCONS_00128022
XLOC_063719	Dlo_008990.1	TCONS_00128025
XLOC_063719	Dlo_008985.1	TCONS_00128023
XLOC_063719	Dlo_008989.1	TCONS_00128027
XLOC_063719	Dlo_008986.1	TCONS_00128024
XLOC_063719	Dlo_008991.1	TCONS_00127317
XLOC_062850	dlo_036922.1	TCONS_00127324
XLOC_062851	Dlo_024604.2	TCONS_00127323
XLOC_062870	Dlo_024605.1	TCONS_00127338
Dlo_025637.5	Dlo_024606.1	TCONS_00127343
XLOC_064357	Dlo_024608.3	TCONS_00128102
XLOC_064357	Dlo_024607.1	TCONS_00127358
XLOC_064357	Dlo_024611.1	TCONS_00128107
XLOC_064357	Dlo_024612.1	TCONS_00128119
XLOC_064357	Dlo_024615.1	TCONS_00127370
XLOC_064357	Dlo_024621.1	TCONS_00127362
XLOC_064357	Dlo_024619.1	TCONS_00127363
XLOC_064357	Dlo_024622.1	TCONS_00128128
XLOC_064357	Dlo_024623.1	TCONS_00127372
XLOC_064357	Dlo_024624.2	TCONS_00127393
XLOC_064357	Dlo_024625.1	TCONS_00127395
XLOC_064116	Dlo_024631.1	TCONS_00127396
XLOC_064127	dlo_035483.1	TCONS_00128145
XLOC_064002	dlo_034618.1	TCONS_00128146
XLOC_064409	Dlo_024632.1	TCONS_00127399
XLOC_064409	Dlo_024633.1	TCONS_00127418
XLOC_064409	Dlo_024634.1	TCONS_00127451
XLOC_065287	Dlo_024635.1	TCONS_00128229
XLOC_067007	Dlo_024636.1	TCONS_00127460
XLOC_067007	Dlo_024637.1	TCONS_00128235
XLOC_004048	Dlo_024638.1	TCONS_00127472
XLOC_004048	Dlo_024640.1	TCONS_00127473
Dlo_026807.2	Dlo_024641.1	TCONS_00127474
Dlo_026807.2	Dlo_024642.1	TCONS_00127500
XLOC_067900	Dlo_024643.1	TCONS_00127498
XLOC_067900	Dlo_024645.1	TCONS_00127514
XLOC_067601	Dlo_024644.1	TCONS_00128311
XLOC_068015	Dlo_024639.1	TCONS_00127530
XLOC_068015	Dlo_024646.1	TCONS_00127531
XLOC_068021	Dlo_024651.1	TCONS_00128320
XLOC_067998	Dlo_024652.1	TCONS_00127542
XLOC_067998	Dlo_024654.1	TCONS_00127545
Dlo_027256.2	dlo_036890.1	TCONS_00128327
XLOC_068122	dlo_036009.1	TCONS_00128331
XLOC_083069	dlo_035143.1	TCONS_00127575
XLOC_068418	Dlo_024655.1	TCONS_00127572
XLOC_068474	Dlo_024656.1	TCONS_00127571
XLOC_069154	dlo_036402.1	TCONS_00128357
XLOC_069144	dlo_037233.1	TCONS_00127557
XLOC_069144	dlo_038324.1	TCONS_00128337
XLOC_069144	dlo_035493.1	TCONS_00127559
XLOC_069144	dlo_038452.1	TCONS_00127560
Dlo_027965.1	Dlo_024658.1	TCONS_00127561
XLOC_069736	dlo_039113.1	TCONS_00128349
XLOC_069743	dlo_035663.1	TCONS_00128350
XLOC_069743	dlo_034184.1	TCONS_00128352
XLOC_070679	Dlo_024661.1	TCONS_00127567
XLOC_070679	Dlo_024650.1	TCONS_00128336
XLOC_070679	Dlo_024653.1	TCONS_00128339
XLOC_070679	Dlo_024657.1	TCONS_00128340
XLOC_071148	dlo_037967.1	TCONS_00128341
XLOC_071148	Dlo_024659.1	TCONS_00128338
XLOC_080864	Dlo_024660.1	TCONS_00128351
XLOC_080864	Dlo_024662.1	TCONS_00127556
XLOC_080864	Dlo_024663.1	TCONS_00127563
XLOC_073940	Dlo_024669.1	TCONS_00127562
XLOC_073315	Dlo_024665.1	TCONS_00127580
XLOC_073286	Dlo_024672.1	TCONS_00127579
XLOC_074106	Dlo_024673.1	TCONS_00127578
XLOC_074106	Dlo_024675.1	TCONS_00128382
XLOC_074106	Dlo_024688.1	TCONS_00128401
XLOC_072983	Dlo_024689.2	TCONS_00127618
XLOC_072983	Dlo_024692.1	TCONS_00127619
XLOC_072983	Dlo_024677.1	TCONS_00127625
XLOC_072983	Dlo_024678.1	TCONS_00127645
XLOC_085043	dlo_037818.1	TCONS_00128478
XLOC_074961	dlo_035560.1	TCONS_00128483
XLOC_074961	Dlo_024679.1	TCONS_00128484
Dlo_029226.1	Dlo_024681.1	TCONS_00128481
XLOC_074878	Dlo_024682.1	TCONS_00128486
XLOC_074880	Dlo_024685.1	TCONS_00127655
XLOC_074871	Dlo_024686.1	TCONS_00127656
XLOC_014919	Dlo_024680.1	TCONS_00127657
XLOC_075063	Dlo_024684.1	TCONS_00128487
XLOC_074639	Dlo_024676.1	TCONS_00127658
XLOC_074900	Dlo_024683.1	TCONS_00128516
XLOC_075323	Dlo_024710.1	TCONS_00127698
XLOC_075891	Dlo_024698.1	TCONS_00128525
XLOC_075092	Dlo_024699.1	TCONS_00128524
Dlo_031544.1	Dlo_024700.1	TCONS_00128522
XLOC_078785	dlo_038500.1	TCONS_00128521
XLOC_076631	Dlo_024702.1	TCONS_00127689
XLOC_076246	Dlo_024706.1	TCONS_00128533
XLOC_076531	Dlo_024701.1	TCONS_00127729
XLOC_077532	Dlo_024703.1	TCONS_00127732
XLOC_077532	Dlo_024705.1	TCONS_00128554
XLOC_076300	Dlo_024704.2	TCONS_00127733
XLOC_078032	Dlo_024696.1	TCONS_00128558
XLOC_078482	Dlo_024697.1	TCONS_00127740
Dlo_031718.1	Dlo_024707.1	TCONS_00128559
Dlo_031718.1	Dlo_024708.1	TCONS_00128560
XLOC_078434	Dlo_024718.1	TCONS_00128561
XLOC_077700	dlo_035036.1	TCONS_00127745
XLOC_076283	Dlo_024715.1	TCONS_00127746
XLOC_076283	Dlo_024722.1	TCONS_00127743
XLOC_076283	dlo_035022.1	TCONS_00128578
XLOC_076283	Dlo_024729.1	TCONS_00127747
XLOC_076283	Dlo_024725.1	TCONS_00128577
XLOC_078732	Dlo_024720.1	TCONS_00128584
XLOC_078732	Dlo_024721.1	TCONS_00128583
XLOC_078732	Dlo_024733.1	TCONS_00128588
XLOC_078732	Dlo_024734.1	TCONS_00127779
XLOC_078998	Dlo_024738.1	TCONS_00127785
XLOC_080735	Dlo_024737.1	TCONS_00128610
XLOC_080078	Dlo_024739.1	TCONS_00127797
XLOC_080084	Dlo_024743.1	TCONS_00128608
XLOC_080089	Dlo_024741.2	TCONS_00128619
Dlo_032876.1	Dlo_003295.1	TCONS_00128620
Dlo_032874.1	Dlo_003296.1	TCONS_00128622
Dlo_032876.1	Dlo_003297.1	TCONS_00128631
Dlo_032876.1	Dlo_003285.1	TCONS_00127839
Dlo_032087.1	Dlo_003286.1	TCONS_00128633
XLOC_081243	Dlo_003287.1	TCONS_00128641
XLOC_081936	Dlo_003291.1	TCONS_00127864
XLOC_082406	dlo_035435.1	TCONS_00127865
XLOC_082112	Dlo_003293.1	TCONS_00128646
XLOC_082373	Dlo_003284.1	TCONS_00128648
XLOC_082377	Dlo_003288.1	TCONS_00127889
XLOC_082385	Dlo_003289.1	TCONS_00128656
XLOC_083854	Dlo_003290.1	TCONS_00128658
XLOC_084358	Dlo_003292.2	TCONS_00127918
XLOC_083378	Dlo_003294.1	TCONS_00128683
XLOC_083378	Dlo_003298.1	TCONS_00127920
XLOC_083826	Dlo_003304.1	TCONS_00127921
XLOC_084670	Dlo_003307.1	TCONS_00128686
XLOC_084670	Dlo_003309.1	TCONS_00127925
XLOC_006578	Dlo_003310.1	TCONS_00127926
XLOC_006578	Dlo_003311.1	TCONS_00127927
XLOC_006578	Dlo_003336.1	TCONS_00128689
XLOC_002493	Dlo_003337.1	TCONS_00127923
XLOC_084963	Dlo_003315.1	TCONS_00127929
XLOC_084963	Dlo_003317.1	TCONS_00127932
Dlo_034096.1	Dlo_003318.1	TCONS_00128688
Dlo_034096.1	Dlo_003319.1	TCONS_00127935
Dlo_034096.1	Dlo_003320.1	TCONS_00128704
XLOC_084967	dlo_035423.1	TCONS_00128696
XLOC_084967	Dlo_003321.1	TCONS_00128713
XLOC_084967	dlo_034670.1	TCONS_00127977
XLOC_084727	dlo_034365.1	TCONS_00128013
XLOC_084727	Dlo_003322.1	TCONS_00128761
XLOC_002280	dlo_036188.1	TCONS_00128015
XLOC_085088	Dlo_003323.1	TCONS_00128763
XLOC_002174	dlo_035913.1	TCONS_00111775
XLOC_002176	Dlo_003324.1	TCONS_00112024
XLOC_002242	dlo_036142.1	TCONS_00111778
Dlo_001519.1	Dlo_003327.1	TCONS_00112030
Dlo_001519.1	Dlo_003328.1	TCONS_00111788
Dlo_001519.1	Dlo_003330.1	TCONS_00111787
Dlo_001519.1	Dlo_003314.1	TCONS_00112035
Dlo_001519.1	dlo_035354.1	TCONS_00111786
XLOC_002893	Dlo_003316.1	TCONS_00112040
XLOC_002893	Dlo_003325.1	TCONS_00111797
XLOC_002893	Dlo_003326.1	TCONS_00112026
XLOC_002893	Dlo_003329.1	TCONS_00112027
XLOC_002893	Dlo_003331.1	TCONS_00112088
XLOC_002893	Dlo_003332.1	TCONS_00112087
XLOC_002893	Dlo_003333.1	TCONS_00111812
XLOC_002893	Dlo_003334.1	TCONS_00112091
XLOC_002893	Dlo_003335.2	TCONS_00112068
XLOC_002893	Dlo_003338.2	TCONS_00112062
XLOC_002893	Dlo_003339.1	TCONS_00112069
XLOC_002893	Dlo_003341.1	TCONS_00111825
XLOC_002893	Dlo_003343.1	TCONS_00112104
XLOC_002893	dlo_038835.1	TCONS_00111846
XLOC_002893	Dlo_003342.1	TCONS_00112119
XLOC_002893	Dlo_003357.1	TCONS_00111853
XLOC_002893	Dlo_003355.1	TCONS_00111851
XLOC_002893	Dlo_003356.1	TCONS_00112129
XLOC_002876	Dlo_003348.2	TCONS_00112126
XLOC_004108	Dlo_003349.1	TCONS_00111860
XLOC_004108	Dlo_003350.2	TCONS_00111861
XLOC_013441	Dlo_003352.2	TCONS_00112135
XLOC_004855	Dlo_003351.1	TCONS_00112140
XLOC_018427	Dlo_003359.2	TCONS_00112141
Dlo_002009.1	Dlo_003358.1	TCONS_00111870
XLOC_004898	Dlo_003360.1	TCONS_00111872
XLOC_005707	Dlo_003361.1	TCONS_00111873
XLOC_005705	Dlo_003363.1	TCONS_00112146
XLOC_006843	Dlo_003365.1	TCONS_00111881
XLOC_006249	Dlo_003362.1	TCONS_00112149
Dlo_002920.2	dlo_036573.1	TCONS_00112151
Dlo_002920.2	dlo_037557.1	TCONS_00112152
XLOC_007783	Dlo_003372.1	TCONS_00111879
XLOC_007783	Dlo_003367.2	TCONS_00111877
XLOC_007783	Dlo_003374.1	TCONS_00111878
XLOC_007783	Dlo_003376.1	TCONS_00112147
XLOC_007783	Dlo_003373.1	TCONS_00111917
XLOC_007783	Dlo_003378.1	TCONS_00112175
XLOC_007783	dlo_035445.1	TCONS_00111920
XLOC_007794	Dlo_003377.2	TCONS_00111921
XLOC_007794	Dlo_003381.1	TCONS_00111922
XLOC_007794	Dlo_003379.1	TCONS_00111919
XLOC_007766	Dlo_003380.1	TCONS_00112174
XLOC_006999	Dlo_003383.1	TCONS_00112195
XLOC_007297	Dlo_003386.1	TCONS_00112200
XLOC_007292	Dlo_003387.1	TCONS_00111937
XLOC_007292	Dlo_003388.1	TCONS_00111934
XLOC_007302	Dlo_003391.1	TCONS_00111949
XLOC_009294	Dlo_003395.1	TCONS_00111951
XLOC_009294	Dlo_003392.1	TCONS_00112213
XLOC_008752	Dlo_003396.1	TCONS_00112214
XLOC_008773	dlo_037870.1	TCONS_00111942
XLOC_008709	dlo_035199.1	TCONS_00111946
XLOC_009829	Dlo_003399.1	TCONS_00112220
XLOC_011056	Dlo_003400.1	TCONS_00112219
XLOC_011057	Dlo_003397.1	TCONS_00111957
XLOC_011057	Dlo_003401.1	TCONS_00112224
XLOC_011057	Dlo_003406.1	TCONS_00112225
XLOC_011057	Dlo_003402.1	TCONS_00111956
XLOC_011057	Dlo_003407.1	TCONS_00112227
XLOC_011057	Dlo_003409.1	TCONS_00111955
XLOC_011057	Dlo_003411.1	TCONS_00112221
XLOC_011057	Dlo_003413.1	TCONS_00112222
XLOC_011057	Dlo_003414.1	TCONS_00112193
XLOC_011057	Dlo_003412.1	TCONS_00112176
XLOC_011057	Dlo_003415.1	TCONS_00112184
XLOC_011057	Dlo_003416.1	TCONS_00112192
XLOC_011057	Dlo_003418.1	TCONS_00112179
XLOC_011057	Dlo_003419.1	TCONS_00112180
XLOC_011057	Dlo_003420.1	TCONS_00112186
XLOC_011057	dlo_035873.1	TCONS_00112187
XLOC_011057	dlo_038020.1	TCONS_00112189
XLOC_011763	dlo_038717.1	TCONS_00112178
XLOC_011763	Dlo_003421.1	TCONS_00112185
XLOC_011763	Dlo_003422.1	TCONS_00112181
XLOC_011763	dlo_038682.1	TCONS_00112188
XLOC_011763	Dlo_026040.1	TCONS_00112191
XLOC_011763	Dlo_026042.1	TCONS_00112183
XLOC_012292	Dlo_026043.1	TCONS_00112190
XLOC_012292	Dlo_026044.2	TCONS_00112182
XLOC_012292	Dlo_026045.1	TCONS_00112177
XLOC_012292	Dlo_026047.1	TCONS_00111966
XLOC_012316	Dlo_026049.1	TCONS_00112229
XLOC_012316	Dlo_026050.1	TCONS_00111963
XLOC_012316	Dlo_026051.1	TCONS_00111961
XLOC_012316	Dlo_026052.1	TCONS_00111964
XLOC_012316	Dlo_026046.1	TCONS_00111962
XLOC_012316	Dlo_026053.1	TCONS_00111965
XLOC_012316	Dlo_026054.2	TCONS_00112228
XLOC_012316	Dlo_026056.1	TCONS_00112234
XLOC_012316	Dlo_026057.1	TCONS_00112241
XLOC_010520	dlo_038983.1	TCONS_00111975
XLOC_010520	Dlo_026058.1	TCONS_00111977
XLOC_010520	Dlo_026059.2	TCONS_00111982
XLOC_010520	Dlo_026060.1	TCONS_00112246
XLOC_023824	Dlo_026061.1	TCONS_00111984
XLOC_023831	Dlo_026062.1	TCONS_00111995
XLOC_023831	Dlo_026067.1	TCONS_00111997
XLOC_012528	Dlo_026068.1	TCONS_00111990
XLOC_012528	Dlo_026070.1	TCONS_00111992
XLOC_012528	Dlo_026071.1	TCONS_00111994
XLOC_012489	Dlo_026069.1	TCONS_00111989
XLOC_012567	Dlo_026064.3	TCONS_00111993
XLOC_012990	Dlo_026072.1	TCONS_00111991
XLOC_012993	Dlo_026074.1	TCONS_00112007
XLOC_013414	Dlo_026073.2	TCONS_00112006
XLOC_013423	Dlo_026076.1	TCONS_00112262
XLOC_013423	Dlo_026075.1	TCONS_00112272
XLOC_014739	Dlo_026077.2	TCONS_00112276
XLOC_014739	Dlo_026078.1	TCONS_00112273
XLOC_014739	Dlo_026079.1	TCONS_00112023
XLOC_014411	Dlo_026080.1	TCONS_00140316
XLOC_014756	Dlo_026081.1	TCONS_00139995
XLOC_014756	Dlo_026082.1	TCONS_00139991
XLOC_014756	Dlo_026085.1	TCONS_00139993
XLOC_014756	Dlo_026083.1	TCONS_00139992
XLOC_014756	Dlo_026084.1	TCONS_00140335
XLOC_014756	Dlo_026090.1	TCONS_00140329
XLOC_014756	Dlo_026091.1	TCONS_00140334
XLOC_013770	Dlo_026086.1	TCONS_00140008
Dlo_005977.3	Dlo_026087.1	TCONS_00140337
XLOC_014429	Dlo_026092.1	TCONS_00140007
XLOC_014428	Dlo_026093.3	TCONS_00140339
XLOC_015618	dlo_037446.1	TCONS_00140343
XLOC_014883	dlo_035564.1	TCONS_00140345
XLOC_015843	Dlo_026094.3	TCONS_00140344
XLOC_015843	Dlo_026095.1	TCONS_00140012
XLOC_015843	Dlo_026096.1	TCONS_00140355
XLOC_015671	Dlo_026097.1	TCONS_00140356
XLOC_015671	Dlo_026099.1	TCONS_00140023
XLOC_015588	Dlo_026098.2	TCONS_00140359
XLOC_016998	Dlo_026100.1	TCONS_00140363
XLOC_016653	Dlo_026101.1	TCONS_00140033
XLOC_015863	Dlo_026102.1	TCONS_00140360
XLOC_016044	Dlo_026103.1	TCONS_00140361
XLOC_017339	Dlo_026106.1	TCONS_00140035
XLOC_017339	Dlo_026107.1	TCONS_00140036
XLOC_017339	Dlo_026104.1	TCONS_00140366
XLOC_017339	Dlo_026105.1	TCONS_00140038
XLOC_017339	Dlo_026108.1	TCONS_00140369
XLOC_017339	Dlo_026109.1	TCONS_00140371
XLOC_017339	Dlo_026110.1	TCONS_00140394
XLOC_017339	Dlo_026115.1	TCONS_00140066
XLOC_017281	Dlo_026116.1	TCONS_00140412
XLOC_017736	Dlo_026111.1	TCONS_00140399
XLOC_018532	Dlo_026118.1	TCONS_00140400
XLOC_019164	Dlo_026117.1	TCONS_00140401
XLOC_019407	Dlo_026119.1	TCONS_00140402
XLOC_019397	Dlo_026121.1	TCONS_00140403
XLOC_021054	Dlo_026120.1	TCONS_00140083
XLOC_021665	Dlo_026123.1	TCONS_00140087
Dlo_008602.1	Dlo_026122.1	TCONS_00140404
XLOC_022157	Dlo_026125.1	TCONS_00140415
XLOC_021953	Dlo_026127.1	TCONS_00140421
XLOC_023683	Dlo_026126.1	TCONS_00140148
XLOC_024360	Dlo_026124.1	TCONS_00140146
XLOC_024360	dlo_035896.1	TCONS_00140438
XLOC_023439	dlo_037166.1	TCONS_00140161
XLOC_023697	dlo_035111.1	TCONS_00140448
XLOC_023697	Dlo_026128.5	TCONS_00140171
XLOC_026716	Dlo_026129.1	TCONS_00140166
XLOC_026716	Dlo_026130.1	TCONS_00140167
XLOC_026716	Dlo_026141.1	TCONS_00140468
XLOC_026716	Dlo_026140.1	TCONS_00140191
XLOC_025651	Dlo_026139.1	TCONS_00140183
Dlo_011297.1	Dlo_026133.1	TCONS_00140184
Dlo_011297.1	Dlo_026136.1	TCONS_00140186
Dlo_011297.1	Dlo_026131.1	TCONS_00140455
Dlo_011297.1	Dlo_026132.1	TCONS_00140185
Dlo_011297.1	Dlo_026134.1	TCONS_00140465
Dlo_011297.1	Dlo_026135.1	TCONS_00140479
Dlo_011297.1	Dlo_026137.1	TCONS_00140195
Dlo_011297.1	Dlo_026138.1	TCONS_00140482
Dlo_011297.1	Dlo_026142.2	TCONS_00140481
Dlo_011297.1	Dlo_026144.3	TCONS_00140226
Dlo_011297.1	Dlo_026145.1	TCONS_00140483
Dlo_011297.1	Dlo_026148.1	TCONS_00140230
Dlo_011297.1	Dlo_026151.1	TCONS_00140492
Dlo_011297.1	Dlo_026149.1	TCONS_00140240
Dlo_011297.1	Dlo_026150.1	TCONS_00140239
Dlo_011297.1	Dlo_026146.1	TCONS_00140246
Dlo_011297.1	Dlo_026147.1	TCONS_00140248
Dlo_011297.1	Dlo_026154.1	TCONS_00140513
Dlo_011297.1	Dlo_026153.1	TCONS_00140514
Dlo_011297.1	Dlo_026152.2	TCONS_00140518
Dlo_011297.1	Dlo_026155.1	TCONS_00140268
Dlo_011297.1	Dlo_026156.1	TCONS_00140271
Dlo_011297.1	Dlo_026159.1	TCONS_00140272
XLOC_028698	Dlo_026158.2	TCONS_00140283
XLOC_028698	Dlo_026160.1	TCONS_00140286
XLOC_028698	Dlo_026161.1	TCONS_00140288
XLOC_027357	Dlo_026162.1	TCONS_00140532
XLOC_028817	Dlo_026163.1	TCONS_00140289
XLOC_028816	Dlo_026164.1	TCONS_00140530
XLOC_028816	Dlo_026165.1	TCONS_00140303
XLOC_028816	Dlo_026166.1	TCONS_00140533
XLOC_028816	Dlo_026167.1	TCONS_00140306
XLOC_030451	Dlo_026168.2	TCONS_00140293
XLOC_029843	Dlo_026169.1	TCONS_00140294
Dlo_011917.1	Dlo_026170.1	TCONS_00140295
Dlo_011917.1	Dlo_026171.1	TCONS_00140296
Dlo_011917.1	Dlo_026173.2	TCONS_00140297
XLOC_029843	Dlo_026172.1	TCONS_00140300
XLOC_031354	Dlo_026174.1	TCONS_00140292
XLOC_031354	Dlo_026175.1	TCONS_00140298
XLOC_031354	Dlo_026176.1	TCONS_00140301
XLOC_031354	Dlo_026177.1	TCONS_00140310
XLOC_031354	Dlo_026179.1	TCONS_00140547
XLOC_031354	Dlo_026180.2	TCONS_00140548
XLOC_031354	Dlo_026178.1	TCONS_00140309
XLOC_032119	Dlo_026181.1	TCONS_00151194
Dlo_013532.3	Dlo_026185.1	TCONS_00151195
Dlo_013532.3	Dlo_026186.1	TCONS_00150752
Dlo_013532.3	Dlo_026187.1	TCONS_00151209
Dlo_013532.3	Dlo_026189.1	TCONS_00150759
XLOC_035635	Dlo_026188.1	TCONS_00150763
dlo_035243.1	Dlo_026184.2	TCONS_00150762
dlo_035243.1	Dlo_026182.1	TCONS_00150764
dlo_035243.1	Dlo_026183.1	TCONS_00150765
dlo_035243.1	Dlo_026190.1	TCONS_00151227
dlo_035243.1	Dlo_026191.1	TCONS_00151228
Dlo_014624.3	Dlo_026192.4	TCONS_00150766
dlo_035243.1	Dlo_026193.1	TCONS_00150767
Dlo_014624.3	Dlo_026196.1	TCONS_00151226
XLOC_037161	Dlo_026197.1	TCONS_00150790
XLOC_037161	Dlo_026201.1	TCONS_00150798
XLOC_037161	Dlo_026198.1	TCONS_00151243
XLOC_037161	Dlo_026202.1	TCONS_00150802
XLOC_037161	Dlo_026203.1	TCONS_00150803
XLOC_037161	Dlo_026204.1	TCONS_00150805
XLOC_037481	Dlo_026207.2	TCONS_00150813
XLOC_039086	Dlo_026205.1	TCONS_00150815
XLOC_039086	Dlo_026206.1	TCONS_00150820
XLOC_039537	Dlo_026195.1	TCONS_00151273
XLOC_039537	Dlo_026211.1	TCONS_00150836
XLOC_041733	Dlo_026210.1	TCONS_00150838
XLOC_042571	Dlo_026212.1	TCONS_00150840
XLOC_042571	Dlo_026213.1	TCONS_00150839
XLOC_042571	Dlo_026208.1	TCONS_00151295
XLOC_042571	dlo_036954.1	TCONS_00150878
XLOC_042571	dlo_037688.1	TCONS_00151296
XLOC_042571	Dlo_026214.1	TCONS_00150886
XLOC_042571	Dlo_026215.1	TCONS_00150891
XLOC_042812	dlo_038142.1	TCONS_00150893
XLOC_044058	dlo_038083.1	TCONS_00151332
XLOC_044409	Dlo_026217.1	TCONS_00150906
XLOC_044409	Dlo_026216.1	TCONS_00151361
XLOC_044409	Dlo_026218.1	TCONS_00151380
XLOC_044552	Dlo_026220.1	TCONS_00151381
XLOC_045366	Dlo_026224.1	TCONS_00150937
XLOC_045366	Dlo_026225.1	TCONS_00151403
XLOC_045366	Dlo_026221.2	TCONS_00151404
XLOC_045366	Dlo_026222.1	TCONS_00150965
XLOC_045366	Dlo_026227.1	TCONS_00150964
XLOC_045366	Dlo_026228.1	TCONS_00150960
XLOC_045366	Dlo_026229.1	TCONS_00150968
XLOC_045389	Dlo_026226.1	TCONS_00150981
XLOC_045389	Dlo_026230.1	TCONS_00150984
XLOC_046317	Dlo_026231.1	TCONS_00151425
XLOC_048241	Dlo_026232.1	TCONS_00151433
XLOC_048387	Dlo_026233.1	TCONS_00150995
XLOC_049349	Dlo_026234.1	TCONS_00151446
XLOC_050241	Dlo_026235.1	TCONS_00151009
XLOC_050239	Dlo_026236.1	TCONS_00151451
XLOC_050239	Dlo_026237.1	TCONS_00151452
XLOC_050700	Dlo_026238.1	TCONS_00151471
XLOC_051490	Dlo_026239.1	TCONS_00151018
XLOC_051490	Dlo_026240.1	TCONS_00151019
XLOC_051490	Dlo_026241.1	TCONS_00151021
XLOC_052568	Dlo_026242.1	TCONS_00151028
XLOC_052060	Dlo_026243.1	TCONS_00151023
XLOC_052060	Dlo_026244.1	TCONS_00151024
XLOC_052060	Dlo_026245.1	TCONS_00151034
XLOC_052060	Dlo_026247.1	TCONS_00151033
XLOC_052933	Dlo_026246.1	TCONS_00151508
XLOC_055335	Dlo_026248.1	TCONS_00151514
XLOC_055335	Dlo_026249.1	TCONS_00151100
XLOC_055620	Dlo_026251.1	TCONS_00151553
XLOC_055620	Dlo_026250.1	TCONS_00151122
XLOC_055620	Dlo_026252.1	TCONS_00151588
XLOC_055620	Dlo_026253.2	TCONS_00151595
XLOC_055332	Dlo_026254.1	TCONS_00151591
XLOC_056515	Dlo_026255.1	TCONS_00151598
XLOC_054473	Dlo_026261.1	TCONS_00151190
XLOC_055329	Dlo_026256.3	TCONS_00151192
XLOC_056781	Dlo_026263.3	TCONS_00151193
XLOC_056667	Dlo_026262.1	TCONS_00151191
XLOC_056667	Dlo_026267.1	TCONS_00050753
XLOC_056667	dlo_035660.1	TCONS_00050754
XLOC_056667	dlo_038665.1	TCONS_00050601
XLOC_058532	dlo_037881.1	TCONS_00050614
XLOC_059346	dlo_038472.1	TCONS_00050611
XLOC_059346	Dlo_026266.1	TCONS_00050613
XLOC_059465	Dlo_026264.1	TCONS_00050784
XLOC_059462	Dlo_026265.1	TCONS_00050636
XLOC_059468	Dlo_026269.1	TCONS_00050639
XLOC_059468	Dlo_026270.1	TCONS_00050642
XLOC_060058	Dlo_026272.1	TCONS_00050633
XLOC_060560	Dlo_026271.1	TCONS_00050635
XLOC_058174	Dlo_026274.1	TCONS_00050632
XLOC_061546	Dlo_026275.1	TCONS_00050634
XLOC_061376	Dlo_026276.1	TCONS_00050788
XLOC_062480	Dlo_026277.2	TCONS_00050787
XLOC_062480	Dlo_026278.3	TCONS_00050658
XLOC_062480	Dlo_026280.1	TCONS_00050660
XLOC_062481	Dlo_026279.1	TCONS_00050661
XLOC_063559	Dlo_026281.1	TCONS_00050662
XLOC_063559	Dlo_026282.1	TCONS_00050666
XLOC_064032	Dlo_022866.1	TCONS_00050684
XLOC_062594	Dlo_026283.1	TCONS_00050833
XLOC_058090	Dlo_022867.1	TCONS_00050830
XLOC_064331	dlo_038430.1	TCONS_00050831
XLOC_063758	Dlo_022887.2	TCONS_00050699
XLOC_066511	Dlo_022892.1	TCONS_00050714
XLOC_067124	Dlo_022879.1	TCONS_00050716
XLOC_067549	dlo_034877.1	TCONS_00050717
XLOC_068068	dlo_038921.1	TCONS_00050718
XLOC_068788	Dlo_022880.1	TCONS_00050721
XLOC_068788	Dlo_022881.1	TCONS_00050862
XLOC_070260	dlo_036945.1	TCONS_00050858
XLOC_073372	Dlo_022882.1	TCONS_00050743
XLOC_073993	Dlo_022883.1	TCONS_00050876
XLOC_073993	Dlo_022894.1	TCONS_00144062
XLOC_073990	Dlo_022904.1	TCONS_00144057
XLOC_074633	Dlo_022898.1	TCONS_00144709
XLOC_074547	Dlo_022899.1	TCONS_00144087
XLOC_075664	Dlo_022908.1	TCONS_00144719
XLOC_075851	Dlo_022909.1	TCONS_00144099
XLOC_077742	Dlo_022912.1	TCONS_00144098
XLOC_078054	Dlo_022915.1	TCONS_00144727
Dlo_031621.1	Dlo_022913.1	TCONS_00144722
XLOC_079002	Dlo_022914.1	TCONS_00144148
XLOC_079178	Dlo_022916.2	TCONS_00144743
XLOC_079210	Dlo_022919.1	TCONS_00144180
XLOC_079314	Dlo_022920.1	TCONS_00144181
XLOC_079320	Dlo_022921.1	TCONS_00144187
XLOC_080125	Dlo_022922.2	TCONS_00144186
XLOC_080752	Dlo_022924.1	TCONS_00144756
XLOC_082113	dlo_037531.1	TCONS_00144195
XLOC_082280	Dlo_022925.1	TCONS_00144760
XLOC_082329	Dlo_022926.1	TCONS_00144761
XLOC_082394	Dlo_022928.1	TCONS_00144766
XLOC_084289	dlo_035192.1	TCONS_00144202
XLOC_001967	Dlo_022930.1	TCONS_00144778
XLOC_001992	Dlo_022939.1	TCONS_00144283
XLOC_002015	Dlo_022942.1	TCONS_00144287
XLOC_002322	Dlo_022949.1	TCONS_00144285
XLOC_080925	Dlo_022933.1	TCONS_00144315
XLOC_003145	Dlo_022952.1	TCONS_00144316
XLOC_003990	Dlo_022954.1	TCONS_00144835
XLOC_080861	Dlo_022953.2	TCONS_00144836
XLOC_008651	Dlo_022955.1	TCONS_00144842
XLOC_009054	Dlo_022963.1	TCONS_00144845
XLOC_009887	Dlo_022968.1	TCONS_00144330
XLOC_010046	dlo_036816.1	TCONS_00144851
XLOC_010436	dlo_035561.1	TCONS_00144852
XLOC_010705	Dlo_022977.1	TCONS_00144338
XLOC_010820	Dlo_022978.1	TCONS_00144352
XLOC_012276	Dlo_022979.1	TCONS_00144355
XLOC_012485	Dlo_022981.1	TCONS_00144902
XLOC_014404	Dlo_028530.1	TCONS_00144357
XLOC_017504	Dlo_028532.2	TCONS_00144904
XLOC_019945	Dlo_028531.1	TCONS_00144379
XLOC_020526	Dlo_028533.1	TCONS_00144925
XLOC_020820	Dlo_028534.1	TCONS_00144386
XLOC_021348	Dlo_028535.1	TCONS_00144388
XLOC_022645	Dlo_028536.2	TCONS_00144387
XLOC_022645	dlo_038093.1	TCONS_00144928
XLOC_024589	dlo_039034.1	TCONS_00144396
XLOC_027566	dlo_035698.1	TCONS_00144406
XLOC_030314	dlo_034830.1	TCONS_00144407
XLOC_033044	dlo_035154.1	TCONS_00144408
XLOC_002360	dlo_034180.1	TCONS_00144410
XLOC_004754	dlo_038815.1	TCONS_00144412
XLOC_005223	dlo_038494.1	TCONS_00144418
XLOC_008219	dlo_035670.1	TCONS_00144989
XLOC_008874	dlo_038476.1	TCONS_00144448
XLOC_011313	dlo_037381.1	TCONS_00144452
XLOC_019490	dlo_036177.1	TCONS_00144451
XLOC_019569	dlo_037656.1	TCONS_00144465
XLOC_027201	dlo_037442.1	TCONS_00144491
XLOC_035525	dlo_034478.1	TCONS_00145032
XLOC_046081	dlo_034504.1	TCONS_00144545
XLOC_055353	dlo_037556.1	TCONS_00144548
XLOC_056476	dlo_037180.1	TCONS_00144554
XLOC_064742	dlo_038581.1	TCONS_00145069
XLOC_066636	dlo_034197.1	TCONS_00144551
XLOC_067177	dlo_036494.1	TCONS_00144558
XLOC_068666	dlo_037944.1	TCONS_00144569
XLOC_070187	dlo_037766.1	TCONS_00145119
XLOC_070433	Dlo_028537.1	TCONS_00145120
XLOC_077949	dlo_035597.1	TCONS_00145107
XLOC_078244	Dlo_028538.1	TCONS_00145108
XLOC_078244	Dlo_028539.1	TCONS_00145112
XLOC_078510	Dlo_028540.1	TCONS_00144565
XLOC_081237	Dlo_028541.1	TCONS_00145122
XLOC_082378	Dlo_028542.2	TCONS_00145127
XLOC_083957	Dlo_028543.1	TCONS_00144591
XLOC_084048	Dlo_028544.2	TCONS_00144602
XLOC_084050	Dlo_028545.1	TCONS_00144601
	Dlo_028546.1	TCONS_00144607
	Dlo_028548.1	TCONS_00144608
	Dlo_028549.1	TCONS_00145157
	Dlo_028547.1	TCONS_00144613
	Dlo_028550.1	TCONS_00145158
	dlo_037806.1	TCONS_00145141
	dlo_037182.1	TCONS_00145169
	Dlo_028551.1	TCONS_00144619
	dlo_039023.1	TCONS_00145170
	Dlo_028552.1	TCONS_00145184
	Dlo_028553.1	TCONS_00144633
	Dlo_028554.1	TCONS_00145192
	dlo_036195.1	TCONS_00145195
	dlo_037636.1	TCONS_00144651
	dlo_034871.1	TCONS_00145199
	dlo_036058.1	TCONS_00145229
	Dlo_028556.1	TCONS_00144665
	Dlo_028558.1	TCONS_00145224
	Dlo_028557.2	TCONS_00145225
	Dlo_028559.1	TCONS_00145227
	dlo_035797.1	TCONS_00145226
	dlo_036447.1	TCONS_00144657
	dlo_035832.1	TCONS_00145208
	dlo_037851.1	TCONS_00144662
	dlo_036995.1	TCONS_00144663
	dlo_038052.1	TCONS_00144671
	dlo_035381.1	TCONS_00144676
	dlo_038179.1	TCONS_00144681
	Dlo_028560.2	TCONS_00144682
	Dlo_028561.1	TCONS_00144685
	Dlo_028562.1	TCONS_00144686
	Dlo_028563.1	TCONS_00144680
	dlo_037296.1	TCONS_00144683
	dlo_039109.1	TCONS_00144689
	dlo_036756.1	TCONS_00145248
	dlo_036012.1	TCONS_00145250
	dlo_037218.1	TCONS_00087024
	dlo_038886.1	TCONS_00086835
	dlo_038396.1	TCONS_00087039
	Dlo_028564.1	TCONS_00087038
	Dlo_028566.1	TCONS_00086855
	Dlo_028567.1	TCONS_00087049
	Dlo_028565.1	TCONS_00087047
	dlo_035037.1	TCONS_00087051
	dlo_037281.1	TCONS_00087057
	dlo_035248.1	TCONS_00087059
	Dlo_028570.1	TCONS_00086867
	Dlo_028569.1	TCONS_00086868
	Dlo_028571.1	TCONS_00086889
	Dlo_028572.1	TCONS_00087066
	dlo_034947.1	TCONS_00087072
	dlo_036547.1	TCONS_00086899
	dlo_035112.1	TCONS_00086901
	dlo_035528.1	TCONS_00087079
	dlo_038681.1	TCONS_00086904
	Dlo_030697.2	TCONS_00086915
	Dlo_030698.1	TCONS_00086910
	Dlo_030700.1	TCONS_00086911
	Dlo_030701.1	TCONS_00086909
	Dlo_030706.1	TCONS_00087099
	Dlo_030705.1	TCONS_00087093
	Dlo_030703.1	TCONS_00087103
	Dlo_030704.1	TCONS_00087090
	Dlo_030707.1	TCONS_00087104
	Dlo_030708.1	TCONS_00087091
	Dlo_030709.1	TCONS_00087097
	dlo_039008.1	TCONS_00086936
	dlo_034957.1	TCONS_00087128
	Dlo_030712.1	TCONS_00087125
	Dlo_030710.1	TCONS_00086937
	Dlo_030711.1	TCONS_00087122
	Dlo_030714.1	TCONS_00086941
	Dlo_030713.1	TCONS_00087123
	Dlo_030716.1	TCONS_00087142
	Dlo_030715.1	TCONS_00086957
	Dlo_030717.1	TCONS_00086959
	Dlo_030719.1	TCONS_00087156
	Dlo_030720.1	TCONS_00087157
	Dlo_030721.1	TCONS_00086956
	Dlo_030722.1	TCONS_00086969
	Dlo_030724.1	TCONS_00086978
	Dlo_030725.1	TCONS_00086977
	Dlo_030727.1	TCONS_00087180
	Dlo_030726.1	TCONS_00087185
	Dlo_030728.2	TCONS_00086990
	Dlo_030730.1	TCONS_00087186
	Dlo_030737.1	TCONS_00086991
	dlo_034506.1	TCONS_00087187
	Dlo_030732.1	TCONS_00087169
	Dlo_030733.1	TCONS_00086998
	Dlo_030734.1	TCONS_00086997
	Dlo_030735.1	TCONS_00087195
	Dlo_030736.1	TCONS_00087193
	Dlo_030738.1	TCONS_00087197
	Dlo_030739.1	TCONS_00087199
	Dlo_030740.1	TCONS_00087202
	Dlo_030741.1	TCONS_00087165
	Dlo_030742.1	TCONS_00087013
	Dlo_030743.2	TCONS_00087213
	Dlo_030744.1	TCONS_00087212
	Dlo_030745.1	TCONS_00160489
	Dlo_030746.2	TCONS_00160490
	Dlo_030747.1	TCONS_00160495
	Dlo_030748.1	TCONS_00160499
	Dlo_030749.1	TCONS_00160158
	Dlo_030750.1	TCONS_00160160
	Dlo_030751.1	TCONS_00160512
	Dlo_030754.1	TCONS_00160172
	Dlo_030753.1	TCONS_00160518
	dlo_034543.1	TCONS_00160183
	Dlo_030758.1	TCONS_00160182
	Dlo_030757.1	TCONS_00160525
	Dlo_030755.1	TCONS_00160186
	Dlo_030756.1	TCONS_00160201
	Dlo_030759.1	TCONS_00160552
	Dlo_030761.1	TCONS_00160553
	Dlo_030762.1	TCONS_00160551
	Dlo_030763.1	TCONS_00160565
	Dlo_030764.3	TCONS_00160233
	Dlo_030766.1	TCONS_00160234
	Dlo_030767.1	TCONS_00160235
	Dlo_030768.1	TCONS_00160230
	Dlo_030769.1	TCONS_00160237
	Dlo_030770.1	TCONS_00160238
	Dlo_030772.1	TCONS_00160239
	Dlo_030771.2	TCONS_00160240
	Dlo_030773.1	TCONS_00160242
	Dlo_030776.1	TCONS_00160591
	Dlo_030779.1	TCONS_00160268
	Dlo_030781.1	TCONS_00160610
	Dlo_030775.1	TCONS_00160279
	Dlo_030782.1	TCONS_00160615
	dlo_037252.1	TCONS_00160614
	Dlo_030785.1	TCONS_00160289
	Dlo_030787.1	TCONS_00160295
	Dlo_030788.1	TCONS_00160290
	Dlo_030789.2	TCONS_00160302
	Dlo_030790.1	TCONS_00160304
	Dlo_030791.1	TCONS_00160316
	Dlo_030793.1	TCONS_00160646
	Dlo_030796.1	TCONS_00160642
	Dlo_030797.1	TCONS_00160641
	Dlo_030794.1	TCONS_00160643
	Dlo_030798.1	TCONS_00160329
	Dlo_030800.1	TCONS_00160664
	Dlo_030801.1	TCONS_00160336
	Dlo_030803.2	TCONS_00160337
	Dlo_030805.1	TCONS_00160680
	Dlo_030804.1	TCONS_00160697
	Dlo_030807.1	TCONS_00160700
	Dlo_030806.2	TCONS_00160373
	Dlo_030811.1	TCONS_00160718
	Dlo_030808.1	TCONS_00160404
	Dlo_030809.2	TCONS_00160424
	Dlo_030813.1	TCONS_00160722
	Dlo_030814.1	TCONS_00160719
	Dlo_030816.1	TCONS_00160720
	Dlo_030815.3	TCONS_00160723
	Dlo_030812.1	TCONS_00160744
	Dlo_030820.1	TCONS_00160746
	Dlo_030821.2	TCONS_00160730
	Dlo_030824.1	TCONS_00160467
	Dlo_030825.1	TCONS_00160471
	Dlo_030827.1	TCONS_00160477
	Dlo_030826.1	TCONS_00160472
	Dlo_030823.1	TCONS_00160475
	Dlo_030829.2	TCONS_00088758
	Dlo_030831.1	TCONS_00088757
	Dlo_030830.1	TCONS_00088743
	Dlo_030828.1	TCONS_00088752
	Dlo_030834.1	TCONS_00088537
	Dlo_030832.1	TCONS_00088536
	Dlo_030836.1	TCONS_00088552
	Dlo_030835.1	TCONS_00088534
	Dlo_030837.1	TCONS_00088533
	Dlo_030838.1	TCONS_00088535
	Dlo_030839.1	TCONS_00088538
	Dlo_030840.1	TCONS_00088551
	Dlo_030841.1	TCONS_00088546
	Dlo_030842.1	TCONS_00088553
	Dlo_030843.1	TCONS_00088749
	Dlo_030844.2	TCONS_00088750
	Dlo_030846.1	TCONS_00088746
	Dlo_030847.1	TCONS_00088751
	Dlo_030845.1	TCONS_00088748
	Dlo_030848.2	TCONS_00088747
	Dlo_030849.1	TCONS_00088600
	Dlo_030850.1	TCONS_00088599
	dlo_035601.1	TCONS_00088803
	dlo_036666.1	TCONS_00088804
	dlo_035558.1	TCONS_00088801
	dlo_035948.1	TCONS_00088802
	dlo_036748.1	TCONS_00088566
	Dlo_030851.2	TCONS_00088576
	Dlo_030853.1	TCONS_00088582
	dlo_036342.1	TCONS_00088585
	Dlo_030854.2	TCONS_00088586
	Dlo_030852.1	TCONS_00088587
	Dlo_030856.1	TCONS_00088590
	Dlo_030858.1	TCONS_00088575
	Dlo_030855.1	TCONS_00088574
	Dlo_030859.1	TCONS_00088571
	Dlo_030860.1	TCONS_00088591
	Dlo_030861.1	TCONS_00088595
	Dlo_030862.1	TCONS_00088596
	Dlo_030865.1	TCONS_00088583
	Dlo_010499.1	TCONS_00088763
	Dlo_010503.1	TCONS_00088767
	Dlo_010506.1	TCONS_00088645
	Dlo_010496.1	TCONS_00088815
	Dlo_010510.1	TCONS_00088816
	Dlo_010513.1	TCONS_00088660
	Dlo_030863.1	TCONS_00088653
	Dlo_030864.1	TCONS_00088652
	Dlo_010514.1	TCONS_00088655
	Dlo_010515.1	TCONS_00088729
	Dlo_010516.1	TCONS_00088737
	Dlo_010518.4	TCONS_00088735
[truncated: 37,283 more rows]

## Sheet: Supplementary Table 4
Supplementary Table 4. The conservation analysis of lncRNAs in Dimocarpus longan Lour. compared with that of Arabidopsis thaliana, Citrus sinensis and Malus domestica.
lncRNA in Dimocarpus longan Lour.	lncRNA in Arabidopsis thaliana	Query-from	Query-to	Iteration_query-len	Hit-from	Hit-to	Hit_len	Bit-score	Score	Evalue
TCONS_00000173	lcl|Athaliana_AT2G18440.2 gene=AT2G18440	2189	2248	2713	528	470	1151	87.9128	47	1.95522e-17
TCONS_00000173	lcl|Athaliana_AT2G18440.1 gene=AT2G18440	2189	2248	2713	487	429	1378	87.9128	47	1.95522e-17
TCONS_00001752	lcl|Athaliana_AT2G18440.2 gene=AT2G18440	558	617	5825	470	528	1151	87.9128	47	4.21046e-17
TCONS_00001752	lcl|Athaliana_AT2G18440.1 gene=AT2G18440	558	617	5825	429	487	1378	87.9128	47	4.21046e-17
TCONS_00001756	lcl|Athaliana_AT2G18440.2 gene=AT2G18440	654	713	5969	470	528	1151	87.9128	47	4.31498e-17
TCONS_00001756	lcl|Athaliana_AT2G18440.1 gene=AT2G18440	654	713	5969	429	487	1378	87.9128	47	4.31498e-17
TCONS_00013726	lcl|Athaliana_AT2G28056.1 gene=AT2G28056	689	822	2661	575	704	1102	89.7595	48	5.33116e-18
TCONS_00013729	lcl|Athaliana_AT2G28056.1 gene=AT2G28056	689	822	5521	575	704	1102	89.7595	48	1.10932e-17
TCONS_00013730	lcl|Athaliana_AT2G28056.1 gene=AT2G28056	282	415	5118	575	704	1102	89.7595	48	1.02799e-17
TCONS_00013731	lcl|Athaliana_AT2G28056.1 gene=AT2G28056	689	822	5525	575	704	1102	89.7595	48	1.11012e-17
TCONS_00014597	lcl|Athaliana_AT3G12965.1 gene=AT3G12965	280	357	391	148	71	374	111.919	60	1.60036e-25
TCONS_00014597	lcl|Athaliana_AT1G79075.1 gene=AT1G79075	281	361	391	152	72	290	89.7595	48	7.49861e-19
TCONS_00029972	lcl|Athaliana_AT5G08185.4	457	502	3711	208	255	659	71.293	38	2.69965e-12
TCONS_00029972	lcl|Athaliana_AT5G08185.3	457	502	3711	129	176	580	71.293	38	2.69965e-12
TCONS_00029972	lcl|Athaliana_AT5G08185.2	457	502	3711	219	266	670	71.293	38	2.69965e-12
TCONS_00030167	lcl|Athaliana_AT5G08185.4	150	195	646	255	208	659	71.293	38	4.58805e-13
TCONS_00030167	lcl|Athaliana_AT5G08185.3	150	195	646	176	129	580	71.293	38	4.58805e-13
TCONS_00030167	lcl|Athaliana_AT5G08185.2	150	195	646	266	219	670	71.293	38	4.58805e-13
TCONS_00048153	lcl|Athaliana_AT5G54569.1 gene=AT5G54569	2071	2148	2557	741	820	1204	86.0662	46	6.62441e-17
TCONS_00048154	lcl|Athaliana_AT5G54569.1 gene=AT5G54569	2200	2277	2686	741	820	1204	86.0662	46	6.96165e-17
TCONS_00063260	lcl|Athaliana_AT3G12965.1 gene=AT3G12965	294	375	523	148	67	374	119.306	64	1.29757e-27
TCONS_00063260	lcl|Athaliana_AT1G56045.1	292	374	523	142	60	336	115.613	62	1.67852e-26
TCONS_00068452	lcl|Athaliana_AT4G19395.1 gene=AT4G19395	1040	1077	2104	250	212	1237	54.6731	29	1.53413e-07
TCONS_00071259	lcl|Athaliana_AT2G28056.1 gene=AT2G28056	635	662	2497	664	691	1102	52.8265	28	6.55972e-07
TCONS_00071260	lcl|Athaliana_AT2G28056.1 gene=AT2G28056	635	662	1656	664	691	1102	52.8265	28	4.33865e-07
TCONS_00071261	lcl|Athaliana_AT2G28056.1 gene=AT2G28056	635	662	2705	664	691	1102	52.8265	28	7.11123e-07
TCONS_00072475	lcl|Athaliana_AT3G56020.1	628	705	831	120	43	376	106.379	57	1.6257e-23
TCONS_00088338	lcl|Athaliana_AT1G05205.1	1	167	477	33	196	557	106.379	57	9.17638e-24
TCONS_00109333	lcl|Athaliana_AT1G21529.1 gene=AT1G21529	185	220	752	171	136	755	67.5997	36	6.9416e-12
TCONS_00125820	lcl|Athaliana_AT2G18440.2 gene=AT2G18440	676	825	3258	491	640	1151	95.2994	51	1.40518e-19
TCONS_00125820	lcl|Athaliana_AT2G18440.1 gene=AT2G18440	676	825	3258	450	599	1378	95.2994	51	1.40518e-19
TCONS_00125821	lcl|Athaliana_AT2G18440.2 gene=AT2G18440	676	825	2282	491	640	1151	95.2994	51	9.81233e-20
TCONS_00125821	lcl|Athaliana_AT2G18440.1 gene=AT2G18440	676	825	2282	450	599	1378	95.2994	51	9.81233e-20
TCONS_00125822	lcl|Athaliana_AT2G18440.2 gene=AT2G18440	676	825	3712	491	640	1151	95.2994	51	1.60238e-19
TCONS_00125822	lcl|Athaliana_AT2G18440.1 gene=AT2G18440	676	825	3712	450	599	1378	95.2994	51	1.60238e-19
TCONS_00125823	lcl|Athaliana_AT2G18440.2 gene=AT2G18440	811	960	2971	491	640	1151	95.2994	51	1.28051e-19
TCONS_00125823	lcl|Athaliana_AT2G18440.1 gene=AT2G18440	811	960	2971	450	599	1378	95.2994	51	1.28051e-19
TCONS_00125824	lcl|Athaliana_AT2G18440.2 gene=AT2G18440	675	824	2735	491	640	1151	95.2994	51	1.178e-19
TCONS_00125824	lcl|Athaliana_AT2G18440.1 gene=AT2G18440	675	824	2735	450	599	1378	95.2994	51	1.178e-19
TCONS_00149049	lcl|Athaliana_AT2G46685.1 gene=AT2G46685	317	358	5300	249	290	1086	67.5997	36	4.98882e-11
TCONS_00149362	lcl|Athaliana_AT2G46685.1 gene=AT2G46685	357	398	794	290	249	1086	67.5997	36	7.34043e-12
TCONS_00157853	lcl|Athaliana_AT3G12965.1 gene=AT3G12965	523	600	634	148	71	374	111.919	60	2.65141e-25
TCONS_00157853	lcl|Athaliana_AT1G79075.1 gene=AT1G79075	524	604	634	152	72	290	89.7595	48	1.24234e-18
lncRNA in Dimocarpus longan Lour.	lncRNA in Citrus sinensis	Query-from	Query-to	Iteration_query-len	Hit-from	Hit-to	Hit_len	Bit-score	Score	Evalue
TCONS_00001029	lcl|Csinensis_orange1.1g034755m	303	422	2763	336	455	871	111.919	60	7.07532e-25
TCONS_00001029	lcl|Csinensis_orange1.1g034750m	303	422	2763	600	719	1135	111.919	60	7.07532e-25
TCONS_00002435	lcl|Csinensis_orange1.1g034440m	47	134	286	558	645	647	86.0662	46	4.17857e-18
TCONS_00004422	lcl|Csinensis_orange1.1g048515m	699	1029	1337	331	1	339	363.064	196	8.51111e-101
TCONS_00004423	lcl|Csinensis_orange1.1g048515m	699	1029	1433	331	1	339	363.064	196	9.10711e-101
TCONS_00008613	lcl|Csinensis_orange1.1g042350m	151	287	287	231	98	231	139.619	75	3.17429e-34
TCONS_00011310	lcl|Csinensis_orange1.1g048653m	129	247	258	130	12	375	154.392	83	1.01679e-38
TCONS_00011342	lcl|Csinensis_orange1.1g048653m	1188	1344	1414	127	285	375	121.153	65	5.97023e-28
TCONS_00011342	lcl|Csinensis_orange1.1g048653m	222	292	1414	1	68	375	95.2994	51	3.61867e-20
TCONS_00011343	lcl|Csinensis_orange1.1g048653m	1213	1369	1439	127	285	375	121.153	65	6.07746e-28
TCONS_00011343	lcl|Csinensis_orange1.1g048653m	244	314	1439	1	68	375	95.2994	51	3.68366e-20
TCONS_00014956	lcl|Csinensis_orange1.1g036043m	167	360	1508	299	106	306	220.872	119	6.10853e-58
TCONS_00014957	lcl|Csinensis_orange1.1g036043m	219	517	1593	299	1	306	320.591	173	6.18955e-88
TCONS_00020975	lcl|Csinensis_orange1.1g034230m	275	594	631	373	55	1395	324.284	175	1.86164e-89
TCONS_00020998	lcl|Csinensis_orange1.1g040493m	127	339	416	210	1	210	230.105	124	2.71569e-61
TCONS_00020999	lcl|Csinensis_orange1.1g040493m	127	339	406	210	1	210	230.105	124	2.64711e-61
TCONS_00038195	lcl|Csinensis_orange1.1g034113m	1	325	580	425	97	1090	233.798	126	2.96879e-62
TCONS_00038195	lcl|Csinensis_orange1.1g033501m	1	325	580	425	97	1233	233.798	126	2.96879e-62
TCONS_00038195	lcl|Csinensis_orange1.1g033993m	1	325	580	430	97	1053	209.792	113	5.0031e-55
TCONS_00038195	lcl|Csinensis_orange1.1g033986m	1	325	580	430	97	2211	209.792	113	5.0031e-55
TCONS_00047610	lcl|Csinensis_orange1.1g035279m	598	800	893	283	78	1156	172.859	93	1.02007e-43
TCONS_00056526	lcl|Csinensis_orange1.1g035402m	396	564	698	272	104	542	196.865	106	4.69941e-51
TCONS_00056737	lcl|Csinensis_orange1.1g035402m	135	303	696	104	272	542	196.865	106	4.68553e-51
TCONS_00063260	lcl|Csinensis_orange1.1g034800m	289	425	523	136	1	1568	158.086	85	1.65095e-39
TCONS_00063260	lcl|Csinensis_orange1.1g034788m	289	425	523	136	1	796	158.086	85	1.65095e-39
TCONS_00065633	lcl|Csinensis_orange1.1g046460m	440	673	1734	318	86	339	115.613	62	3.41623e-26
TCONS_00065634	lcl|Csinensis_orange1.1g046460m	414	647	1708	318	86	339	115.613	62	3.36434e-26
TCONS_00066854	lcl|Csinensis_orange1.1g034917m	182	269	459	385	474	807	93.4528	50	4.12119e-20
TCONS_00068299	lcl|Csinensis_orange1.1g034767m	79	310	311	516	279	2231	135.926	73	4.4753e-33
TCONS_00080949	lcl|Csinensis_orange1.1g048485m	954	983	983	303	274	402	56.5198	30	1.18249e-08
TCONS_00081908	lcl|Csinensis_orange1.1g034349m	196	487	748	392	102	765	294.738	159	1.73961e-80
TCONS_00081908	lcl|Csinensis_orange1.1g034334m	196	487	748	489	199	862	294.738	159	1.73961e-80
TCONS_00083386	lcl|Csinensis_orange1.1g039583m	137	310	438	177	1	285	119.306	64	6.47407e-28
TCONS_00083386	lcl|Csinensis_orange1.1g034797m	61	265	438	1944	1734	2207	119.306	64	6.47407e-28
TCONS_00084296	lcl|Csinensis_orange1.1g038587m	155	227	234	5	79	282	93.4528	50	2.02242e-20
TCONS_00084339	lcl|Csinensis_orange1.1g035329m	44	295	334	255	4	399	311.357	168	7.47566e-86
TCONS_00086063	lcl|Csinensis_orange1.1g035601m	246	472	751	285	57	285	233.798	126	3.86224e-62
TCONS_00087366	lcl|Csinensis_orange1.1g034294m	83	250	251	146	313	505	183.939	99	1.25884e-47
TCONS_00088338	lcl|Csinensis_orange1.1g034684m	1	195	477	1	195	903	211.638	114	1.1352e-55
TCONS_00088338	lcl|Csinensis_orange1.1g034327m	1	195	477	1	195	528	211.638	114	1.1352e-55
TCONS_00088356	lcl|Csinensis_orange1.1g034755m	300	473	946	396	569	871	167.319	90	5.0344e-42
TCONS_00088356	lcl|Csinensis_orange1.1g034750m	300	473	946	660	833	1135	167.319	90	5.0344e-42
TCONS_00088357	lcl|Csinensis_orange1.1g034755m	356	491	897	381	516	871	158.086	85	2.86942e-39
TCONS_00088357	lcl|Csinensis_orange1.1g034750m	356	491	897	645	780	1135	158.086	85	2.86942e-39
TCONS_00088358	lcl|Csinensis_orange1.1g034755m	172	307	713	381	516	871	158.086	85	2.26671e-39
TCONS_00088358	lcl|Csinensis_orange1.1g034750m	172	307	713	645	780	1135	158.086	85	2.26671e-39
TCONS_00092238	lcl|Csinensis_orange1.1g034485m	1	344	2386	1	345	445	326.131	176	2.00189e-89
TCONS_00092713	lcl|Csinensis_orange1.1g038794m	3	129	709	735	609	735	124.846	67	2.28572e-29
TCONS_00094097	lcl|Csinensis_orange1.1g035080m	1205	1385	1491	245	58	2604	102.686	55	2.28215e-22
TCONS_00094097	lcl|Csinensis_orange1.1g035080m	354	395	1491	728	689	2604	60.2131	32	1.39307e-09
TCONS_00094100	lcl|Csinensis_orange1.1g035080m	745	786	1864	689	728	2604	60.2131	32	1.74679e-09
TCONS_00094101	lcl|Csinensis_orange1.1g035080m	725	905	2589	58	245	2604	102.686	55	3.98793e-22
TCONS_00094101	lcl|Csinensis_orange1.1g035080m	1470	1511	2589	689	728	2604	60.2131	32	2.43432e-09
TCONS_00094102	lcl|Csinensis_orange1.1g035080m	725	905	2834	58	245	2604	102.686	55	4.36855e-22
TCONS_00094102	lcl|Csinensis_orange1.1g035080m	1715	1756	2834	689	728	2604	60.2131	32	2.66665e-09
TCONS_00098562	lcl|Csinensis_orange1.1g034693m	72	219	697	36	183	549	191.325	103	2.18319e-49
TCONS_00098562	lcl|Csinensis_orange1.1g034680m	72	219	697	36	183	544	191.325	103	2.18319e-49
TCONS_00098562	lcl|Csinensis_orange1.1g034664m	72	219	697	36	183	690	191.325	103	2.18319e-49
TCONS_00099340	lcl|Csinensis_orange1.1g034164m	454	647	904	1292	1099	1693	231.952	125	1.68025e-61
TCONS_00099340	lcl|Csinensis_orange1.1g034161m	454	647	904	1292	1099	2093	231.952	125	1.68025e-61
TCONS_00101238	lcl|Csinensis_orange1.1g046159m	554	644	2137	576	486	579	141.466	76	6.963e-34
TCONS_00102755	lcl|Csinensis_orange1.1g048526m	692	768	1304	80	4	420	110.073	59	1.19354e-24
TCONS_00107596	lcl|Csinensis_orange1.1g034063m	251	552	645	499	198	504	254.111	137	2.53416e-68
TCONS_00107596	lcl|Csinensis_orange1.1g045694m	158	382	645	234	11	234	143.312	77	5.72335e-35
TCONS_00108949	lcl|Csinensis_orange1.1g033836m	605	739	832	517	380	960	147.006	79	5.75033e-36
TCONS_00108949	lcl|Csinensis_orange1.1g033836m	192	435	832	960	717	960	141.466	76	2.67537e-34
TCONS_00108949	lcl|Csinensis_orange1.1g034698m	605	729	832	618	493	1061	143.312	77	7.43852e-35
TCONS_00108949	lcl|Csinensis_orange1.1g034698m	192	435	832	1061	818	1061	141.466	76	2.67537e-34
TCONS_00109307	lcl|Csinensis_orange1.1g034698m	719	843	1523	493	618	1061	143.312	77	1.37395e-34
TCONS_00109307	lcl|Csinensis_orange1.1g034698m	1013	1256	1523	818	1061	1061	141.466	76	4.94159e-34
TCONS_00109307	lcl|Csinensis_orange1.1g033836m	720	843	1523	393	517	960	141.466	76	4.94159e-34
TCONS_00109307	lcl|Csinensis_orange1.1g033836m	1013	1256	1523	717	960	960	141.466	76	4.94159e-34
TCONS_00109447	lcl|Csinensis_orange1.1g034476m	194	505	631	447	134	634	302.124	163	8.72287e-83
TCONS_00109447	lcl|Csinensis_orange1.1g034481m	194	505	631	444	134	631	287.351	155	2.4425e-78
TCONS_00109447	lcl|Csinensis_orange1.1g034248m	194	494	631	1432	1133	1619	283.658	153	3.15957e-77
TCONS_00110440	lcl|Csinensis_orange1.1g034119m	1	452	1507	1	443	779	383.377	207	7.35722e-107
TCONS_00110440	lcl|Csinensis_orange1.1g034146m	1	412	1507	1	402	821	342.75	185	1.24867e-94
TCONS_00110440	lcl|Csinensis_orange1.1g034143m	1	343	1507	1	338	720	302.124	163	2.11923e-82
TCONS_00110440	lcl|Csinensis_orange1.1g034428m	1	291	1507	1	285	759	239.338	129	1.68529e-63
TCONS_00110440	lcl|Csinensis_orange1.1g034424m	1	291	1507	1	285	1077	239.338	129	1.68529e-63
TCONS_00110440	lcl|Csinensis_orange1.1g034404m	1	291	1507	1	285	717	239.338	129	1.68529e-63
TCONS_00110441	lcl|Csinensis_orange1.1g034404m	1	392	1447	1	381	717	320.591	173	5.61433e-88
TCONS_00110441	lcl|Csinensis_orange1.1g034428m	1	352	1447	1	340	759	279.964	151	9.52863e-76
TCONS_00110441	lcl|Csinensis_orange1.1g034424m	1	352	1447	1	340	1077	279.964	151	9.52863e-76
TCONS_00110441	lcl|Csinensis_orange1.1g034146m	1	287	1447	1	281	821	237.491	128	5.81648e-63
TCONS_00110441	lcl|Csinensis_orange1.1g034143m	1	287	1447	1	281	720	237.491	128	5.81648e-63
TCONS_00110441	lcl|Csinensis_orange1.1g034119m	1	287	1447	1	281	779	237.491	128	5.81648e-63
TCONS_00110442	lcl|Csinensis_orange1.1g034143m	1	387	1442	1	384	720	340.904	184	4.29442e-94
TCONS_00110442	lcl|Csinensis_orange1.1g034146m	1	343	1442	1	338	821	302.124	163	2.02647e-82
TCONS_00110442	lcl|Csinensis_orange1.1g034119m	1	343	1442	1	338	779	302.124	163	2.02647e-82
TCONS_00110442	lcl|Csinensis_orange1.1g034428m	1	291	1442	1	285	759	239.338	129	1.61152e-63
TCONS_00110442	lcl|Csinensis_orange1.1g034424m	1	291	1442	1	285	1077	239.338	129	1.61152e-63
TCONS_00110442	lcl|Csinensis_orange1.1g034404m	1	291	1442	1	285	717	239.338	129	1.61152e-63
TCONS_00110443	lcl|Csinensis_orange1.1g034146m	1	493	1548	1	485	821	438.776	237	1.59087e-123
TCONS_00110443	lcl|Csinensis_orange1.1g034119m	1	412	1548	1	402	779	342.75	185	1.28314e-94
TCONS_00110443	lcl|Csinensis_orange1.1g034143m	1	343	1548	1	338	720	302.124	163	2.17774e-82
TCONS_00110443	lcl|Csinensis_orange1.1g034428m	1	291	1548	1	285	759	239.338	129	1.73182e-63
TCONS_00110443	lcl|Csinensis_orange1.1g034428m	347	493	1548	281	423	759	141.466	76	5.02389e-34
TCONS_00110443	lcl|Csinensis_orange1.1g034424m	1	291	1548	1	285	1077	239.338	129	1.73182e-63
TCONS_00110443	lcl|Csinensis_orange1.1g034424m	347	452	1548	281	381	1077	97.1461	52	1.10298e-20
TCONS_00110443	lcl|Csinensis_orange1.1g034404m	1	291	1548	1	285	717	239.338	129	1.73182e-63
TCONS_00110444	lcl|Csinensis_orange1.1g034428m	1	433	1488	1	423	759	375.99	203	1.21537e-104
TCONS_00110444	lcl|Csinensis_orange1.1g034424m	1	392	1488	1	381	1077	331.671	179	2.6683e-91
TCONS_00110444	lcl|Csinensis_orange1.1g034404m	1	352	1488	1	340	717	279.964	151	9.80279e-76
TCONS_00110444	lcl|Csinensis_orange1.1g034146m	1	287	1488	1	281	821	237.491	128	5.98383e-63
TCONS_00110444	lcl|Csinensis_orange1.1g034146m	287	433	1488	343	485	821	141.466	76	4.82636e-34
TCONS_00110444	lcl|Csinensis_orange1.1g034143m	1	287	1488	1	281	720	237.491	128	5.98383e-63
TCONS_00110444	lcl|Csinensis_orange1.1g034119m	1	287	1488	1	281	779	237.491	128	5.98383e-63
TCONS_00116490	lcl|Csinensis_orange1.1g033921m	378	579	1040	165	366	471	252.265	136	1.4884e-67
TCONS_00116490	lcl|Csinensis_orange1.1g033894m	378	579	1040	165	366	615	252.265	136	1.4884e-67
TCONS_00118206	lcl|Csinensis_orange1.1g035112m	204	324	1928	216	339	2469	121.153	65	8.17476e-28
TCONS_00118258	lcl|Csinensis_orange1.1g035112m	425	545	676	339	216	2469	121.153	65	2.81495e-28
TCONS_00118634	lcl|Csinensis_orange1.1g034829m	1081	1129	2518	336	384	981	69.4463	37	3.93288e-12
TCONS_00118635	lcl|Csinensis_orange1.1g034829m	339	387	1776	336	384	981	69.4463	37	2.76373e-12
TCONS_00128588	lcl|Csinensis_orange1.1g034426m	14	201	210	1787	1602	2558	97.1461	52	1.3889e-21
TCONS_00131958	lcl|Csinensis_orange1.1g035162m	175	319	322	323	181	693	178.399	96	7.60863e-46
TCONS_00131958	lcl|Csinensis_orange1.1g034894m	217	319	322	255	155	1637	122.999	66	3.61588e-29
TCONS_00131958	lcl|Csinensis_orange1.1g034876m	217	319	322	281	181	1663	122.999	66	3.61588e-29
TCONS_00135915	lcl|Csinensis_orange1.1g034580m	1	182	290	519	338	610	176.552	95	2.44658e-45
TCONS_00142388	lcl|Csinensis_orange1.1g034494m	22	128	272	218	112	591	159.932	86	2.29969e-40
TCONS_00142388	lcl|Csinensis_orange1.1g034486m	22	128	272	139	33	867	159.932	86	2.29969e-40
TCONS_00142988	lcl|Csinensis_orange1.1g034287m	243	329	708	1118	1030	1392	108.226	58	2.29861e-24
TCONS_00142988	lcl|Csinensis_orange1.1g034274m	243	329	708	429	341	703	108.226	58	2.29861e-24
TCONS_00145747	lcl|Csinensis_orange1.1g035404m	117	320	602	103	306	471	217.178	117	3.09574e-57
TCONS_00145747	lcl|Csinensis_orange1.1g035453m	117	294	602	103	281	448	202.405	109	8.66842e-53
TCONS_00147097	lcl|Csinensis_orange1.1g034402m	447	719	820	385	110	1080	329.824	178	5.2411e-91
TCONS_00148883	lcl|Csinensis_orange1.1g035129m	1	134	302	465	606	2436	106.379	57	3.40039e-24
TCONS_00149177	lcl|Csinensis_orange1.1g035129m	150	285	318	606	463	2436	110.073	59	2.77781e-25
TCONS_00149214	lcl|Csinensis_orange1.1g035443m	1	192	2160	85	276	556	244.878	132	5.21513e-65
TCONS_00149262	lcl|Csinensis_orange1.1g034349m	205	548	705	405	63	765	335.364	181	9.64363e-93
TCONS_00149262	lcl|Csinensis_orange1.1g034334m	205	547	705	502	161	862	333.517	180	3.46847e-92
TCONS_00150155	lcl|Csinensis_orange1.1g042847m	32	199	539	228	61	228	272.578	147	5.83073e-74
TCONS_00150156	lcl|Csinensis_orange1.1g042847m	32	199	539	228	61	228	272.578	147	5.83073e-74
TCONS_00150157	lcl|Csinensis_orange1.1g042847m	32	199	390	228	61	228	272.578	147	4.15678e-74
TCONS_00150158	lcl|Csinensis_orange1.1g042847m	32	199	390	228	61	228	272.578	147	4.15678e-74
TCONS_00152699	lcl|Csinensis_orange1.1g035430m	225	350	1467	188	314	330	156.239	84	1.69894e-38
TCONS_00152916	lcl|Csinensis_orange1.1g035430m	28	153	337	314	188	330	156.239	84	3.74216e-39
TCONS_00160268	lcl|Csinensis_orange1.1g033590m	269	391	921	1411	1289	1683	128.539	69	2.31145e-30
TCONS_00160268	lcl|Csinensis_orange1.1g033576m	269	391	921	749	627	1021	128.539	69	2.31145e-30
TCONS_00160268	lcl|Csinensis_orange1.1g033567m	269	391	921	707	585	979	128.539	69	2.31145e-30
TCONS_00160268	lcl|Csinensis_orange1.1g033558m	269	391	921	720	598	992	128.539	69	2.31145e-30
TCONS_00161428	lcl|Csinensis_orange1.1g034751m	108	368	1544	55	315	618	244.878	132	3.71255e-65
TCONS_00164037	lcl|Csinensis_orange1.1g034829m	244	291	983	337	384	981	62.0597	33	2.54159e-10
TCONS_00164240	lcl|Csinensis_orange1.1g034440m	43	130	231	558	645	647	80.5262	43	1.55255e-16
lncRNA in Dimocarpus longan Lour.	lncRNA in Malus domestica	Query-from	Query-to	Iteration_query-len	Hit-from	Hit-to	Hit_len	Bit-score	Score	Evalue
TCONS_00014597	lcl|Mdomestica_MDP0000336545	280	357	391	151	74	207	111.919	60	8.39887e-26
TCONS_00038796	lcl|Mdomestica_MDP0000936761	1039	1141	1639	125	26	252	110.073	59	1.30682e-24
TCONS_00047486	lcl|Mdomestica_MDP0000471083	174	332	437	257	99	270	139.619	75	4.33041e-34
TCONS_00047486	lcl|Mdomestica_MDP0000309668	176	325	437	234	85	249	89.7595	48	4.4233e-19
TCONS_00047487	lcl|Mdomestica_MDP0000471083	162	320	449	257	99	270	139.619	75	4.45502e-34
TCONS_00063260	lcl|Mdomestica_MDP0000360821	294	375	523	142	61	243	135.926	73	6.75701e-33
TCONS_00063260	lcl|Mdomestica_MDP0000336545	294	372	523	151	73	207	113.766	61	3.16605e-26
TCONS_00072475	lcl|Mdomestica_MDP0000360821	627	709	831	143	61	243	132.232	71	1.40233e-31
TCONS_00073496	lcl|Mdomestica_MDP0000487911	124	298	312	208	34	210	169.165	91	3.86745e-43
TCONS_00073496	lcl|Mdomestica_MDP0000254009	124	298	312	208	34	210	165.472	89	5.00286e-42
TCONS_00092238	lcl|Mdomestica_MDP0000896898	40	282	2386	40	279	279	169.165	91	3.1078e-42
TCONS_00093162	lcl|Mdomestica_MDP0000190645	242	368	624	236	114	240	82.3729	44	1.0721e-16
TCONS_00093163	lcl|Mdomestica_MDP0000190645	218	344	3214	236	114	240	82.3729	44	5.62373e-16
TCONS_00093164	lcl|Mdomestica_MDP0000190645	241	367	1820	236	114	240	82.3729	44	3.16775e-16
TCONS_00093165	lcl|Mdomestica_MDP0000190645	241	367	2310	236	114	240	82.3729	44	4.03104e-16
TCONS_00107840	lcl|Mdomestica_MDP0000162181	570	767	4903	1	198	309	189.479	102	4.90605e-48
TCONS_00125820	lcl|Mdomestica_MDP0000323944	676	769	3258	58	154	339	82.3729	44	5.70125e-16
TCONS_00125820	lcl|Mdomestica_MDP0000361781	687	759	3258	1	77	222	67.5997	36	1.59641e-11
TCONS_00125821	lcl|Mdomestica_MDP0000323944	676	769	2282	58	154	339	82.3729	44	3.98171e-16
TCONS_00125821	lcl|Mdomestica_MDP0000361781	687	759	2282	1	77	222	67.5997	36	1.11492e-11
TCONS_00125822	lcl|Mdomestica_MDP0000323944	676	769	3712	58	154	339	82.3729	44	6.47505e-16
TCONS_00125822	lcl|Mdomestica_MDP0000361781	687	759	3712	1	77	222	67.5997	36	1.81309e-11
TCONS_00125823	lcl|Mdomestica_MDP0000323944	811	904	2971	58	154	339	82.3729	44	5.19561e-16
TCONS_00125823	lcl|Mdomestica_MDP0000361781	822	894	2971	1	77	222	67.5997	36	1.45483e-11
TCONS_00125824	lcl|Mdomestica_MDP0000323944	675	768	2735	58	154	339	82.3729	44	4.77982e-16
TCONS_00125824	lcl|Mdomestica_MDP0000361781	686	758	2735	1	77	222	67.5997	36	1.3384e-11
TCONS_00157853	lcl|Mdomestica_MDP0000336545	523	600	634	151	74	207	111.919	60	1.39e-25

## Sheet: Supplementary Table 5
The number of DEmRNA in different stages					The number of DElncRNA in different stages
B2_VS_B1	B3_VS_B2	B4_VS_B3	B5_VS_B4		B2_VS_B1	B3_VS_B2	B4_VS_B3	B5_VS_B4
Dlo_000004.1	Dlo_000002.1	Dlo_000036.1	Dlo_000003.1		TCONS_00154635	TCONS_00019949	TCONS_00088652	TCONS_00090888
Dlo_000005.1	Dlo_000003.1	Dlo_000039.1	Dlo_000004.1		TCONS_00154640	TCONS_00013956	TCONS_00013956	TCONS_00161860
Dlo_000006.1	Dlo_000004.1	Dlo_000068.1	Dlo_000100.1		TCONS_00154641	TCONS_00013959	TCONS_00088964	TCONS_00071817
Dlo_000007.1	Dlo_000133.1	Dlo_000070.1	Dlo_000295.1		TCONS_00154632	TCONS_00149606	TCONS_00090877	TCONS_00126721
Dlo_000030.1	Dlo_000161.1	Dlo_000086.1	Dlo_000328.1		TCONS_00154634	TCONS_00013958	TCONS_00160730	TCONS_00088750
Dlo_000039.1	Dlo_000194.1	Dlo_000101.1	Dlo_000417.2		TCONS_00061123	TCONS_00059817	TCONS_00005932	TCONS_00033824
Dlo_000124.1	Dlo_000196.1	Dlo_000109.1	Dlo_000425.1		TCONS_00011282	TCONS_00027762	TCONS_00013959	TCONS_00041654
Dlo_000144.1	Dlo_000241.1	Dlo_000114.1	Dlo_000429.1		TCONS_00013728	TCONS_00068345	TCONS_00056966	TCONS_00057376
Dlo_000175.1	Dlo_000295.1	Dlo_000116.3	Dlo_000523.1		TCONS_00156342	TCONS_00013728	TCONS_00013958	TCONS_00033698
Dlo_000194.1	Dlo_000312.1	Dlo_000140.1	Dlo_000752.1		TCONS_00078759	TCONS_00090875	TCONS_00054409	TCONS_00084791
Dlo_000245.1	Dlo_000360.1	Dlo_000178.1	Dlo_000783.1		TCONS_00053280	TCONS_00106952	TCONS_00101725	TCONS_00136844
Dlo_000272.1	Dlo_000367.1	Dlo_000194.1	Dlo_000784.1		TCONS_00112552	TCONS_00111989	TCONS_00165859	TCONS_00088652
Dlo_000304.1	Dlo_000369.1	Dlo_000252.1	Dlo_000785.1		TCONS_00077456	TCONS_00032680	TCONS_00056843	TCONS_00078810
Dlo_000309.1	Dlo_000403.1	Dlo_000262.1	Dlo_000786.1		TCONS_00027762	TCONS_00108373	TCONS_00149606	TCONS_00072935
Dlo_000312.1	Dlo_000425.1	Dlo_000272.1	Dlo_000787.1		TCONS_00075610	TCONS_00049424	TCONS_00161819	TCONS_00150158
Dlo_000348.1	Dlo_000426.1	Dlo_000312.1	Dlo_000788.1		TCONS_00038121	TCONS_00021951	TCONS_00045748	TCONS_00106848
Dlo_000357.1	Dlo_000538.1	Dlo_000319.1	Dlo_001110.1		TCONS_00163232	TCONS_00165859	TCONS_00160642	TCONS_00099663
Dlo_000360.1	Dlo_000545.1	Dlo_000326.1	Dlo_001203.1		TCONS_00078044	TCONS_00100068	TCONS_00090888	TCONS_00100884
Dlo_000367.1	Dlo_000549.1	Dlo_000328.1	Dlo_001251.1		TCONS_00160642	TCONS_00033696	TCONS_00146556	TCONS_00002753
Dlo_000392.1	Dlo_000551.1	Dlo_000369.1	Dlo_001277.1		TCONS_00009930	TCONS_00027766	TCONS_00019950	TCONS_00156533
Dlo_000397.1	Dlo_000553.1	Dlo_000382.1	Dlo_001407.1		TCONS_00013987	TCONS_00091223	TCONS_00100068	TCONS_00027764
Dlo_000403.1	Dlo_000728.1	Dlo_000398.1	Dlo_001410.1		TCONS_00078871	TCONS_00102271	TCONS_00027766	TCONS_00009246
Dlo_000425.1	Dlo_000752.1	Dlo_000417.2	Dlo_001470.1		TCONS_00055277	TCONS_00090884	TCONS_00067756	TCONS_00066586
Dlo_000435.1	Dlo_000763.1	Dlo_000420.1	Dlo_001522.1		TCONS_00090872	TCONS_00099583	TCONS_00019972	TCONS_00066587
Dlo_000449.1	Dlo_000783.1	Dlo_000425.1	Dlo_001590.1		TCONS_00044355	TCONS_00160642	TCONS_00037262	TCONS_00003014
Dlo_000514.1	Dlo_000811.2	Dlo_000523.1	Dlo_001634.1		TCONS_00118230	TCONS_00154632	TCONS_00091223	TCONS_00154639
Dlo_000515.1	Dlo_000812.1	Dlo_000527.1	Dlo_001674.1		TCONS_00082617	TCONS_00039012	TCONS_00089350	TCONS_00154632
Dlo_000520.1	Dlo_000828.1	Dlo_000586.1	Dlo_001943.1		TCONS_00098543	TCONS_00161621	TCONS_00003014	TCONS_00041253
Dlo_000530.1	Dlo_000837.1	Dlo_000685.1	Dlo_001977.1		TCONS_00112756	TCONS_00010703	TCONS_00070469	TCONS_00026447
Dlo_000538.1	Dlo_000868.1	Dlo_000720.1	Dlo_001982.1		TCONS_00115369	TCONS_00087103	TCONS_00043651	TCONS_00165862
Dlo_000557.1	Dlo_000891.1	Dlo_000723.1	Dlo_002032.1		TCONS_00128026	TCONS_00055987	TCONS_00016677	TCONS_00091899
Dlo_000630.1	Dlo_000924.3	Dlo_000734.1	Dlo_002054.1		TCONS_00010316	TCONS_00124570	TCONS_00027763	TCONS_00095534
Dlo_000674.1	Dlo_001133.1	Dlo_000781.1	Dlo_002066.1		TCONS_00154872	TCONS_00021670	TCONS_00157526	TCONS_00019995
Dlo_000727.1	Dlo_001208.1	Dlo_000793.1	Dlo_002085.1		TCONS_00058145	TCONS_00075761	TCONS_00164058	TCONS_00016677
Dlo_000737.1	Dlo_001249.1	Dlo_000811.2	Dlo_002112.1		TCONS_00164235	TCONS_00003002	TCONS_00130781	TCONS_00010729
Dlo_000746.1	Dlo_001276.1	Dlo_000868.1	Dlo_002240.1		TCONS_00027765	TCONS_00062631	TCONS_00010703	TCONS_00027765
Dlo_000752.1	Dlo_001277.1	Dlo_000886.1	Dlo_002244.1		TCONS_00059817	TCONS_00124569	TCONS_00091899	TCONS_00159141
Dlo_000763.1	Dlo_001306.1	Dlo_000934.1	Dlo_002278.1		TCONS_00088964	TCONS_00073647	TCONS_00068345	TCONS_00084790
Dlo_000785.1	Dlo_001336.1	Dlo_000951.1	Dlo_002381.1		TCONS_00035139	TCONS_00165858	TCONS_00114284	TCONS_00033694
Dlo_000786.1	Dlo_001415.1	Dlo_000972.1	Dlo_002445.2		TCONS_00084180	TCONS_00023982	TCONS_00163845	TCONS_00056840
Dlo_000788.1	Dlo_001416.1	Dlo_000974.2	Dlo_002446.1		TCONS_00026447	TCONS_00163652	TCONS_00027765	TCONS_00033707
Dlo_000811.2	Dlo_001509.1	Dlo_001109.1	Dlo_002524.1		TCONS_00077217	TCONS_00033701	TCONS_00088963	TCONS_00104198
Dlo_000828.1	Dlo_001550.1	Dlo_001136.1	Dlo_002590.1		TCONS_00091311	TCONS_00025346	TCONS_00070821	TCONS_00035932
Dlo_000837.1	Dlo_001572.1	Dlo_001138.1	Dlo_002696.1		TCONS_00154645	TCONS_00108372	TCONS_00040061	TCONS_00003002
Dlo_000857.1	Dlo_001659.1	Dlo_001249.1	Dlo_002784.1		TCONS_00154786	TCONS_00165860	TCONS_00165479	TCONS_00001140
Dlo_000868.1	Dlo_001670.1	Dlo_001306.1	Dlo_002913.1		TCONS_00010453	TCONS_00009471	TCONS_00165868	TCONS_00078823
Dlo_000869.1	Dlo_001814.1	Dlo_001318.1	Dlo_002997.1		TCONS_00142730	TCONS_00158218	TCONS_00136844	TCONS_00004306
Dlo_000890.1	Dlo_001816.1	Dlo_001334.1	Dlo_003015.1		TCONS_00054126	TCONS_00090870	TCONS_00067770	TCONS_00164176
Dlo_000893.1	Dlo_001893.1	Dlo_001368.1	Dlo_003097.1		TCONS_00102955	TCONS_00061123	TCONS_00020187	TCONS_00159733
Dlo_000924.3	Dlo_001897.1	Dlo_001408.1	Dlo_003108.2		TCONS_00090888	TCONS_00114139	TCONS_00163652	TCONS_00090875
Dlo_000967.1	Dlo_001898.1	Dlo_001411.1	Dlo_003174.1		TCONS_00015797	TCONS_00116339	TCONS_00025346	TCONS_00090938
Dlo_000972.1	Dlo_001911.1	Dlo_001435.1	Dlo_003391.1		TCONS_00062466	TCONS_00117706	TCONS_00159141	TCONS_00135116
Dlo_001017.1	Dlo_002003.1	Dlo_001442.1	Dlo_003461.1		TCONS_00128524	TCONS_00088964	TCONS_00084959	TCONS_00089143
Dlo_001133.1	Dlo_002032.1	Dlo_001447.1	Dlo_003492.1		TCONS_00090939	TCONS_00164663	TCONS_00045697	TCONS_00075948
Dlo_001225.1	Dlo_002046.1	Dlo_001514.1	Dlo_003516.1		TCONS_00016494	TCONS_00123241	TCONS_00009471	TCONS_00101725
Dlo_001227.1	Dlo_002085.1	Dlo_001522.1	Dlo_003530.1		TCONS_00025346	TCONS_00154645	TCONS_00013298	TCONS_00134922
Dlo_001249.1	Dlo_002087.1	Dlo_001572.1	Dlo_003594.1		TCONS_00086608	TCONS_00132010	TCONS_00114139	TCONS_00031949
Dlo_001251.1	Dlo_002103.1	Dlo_001629.1	Dlo_003630.2		TCONS_00090877	TCONS_00097782	TCONS_00165860	TCONS_00143509
Dlo_001303.1	Dlo_002244.1	Dlo_001634.1	Dlo_003669.1		TCONS_00145829	TCONS_00123058	TCONS_00013729	TCONS_00010400
Dlo_001306.1	Dlo_002336.1	Dlo_001674.1	Dlo_003673.1		TCONS_00071164	TCONS_00124891	TCONS_00078858	TCONS_00150214
Dlo_001318.1	Dlo_002379.1	Dlo_001735.1	Dlo_003711.1		TCONS_00095777	TCONS_00037245	TCONS_00090875	TCONS_00154545
Dlo_001319.1	Dlo_002445.2	Dlo_001741.1	Dlo_003744.1		TCONS_00140697	TCONS_00138399	TCONS_00099625	TCONS_00053452
Dlo_001370.1	Dlo_002446.1	Dlo_001764.2	Dlo_004224.1		TCONS_00075761	TCONS_00051439	TCONS_00075948	TCONS_00044882
Dlo_001435.1	Dlo_002467.1	Dlo_001805.1	Dlo_004225.1		TCONS_00019976	TCONS_00011333	TCONS_00033206	TCONS_00158218
Dlo_001452.1	Dlo_002480.1	Dlo_001814.1	Dlo_004256.1		TCONS_00065205	TCONS_00097781	TCONS_00051730	TCONS_00071115
Dlo_001514.1	Dlo_002534.1	Dlo_001816.1	Dlo_004259.1		TCONS_00108980	TCONS_00091613	TCONS_00023046	TCONS_00035030
Dlo_001637.1	Dlo_002554.1	Dlo_001864.2	Dlo_004329.1		TCONS_00029151	TCONS_00119804	TCONS_00146545	TCONS_00019970
Dlo_001647.1	Dlo_002630.2	Dlo_001872.1	Dlo_004336.1		TCONS_00132017	TCONS_00015865	TCONS_00144835	TCONS_00026446
Dlo_001651.1	Dlo_002651.1	Dlo_001898.1	Dlo_004339.1		TCONS_00008988	TCONS_00143425	TCONS_00161818	TCONS_00012014
Dlo_001707.1	Dlo_002691.1	Dlo_001943.1	Dlo_004442.1		TCONS_00050862	TCONS_00053280	TCONS_00060255	TCONS_00015600
Dlo_001753.2	Dlo_002692.1	Dlo_001969.1	Dlo_004508.1		TCONS_00081605	TCONS_00037959	TCONS_00065346	TCONS_00099084
Dlo_001814.1	Dlo_002774.1	Dlo_001970.1	Dlo_004667.1		TCONS_00125373	TCONS_00159757	TCONS_00153235	TCONS_00123457
Dlo_001816.1	Dlo_002855.1	Dlo_001972.1	Dlo_004720.1		TCONS_00130006	TCONS_00071452	TCONS_00090938	TCONS_00056842
Dlo_001857.1	Dlo_002973.1	Dlo_002001.1	Dlo_004768.7		TCONS_00071365	TCONS_00090427	TCONS_00066587	TCONS_00030544
Dlo_001859.1	Dlo_003149.1	Dlo_002012.1	Dlo_004791.1		TCONS_00027767	TCONS_00071164	TCONS_00153155	TCONS_00150062
Dlo_001898.1	Dlo_003170.2	Dlo_002032.1	Dlo_004834.2		TCONS_00144665	TCONS_00059710	TCONS_00157233	TCONS_00049438
Dlo_001911.1	Dlo_003181.1	Dlo_002054.1	Dlo_004860.1		TCONS_00027764	TCONS_00049474	TCONS_00123454	TCONS_00022226
Dlo_001979.1	Dlo_003201.1	Dlo_002098.1	Dlo_004905.1		TCONS_00090427	TCONS_00107628	TCONS_00104190	TCONS_00048264
Dlo_002002.1	Dlo_003207.1	Dlo_002103.1	Dlo_004911.1		TCONS_00130781	TCONS_00063453	TCONS_00057517	TCONS_00032679
Dlo_002029.1	Dlo_003237.1	Dlo_002129.1	Dlo_005156.1		TCONS_00098456	TCONS_00040166	TCONS_00158218	TCONS_00143406
Dlo_002046.1	Dlo_003260.1	Dlo_002156.1	Dlo_005175.1		TCONS_00013947	TCONS_00082793	TCONS_00164652	TCONS_00123456
Dlo_002049.1	Dlo_003441.1	Dlo_002204.1	Dlo_005197.1		TCONS_00119994	TCONS_00124573	TCONS_00017885	TCONS_00090877
Dlo_002051.1	Dlo_003452.2	Dlo_002351.1	Dlo_005245.3		TCONS_00002767	TCONS_00016494	TCONS_00130785	TCONS_00160471
Dlo_002054.1	Dlo_003461.1	Dlo_002353.1	Dlo_005290.1		TCONS_00072685	TCONS_00081606	TCONS_00044045	TCONS_00132922
Dlo_002064.1	Dlo_003530.1	Dlo_002381.1	Dlo_005306.1		TCONS_00157233	TCONS_00108980	TCONS_00022226	TCONS_00058738
Dlo_002066.1	Dlo_003546.1	Dlo_002383.1	Dlo_005326.1		TCONS_00066284	TCONS_00076779	TCONS_00072583	TCONS_00146555
Dlo_002095.1	Dlo_003584.1	Dlo_002386.1	Dlo_005337.1		TCONS_00052876	TCONS_00161819	TCONS_00016044	TCONS_00019955
Dlo_002119.1	Dlo_003638.1	Dlo_002411.1	Dlo_005393.1		TCONS_00042542	TCONS_00037091	TCONS_00026263	TCONS_00045748
Dlo_002239.1	Dlo_003642.1	Dlo_002515.1	Dlo_005436.1		TCONS_00011451	TCONS_00165868	TCONS_00081605	TCONS_00019964
Dlo_002242.1	Dlo_003658.1	Dlo_002519.1	Dlo_005444.1		TCONS_00066356	TCONS_00050862	TCONS_00159757	TCONS_00150063
Dlo_002244.1	Dlo_003669.1	Dlo_002525.1	Dlo_005460.1		TCONS_00166086	TCONS_00081605	TCONS_00071452	TCONS_00104190
Dlo_002270.1	Dlo_003686.1	Dlo_002555.1	Dlo_005462.1		TCONS_00061513	TCONS_00130781	TCONS_00019949	TCONS_00150057
Dlo_002346.1	Dlo_003760.1	Dlo_002575.1	Dlo_005510.1		TCONS_00087227	TCONS_00100936	TCONS_00138404	TCONS_00019963
Dlo_002349.1	Dlo_003774.1	Dlo_002585.1	Dlo_005517.1		TCONS_00068822	TCONS_00091282	TCONS_00024328	TCONS_00158724
Dlo_002378.2	Dlo_003899.1	Dlo_002600.1	Dlo_005587.1		TCONS_00072361	TCONS_00072685	TCONS_00019954	TCONS_00019953
Dlo_002404.1	Dlo_003920.1	Dlo_002643.1	Dlo_005647.1		TCONS_00050221	TCONS_00155232	TCONS_00090879	TCONS_00083282
Dlo_002436.4	Dlo_003970.1	Dlo_002644.1	Dlo_005686.1		TCONS_00102019	TCONS_00154934	TCONS_00046347	TCONS_00061291
Dlo_002446.1	Dlo_003984.1	Dlo_002665.1	Dlo_005713.1		TCONS_00094446	TCONS_00072923	TCONS_00123242	TCONS_00019960
Dlo_002454.1	Dlo_004233.1	Dlo_002691.1	Dlo_005714.1		TCONS_00163289	TCONS_00157233	TCONS_00106847	TCONS_00157566
Dlo_002491.1	Dlo_004271.1	Dlo_002696.1	Dlo_005732.1		TCONS_00143839	TCONS_00131626	TCONS_00009246	TCONS_00035606
Dlo_002496.1	Dlo_004329.1	Dlo_002751.1	Dlo_005745.1		TCONS_00124570	TCONS_00087227	TCONS_00067742	TCONS_00087229
Dlo_002502.1	Dlo_004336.1	Dlo_002774.1	Dlo_005871.1		TCONS_00142124	TCONS_00122790	TCONS_00108980	TCONS_00124891
Dlo_002515.1	Dlo_004339.1	Dlo_002775.1	Dlo_005874.1		TCONS_00127473	TCONS_00012773	TCONS_00101282	TCONS_00019971
Dlo_002525.1	Dlo_004364.1	Dlo_002796.1	Dlo_005918.1		TCONS_00033696	TCONS_00025490	TCONS_00165418	TCONS_00083278
Dlo_002554.1	Dlo_004406.1	Dlo_002797.1	Dlo_005961.1		TCONS_00079427	TCONS_00035029	TCONS_00033241	TCONS_00158204
Dlo_002577.1	Dlo_004407.1	Dlo_002798.1	Dlo_005979.2		TCONS_00029313	TCONS_00164825	TCONS_00083839	TCONS_00013913
Dlo_002630.2	Dlo_004418.2	Dlo_002853.1	Dlo_005985.1		TCONS_00091223	TCONS_00011849	TCONS_00076779	TCONS_00044011
Dlo_002665.1	Dlo_004425.1	Dlo_002869.1	Dlo_006032.1		TCONS_00090870	TCONS_00112552	TCONS_00041127	TCONS_00150169
Dlo_002774.1	Dlo_004442.1	Dlo_002885.1	Dlo_006195.1		TCONS_00126491	TCONS_00131263	TCONS_00058297	TCONS_00160882
Dlo_002858.1	Dlo_004461.1	Dlo_002913.1	Dlo_006215.1		TCONS_00111989	TCONS_00053368	TCONS_00134831	TCONS_00056021
Dlo_002878.1	Dlo_004478.1	Dlo_002921.1	Dlo_006250.1		TCONS_00166052	TCONS_00088458	TCONS_00039393	TCONS_00010316
Dlo_002906.1	Dlo_004593.1	Dlo_002924.1	Dlo_006285.1		TCONS_00019291	TCONS_00053148	TCONS_00002753	TCONS_00089561
Dlo_002928.1	Dlo_004595.1	Dlo_002926.1	Dlo_006416.1		TCONS_00067205	TCONS_00146555	TCONS_00078578	TCONS_00160730
Dlo_002997.1	Dlo_004621.1	Dlo_002937.1	Dlo_006440.1		TCONS_00103399	TCONS_00044882	TCONS_00162669	TCONS_00051730
Dlo_003080.1	Dlo_004631.1	Dlo_002977.1	Dlo_006624.1		TCONS_00038122	TCONS_00159257	TCONS_00165862	TCONS_00019976
Dlo_003130.2	Dlo_004650.1	Dlo_002997.1	Dlo_006928.1		TCONS_00053148	TCONS_00010399	TCONS_00134522	TCONS_00033454
Dlo_003141.2	Dlo_004697.1	Dlo_002998.2	Dlo_007003.1		TCONS_00026445	TCONS_00045714	TCONS_00069309	TCONS_00072685
Dlo_003164.1	Dlo_004719.1	Dlo_003010.1	Dlo_007134.1		TCONS_00024713	TCONS_00073859	TCONS_00058590	TCONS_00052876
Dlo_003170.2	Dlo_004723.1	Dlo_003028.1	Dlo_007148.1		TCONS_00024319	TCONS_00021313	TCONS_00042880	TCONS_00090933
Dlo_003189.1	Dlo_004729.1	Dlo_003065.1	Dlo_007255.1		TCONS_00059920	TCONS_00089636	TCONS_00100936	TCONS_00119991
Dlo_003201.1	Dlo_004745.1	Dlo_003080.1	Dlo_007278.1		TCONS_00151192	TCONS_00040130	TCONS_00073779	TCONS_00106847
Dlo_003253.1	Dlo_004816.1	Dlo_003081.1	Dlo_007295.2		TCONS_00089636	TCONS_00084786	TCONS_00033905	TCONS_00079436
Dlo_003256.1	Dlo_005054.1	Dlo_003118.1	Dlo_007301.1		TCONS_00016242	TCONS_00009886	TCONS_00079624	TCONS_00048653
Dlo_003266.1	Dlo_005115.1	Dlo_003120.1	Dlo_007334.1		TCONS_00038204	TCONS_00126430	TCONS_00164546	TCONS_00042880
Dlo_003273.1	Dlo_005121.1	Dlo_003153.1	Dlo_007339.1		TCONS_00032659	TCONS_00054127	TCONS_00071795	TCONS_00027766
Dlo_003281.1	Dlo_005215.1	Dlo_003170.2	Dlo_007622.1		TCONS_00073688	TCONS_00150158	TCONS_00142029	TCONS_00090878
Dlo_003391.1	Dlo_005273.1	Dlo_003316.1	Dlo_007655.1		TCONS_00070817	TCONS_00093952	TCONS_00077456	TCONS_00081607
Dlo_003396.1	Dlo_005290.1	Dlo_003343.1	Dlo_007669.1		TCONS_00082019	TCONS_00022942	TCONS_00043254	TCONS_00129898
Dlo_003409.1	Dlo_005350.1	Dlo_003357.1	Dlo_007670.1		TCONS_00054127	TCONS_00073933	TCONS_00164033	TCONS_00108678
Dlo_003413.1	Dlo_005352.1	Dlo_003411.1	Dlo_007673.1		TCONS_00029451	TCONS_00068879	TCONS_00099583	TCONS_00022056
Dlo_003447.1	Dlo_005424.1	Dlo_003442.1	Dlo_007829.1		TCONS_00139267	TCONS_00095782	TCONS_00114283	TCONS_00161842
Dlo_003448.1	Dlo_005444.1	Dlo_003452.2	Dlo_007923.1		TCONS_00134579	TCONS_00077454	TCONS_00050221	TCONS_00126669
Dlo_003449.1	Dlo_005510.1	Dlo_003461.1	Dlo_007924.1		TCONS_00067039	TCONS_00140272	TCONS_00086564	TCONS_00157233
Dlo_003452.2	Dlo_005512.1	Dlo_003492.1	Dlo_008041.1		TCONS_00108373	TCONS_00041759	TCONS_00160697	TCONS_00022120
Dlo_003511.1	Dlo_005561.1	Dlo_003546.1	Dlo_008051.1		TCONS_00099664	TCONS_00122788	TCONS_00103512	TCONS_00033905
Dlo_003559.1	Dlo_005587.1	Dlo_003561.1	Dlo_008053.1		TCONS_00049286	TCONS_00026446	TCONS_00040483	TCONS_00009886
Dlo_003562.1	Dlo_005604.1	Dlo_003584.1	Dlo_008090.2		TCONS_00138684	TCONS_00063749	TCONS_00071368	TCONS_00146556
Dlo_003584.1	Dlo_005647.1	Dlo_003592.1	Dlo_008153.1		TCONS_00057722	TCONS_00165896	TCONS_00010399	TCONS_00149441
Dlo_003602.1	Dlo_005650.1	Dlo_003594.1	Dlo_008166.1		TCONS_00056551	TCONS_00061513	TCONS_00132012	TCONS_00044174
Dlo_003638.1	Dlo_005741.1	Dlo_003598.1	Dlo_008250.1		TCONS_00016121	TCONS_00056551	TCONS_00068299	TCONS_00142539
Dlo_003643.1	Dlo_005743.1	Dlo_003611.1	Dlo_008294.1		TCONS_00011885	TCONS_00111942	TCONS_00038109	TCONS_00100936
Dlo_003658.1	Dlo_005776.1	Dlo_003638.1	Dlo_008320.1		TCONS_00056021	TCONS_00049517	TCONS_00057043	TCONS_00117077
Dlo_003664.1	Dlo_005782.1	Dlo_003658.1	Dlo_008384.1		TCONS_00111879	TCONS_00066284	TCONS_00035029	TCONS_00019941
Dlo_003689.1	Dlo_005863.1	Dlo_003677.1	Dlo_008478.1		TCONS_00010729	TCONS_00013058	TCONS_00106844	TCONS_00164033
Dlo_003690.1	Dlo_005939.2	Dlo_003685.1	Dlo_008563.1		TCONS_00045736	TCONS_00097165	TCONS_00161842	TCONS_00029973
Dlo_003760.1	Dlo_005958.1	Dlo_003703.1	Dlo_008600.2		TCONS_00033346	TCONS_00024319	TCONS_00042193	TCONS_00163845
Dlo_003771.1	Dlo_005972.1	Dlo_003707.1	Dlo_008659.1		TCONS_00140184	TCONS_00088459	TCONS_00013728	TCONS_00041657
Dlo_003778.1	Dlo_005975.1	Dlo_003708.1	Dlo_008695.1		TCONS_00084281	TCONS_00114141	TCONS_00150158	TCONS_00107625
Dlo_003787.1	Dlo_005978.1	Dlo_003709.1	Dlo_008757.1		TCONS_00063291	TCONS_00019969	TCONS_00073933	TCONS_00038000
Dlo_003807.2	Dlo_005985.1	Dlo_003712.1	Dlo_008788.1		TCONS_00013058	TCONS_00159756	TCONS_00018550	TCONS_00024331
Dlo_003855.1	Dlo_006039.2	Dlo_003740.1	Dlo_008894.1		TCONS_00037959	TCONS_00163289	TCONS_00068879	TCONS_00040573
Dlo_003876.1	Dlo_006088.1	Dlo_003774.1	Dlo_008935.1		TCONS_00021686	TCONS_00089350	TCONS_00075444	TCONS_00074879
Dlo_003899.1	Dlo_006144.1	Dlo_003780.1	Dlo_009005.1		TCONS_00075670	TCONS_00072519	TCONS_00114409	TCONS_00099583
Dlo_003963.1	Dlo_006153.1	Dlo_003803.1	Dlo_009035.1		TCONS_00095519	TCONS_00103512	TCONS_00095910	TCONS_00019942
Dlo_004011.1	Dlo_006172.1	Dlo_003818.1	Dlo_009079.1		TCONS_00027440	TCONS_00090872	TCONS_00136413	TCONS_00002714
Dlo_004037.3	Dlo_006232.1	Dlo_003829.1	Dlo_009135.1		TCONS_00099772	TCONS_00162272	TCONS_00137079	TCONS_00120841
Dlo_004087.1	Dlo_006337.1	Dlo_003855.1	Dlo_009168.1		TCONS_00089350	TCONS_00084066	TCONS_00163290	TCONS_00054126
Dlo_004088.1	Dlo_006359.1	Dlo_003864.1	Dlo_009180.1		TCONS_00097379	TCONS_00070155	TCONS_00002590	TCONS_00019943
Dlo_004184.1	Dlo_006360.1	Dlo_003903.1	Dlo_009230.1		TCONS_00160799	TCONS_00091901	TCONS_00140272	TCONS_00042621
Dlo_004230.1	Dlo_006371.1	Dlo_003946.1	Dlo_009244.1		TCONS_00019969	TCONS_00108416	TCONS_00090870	TCONS_00076558
Dlo_004233.1	Dlo_006419.1	Dlo_004011.1	Dlo_009285.2		TCONS_00165236	TCONS_00074664	TCONS_00132006	TCONS_00011893
Dlo_004264.1	Dlo_006440.1	Dlo_004019.1	Dlo_009307.1		TCONS_00084089	TCONS_00114408	TCONS_00147384	TCONS_00035029
Dlo_004275.1	Dlo_006554.2	Dlo_004026.1	Dlo_009318.2		TCONS_00052581	TCONS_00030288	TCONS_00102955	TCONS_00106844
Dlo_004276.1	Dlo_006575.1	Dlo_004035.1	Dlo_009352.1		TCONS_00166192	TCONS_00078145	TCONS_00043649	TCONS_00026588
Dlo_004278.1	Dlo_006594.1	Dlo_004039.1	Dlo_009517.1		TCONS_00162272	TCONS_00080707	TCONS_00099662	TCONS_00095910
Dlo_004309.2	Dlo_006629.1	Dlo_004053.1	Dlo_009555.1		TCONS_00070440	TCONS_00119994	TCONS_00011243	TCONS_00049446
Dlo_004311.1	Dlo_006639.1	Dlo_004056.1	Dlo_009625.2		TCONS_00103512	TCONS_00155886	TCONS_00056021	TCONS_00160719
Dlo_004329.1	Dlo_006653.1	Dlo_004077.1	Dlo_009626.1		TCONS_00126368	TCONS_00016677	TCONS_00013989	TCONS_00096808
Dlo_004336.1	Dlo_006784.1	Dlo_004087.1	Dlo_009628.2		TCONS_00070155	TCONS_00161084	TCONS_00056551	TCONS_00042192
Dlo_004344.1	Dlo_006928.1	Dlo_004192.1	Dlo_009649.1		TCONS_00100932	TCONS_00096938	TCONS_00051439	TCONS_00126794
Dlo_004351.2	Dlo_006982.1	Dlo_004233.1	Dlo_009724.1		TCONS_00025463	TCONS_00033505	TCONS_00123245	TCONS_00099855
Dlo_004383.1	Dlo_007014.1	Dlo_004234.1	Dlo_009779.1		TCONS_00084066	TCONS_00014417	TCONS_00066284	TCONS_00137520
Dlo_004406.1	Dlo_007042.1	Dlo_004235.1	Dlo_009940.1		TCONS_00086356	TCONS_00127556	TCONS_00099663	TCONS_00081246
Dlo_004407.1	Dlo_007100.1	Dlo_004266.1	Dlo_009941.1		TCONS_00040589	TCONS_00014416	TCONS_00150404	TCONS_00081977
Dlo_004431.1	Dlo_007166.1	Dlo_004271.1	Dlo_009948.1		TCONS_00129971	TCONS_00113325	TCONS_00155886	TCONS_00165848
Dlo_004442.1	Dlo_007239.1	Dlo_004284.2	Dlo_010172.1		TCONS_00057043	TCONS_00018370	TCONS_00114141	TCONS_00165202
Dlo_004443.1	Dlo_007339.1	Dlo_004285.1	Dlo_010257.1		TCONS_00019961	TCONS_00008006	TCONS_00019969	TCONS_00035271
Dlo_004447.1	Dlo_007387.1	Dlo_004300.2	Dlo_010302.1		TCONS_00091901	TCONS_00022570	TCONS_00132010	TCONS_00004422
Dlo_004461.1	Dlo_007433.1	Dlo_004309.2	Dlo_010478.1		TCONS_00166131	TCONS_00080473	TCONS_00037824	TCONS_00150058
Dlo_004478.1	Dlo_007476.1	Dlo_004312.1	Dlo_010724.1		TCONS_00017611	TCONS_00072945	TCONS_00065289	TCONS_00049409
Dlo_004545.1	Dlo_007481.1	Dlo_004364.1	Dlo_010725.1		TCONS_00096938	TCONS_00044011	TCONS_00022942	TCONS_00046946
Dlo_004631.1	Dlo_007595.1	Dlo_004384.1	Dlo_010817.1		TCONS_00114284	TCONS_00116460	TCONS_00023982	TCONS_00126724
Dlo_004650.1	Dlo_007622.1	Dlo_004447.1	Dlo_010906.1		TCONS_00029746	TCONS_00109984	TCONS_00126700	TCONS_00036049
Dlo_004652.1	Dlo_007648.1	Dlo_004461.1	Dlo_010924.1		TCONS_00113325	TCONS_00009245	TCONS_00113939	TCONS_00093321
Dlo_004669.1	Dlo_007669.1	Dlo_004465.1	Dlo_010964.1		TCONS_00084786	TCONS_00122491	TCONS_00067664	TCONS_00061058
Dlo_004670.2	Dlo_007670.1	Dlo_004478.1	Dlo_011023.1		TCONS_00050714	TCONS_00088869	TCONS_00097178	TCONS_00041539
Dlo_004677.1	Dlo_007719.1	Dlo_004595.1	Dlo_011061.1		TCONS_00083279	TCONS_00138395	TCONS_00066874	TCONS_00005238
Dlo_004697.1	Dlo_007915.1	Dlo_004631.1	Dlo_011231.1		TCONS_00133165	TCONS_00138396	TCONS_00036332	TCONS_00142541
Dlo_004728.1	Dlo_007956.1	Dlo_004650.1	Dlo_011237.1		TCONS_00151228	TCONS_00139991	TCONS_00076774	TCONS_00010708
Dlo_004729.1	Dlo_008051.1	Dlo_004666.1	Dlo_011258.1		TCONS_00023134	TCONS_00091900	TCONS_00018789	TCONS_00154406
Dlo_004771.9	Dlo_008090.2	Dlo_004667.1	Dlo_011386.1		TCONS_00040590	TCONS_00140184	TCONS_00010705	TCONS_00018967
Dlo_004799.1	Dlo_008101.1	Dlo_004669.1	Dlo_011389.1		TCONS_00157393	TCONS_00057936	TCONS_00003143	TCONS_00070447
Dlo_004821.1	Dlo_008135.1	Dlo_004670.2	Dlo_011537.1		TCONS_00035143	TCONS_00106835	TCONS_00130185	TCONS_00084786
Dlo_004862.1	Dlo_008165.1	Dlo_004694.1	Dlo_011540.2		TCONS_00163295	TCONS_00077817	TCONS_00044883	TCONS_00023982
Dlo_004914.1	Dlo_008287.1	Dlo_004697.1	Dlo_011709.1		TCONS_00109984	TCONS_00011797	TCONS_00104200	TCONS_00027027
Dlo_004944.1	Dlo_008288.1	Dlo_004711.1	Dlo_011819.1		TCONS_00078575	TCONS_00109971	TCONS_00166593	TCONS_00126700
Dlo_005004.1	Dlo_008313.1	Dlo_004720.1	Dlo_011830.1		TCONS_00141558	TCONS_00142802	TCONS_00160290	TCONS_00062804
Dlo_005054.1	Dlo_008320.1	Dlo_004721.1	Dlo_011954.1		TCONS_00107517	TCONS_00136844	TCONS_00088743	TCONS_00056409
Dlo_005069.1	Dlo_008327.1	Dlo_004729.1	Dlo_012024.2		TCONS_00049240	TCONS_00146447	TCONS_00101789	TCONS_00132008
Dlo_005115.1	Dlo_008340.1	Dlo_004806.1	Dlo_012224.1		TCONS_00139991	TCONS_00075948	TCONS_00053368	TCONS_00006926
Dlo_005121.1	Dlo_008343.1	Dlo_004834.2	Dlo_012277.1		TCONS_00166089	TCONS_00132021	TCONS_00104201	TCONS_00073859
Dlo_005146.1	Dlo_008360.1	Dlo_004842.1	Dlo_012302.2		TCONS_00011915	TCONS_00164516	TCONS_00088422	TCONS_00076780
Dlo_005171.1	Dlo_008362.1	Dlo_004903.1	Dlo_012310.1		TCONS_00088743	TCONS_00077313	TCONS_00109971	TCONS_00130211
Dlo_005181.1	Dlo_008377.1	Dlo_004923.1	Dlo_012502.1		TCONS_00131975	TCONS_00005932	TCONS_00120841	TCONS_00160794
Dlo_005183.1	Dlo_008386.1	Dlo_004938.1	Dlo_012536.1		TCONS_00079017	TCONS_00139267	TCONS_00121201	TCONS_00154651
Dlo_005193.1	Dlo_008459.1	Dlo_004989.1	Dlo_012543.1		TCONS_00146552	TCONS_00050613	TCONS_00089017	TCONS_00003773
Dlo_005198.1	Dlo_008461.1	Dlo_005000.1	Dlo_012605.1		TCONS_00004024	TCONS_00083919	TCONS_00076112	TCONS_00056402
Dlo_005209.1	Dlo_008544.1	Dlo_005018.1	Dlo_012614.1		TCONS_00048832	TCONS_00062804	TCONS_00007136	TCONS_00051732
Dlo_005218.1	Dlo_008644.1	Dlo_005034.1	Dlo_012749.1		TCONS_00151190	TCONS_00027440	TCONS_00018370	TCONS_00130980
Dlo_005243.1	Dlo_008757.1	Dlo_005054.1	Dlo_012772.1		TCONS_00045714	TCONS_00084072	TCONS_00013323	TCONS_00094497
Dlo_005289.1	Dlo_008849.1	Dlo_005115.1	Dlo_012866.1		TCONS_00143975	TCONS_00088575	TCONS_00140932	TCONS_00071461
Dlo_005292.1	Dlo_008864.1	Dlo_005173.2	Dlo_012984.1		TCONS_00041769	TCONS_00001704	TCONS_00073688	TCONS_00142362
Dlo_005294.1	Dlo_008995.1	Dlo_005175.1	Dlo_013010.1		TCONS_00117313	TCONS_00056402	TCONS_00035143	TCONS_00165418
Dlo_005297.1	Dlo_009168.1	Dlo_005181.1	Dlo_013014.1		TCONS_00065347	TCONS_00069309	TCONS_00092818	TCONS_00013298
Dlo_005331.1	Dlo_009226.1	Dlo_005200.1	Dlo_013027.1		TCONS_00106853	TCONS_00086356	TCONS_00107702	TCONS_00027113
Dlo_005337.1	Dlo_009292.1	Dlo_005209.1	Dlo_013126.2		TCONS_00142802	TCONS_00147337	TCONS_00072945	TCONS_00037705
Dlo_005391.1	Dlo_009303.1	Dlo_005215.1	Dlo_013160.1		TCONS_00039999	TCONS_00071026	TCONS_00012691	TCONS_00025346
Dlo_005407.1	Dlo_009314.1	Dlo_005227.1	Dlo_013166.1		TCONS_00032660	TCONS_00098543	TCONS_00027480	TCONS_00046497
Dlo_005469.1	Dlo_009318.2	Dlo_005243.1	Dlo_013186.2		TCONS_00077313	TCONS_00049240	TCONS_00065460	TCONS_00090925
Dlo_005470.1	Dlo_009340.1	Dlo_005244.1	Dlo_013227.1		TCONS_00160316	TCONS_00123245	TCONS_00165858	TCONS_00166089
Dlo_005489.1	Dlo_009385.1	Dlo_005305.1	Dlo_013287.1		TCONS_00155122	TCONS_00100497	TCONS_00015545	TCONS_00078923
Dlo_005510.1	Dlo_009419.1	Dlo_005327.1	Dlo_013371.4		TCONS_00158435	TCONS_00007137	TCONS_00056080	TCONS_00070469
Dlo_005514.1	Dlo_009486.1	Dlo_005328.1	Dlo_013380.1		TCONS_00057725	TCONS_00084089	TCONS_00018966	TCONS_00100079
Dlo_005530.1	Dlo_009490.1	Dlo_005337.1	Dlo_013528.1		TCONS_00039894	TCONS_00149617	TCONS_00107063	TCONS_00037999
Dlo_005553.1	Dlo_009574.1	Dlo_005382.1	Dlo_013530.2		TCONS_00059815	TCONS_00091311	TCONS_00127556	TCONS_00033717
Dlo_005568.1	Dlo_009586.1	Dlo_005409.1	Dlo_013544.1		TCONS_00106838	TCONS_00144680	TCONS_00014398	TCONS_00079731
Dlo_005591.1	Dlo_009594.1	Dlo_005444.1	Dlo_013626.1		TCONS_00163652	TCONS_00132644	TCONS_00133586	TCONS_00118635
Dlo_005624.1	Dlo_009625.2	Dlo_005456.1	Dlo_013693.1		TCONS_00084788	TCONS_00063056	TCONS_00154639	TCONS_00156539
Dlo_005678.1	Dlo_009672.1	Dlo_005460.1	Dlo_013746.1		TCONS_00027761	TCONS_00090877	TCONS_00015284	TCONS_00084959
Dlo_005686.1	Dlo_009675.1	Dlo_005470.1	Dlo_013786.1		TCONS_00136045	TCONS_00108589	TCONS_00001164	TCONS_00107365
Dlo_005703.1	Dlo_009702.1	Dlo_005489.1	Dlo_013851.1		TCONS_00011037	TCONS_00116187	TCONS_00138395	TCONS_00035031
Dlo_005716.1	Dlo_009715.1	Dlo_005517.1	Dlo_013863.1		TCONS_00005932	TCONS_00145678	TCONS_00140184	TCONS_00024328
Dlo_005719.1	Dlo_009841.1	Dlo_005519.1	Dlo_013896.1		TCONS_00028730	TCONS_00117773	TCONS_00161860	TCONS_00086991
Dlo_005750.1	Dlo_009860.1	Dlo_005560.1	Dlo_013899.1		TCONS_00065308	TCONS_00130929	TCONS_00131118	TCONS_00083279
Dlo_005751.1	Dlo_009870.1	Dlo_005561.1	Dlo_013996.1		TCONS_00091613	TCONS_00002992	TCONS_00012051	TCONS_00140421
Dlo_005776.1	Dlo_009876.1	Dlo_005587.1	Dlo_014044.1		TCONS_00164236	TCONS_00124704	TCONS_00089489	TCONS_00073152
Dlo_005782.1	Dlo_009941.1	Dlo_005600.1	Dlo_014084.1		TCONS_00166441	TCONS_00065580	TCONS_00043653	TCONS_00039339
Dlo_005796.1	Dlo_009950.1	Dlo_005613.2	Dlo_014100.1		TCONS_00074009	TCONS_00028994	TCONS_00013957	TCONS_00163939
Dlo_005844.1	Dlo_010035.1	Dlo_005647.1	Dlo_014147.1		TCONS_00072935	TCONS_00086425	TCONS_00127317	TCONS_00040905
Dlo_005853.1	Dlo_010081.1	Dlo_005660.1	Dlo_014149.1		TCONS_00078366	TCONS_00020479	TCONS_00030658	TCONS_00045555
Dlo_005863.1	Dlo_010155.1	Dlo_005662.1	Dlo_014173.1		TCONS_00079663	TCONS_00033241	TCONS_00154280	TCONS_00131030
Dlo_005874.1	Dlo_010248.2	Dlo_005664.1	Dlo_014266.1		TCONS_00105929	TCONS_00077830	TCONS_00145442	TCONS_00049408
Dlo_005892.1	Dlo_010281.1	Dlo_005678.1	Dlo_014271.2		TCONS_00142540	TCONS_00004538	TCONS_00074859	TCONS_00066866
Dlo_005958.1	Dlo_010302.1	Dlo_005686.1	Dlo_014300.1		TCONS_00069309	TCONS_00033240	TCONS_00080735	TCONS_00070442
Dlo_005961.1	Dlo_010343.1	Dlo_005716.1	Dlo_014330.1		TCONS_00045552	TCONS_00017202	TCONS_00039517	TCONS_00127556
Dlo_005972.1	Dlo_010362.1	Dlo_005776.1	Dlo_014425.1		TCONS_00110089	TCONS_00069274	TCONS_00014416	TCONS_00055658
Dlo_005975.1	Dlo_010378.1	Dlo_005782.1	Dlo_014462.1		TCONS_00149617	TCONS_00147498	TCONS_00134396	TCONS_00084066
Dlo_005985.1	Dlo_010478.1	Dlo_005825.1	Dlo_014468.1		TCONS_00160929	TCONS_00100932	TCONS_00152267	TCONS_00090935
Dlo_006032.1	Dlo_010544.1	Dlo_005844.1	Dlo_014494.1		TCONS_00123363	TCONS_00091159	TCONS_00099660	TCONS_00015284
Dlo_006088.1	Dlo_010554.1	Dlo_005863.1	Dlo_014509.1		TCONS_00065846	TCONS_00100365	TCONS_00164574	TCONS_00079418
Dlo_006089.1	Dlo_010555.1	Dlo_005933.1	Dlo_014567.1		TCONS_00161179	TCONS_00144835	TCONS_00003643	TCONS_00043656
Dlo_006090.1	Dlo_010638.1	Dlo_005958.1	Dlo_014570.1		TCONS_00033241	TCONS_00135033	TCONS_00078485	TCONS_00090940
Dlo_006153.1	Dlo_010682.1	Dlo_005975.1	Dlo_014578.1		TCONS_00157891	TCONS_00007736	TCONS_00058460	TCONS_00027874
Dlo_006172.1	Dlo_010724.1	Dlo_006028.1	Dlo_014596.1		TCONS_00028994	TCONS_00076190	TCONS_00139267	TCONS_00071026
Dlo_006179.1	Dlo_010725.1	Dlo_006032.1	Dlo_014597.1		TCONS_00108994	TCONS_00031059	TCONS_00096516	TCONS_00131758
Dlo_006192.1	Dlo_010828.1	Dlo_006088.1	Dlo_014598.1		TCONS_00147498	TCONS_00061290	TCONS_00130126	TCONS_00137521
Dlo_006194.1	Dlo_010831.1	Dlo_006089.1	Dlo_014638.1		TCONS_00093952	TCONS_00012034	TCONS_00068015	TCONS_00154349
Dlo_006275.1	Dlo_010909.1	Dlo_006127.1	Dlo_014703.1		TCONS_00142541	TCONS_00161817	TCONS_00097179	TCONS_00064149
Dlo_006276.1	Dlo_011005.1	Dlo_006160.1	Dlo_014741.1		TCONS_00004538	TCONS_00117077	TCONS_00014417	TCONS_00019343
Dlo_006337.1	Dlo_011020.1	Dlo_006166.2	Dlo_014822.1		TCONS_00136312	TCONS_00132462	TCONS_00072445	TCONS_00029452
Dlo_006371.1	Dlo_011048.1	Dlo_006172.1	Dlo_014866.1		TCONS_00078244	TCONS_00098599	TCONS_00013008	TCONS_00047967
Dlo_006393.1	Dlo_011061.1	Dlo_006195.1	Dlo_014965.1		TCONS_00011342	TCONS_00163999	TCONS_00147387	TCONS_00045868
Dlo_006432.1	Dlo_011085.1	Dlo_006213.1	Dlo_015119.1		TCONS_00106854	TCONS_00091299	TCONS_00088869	TCONS_00163999
Dlo_006549.2	Dlo_011103.1	Dlo_006218.1	Dlo_015145.1		TCONS_00091899	TCONS_00041055	TCONS_00027825	TCONS_00030545
Dlo_006587.1	Dlo_011124.2	Dlo_006311.1	Dlo_015225.1		TCONS_00085883	TCONS_00072935	TCONS_00013726	TCONS_00012101
Dlo_006641.1	Dlo_011149.1	Dlo_006322.1	Dlo_015338.1		TCONS_00144835	TCONS_00056966	TCONS_00001566	TCONS_00020859
Dlo_006665.2	Dlo_011151.1	Dlo_006323.1	Dlo_015339.1		TCONS_00076190	TCONS_00101886	TCONS_00027572	TCONS_00121311
Dlo_006696.2	Dlo_011152.1	Dlo_006337.1	Dlo_015352.1		TCONS_00017619	TCONS_00086588	TCONS_00049240	TCONS_00064450
Dlo_006715.3	Dlo_011228.1	Dlo_006434.1	Dlo_015465.1		TCONS_00162385	TCONS_00112075	TCONS_00000976	TCONS_00011797
Dlo_006734.1	Dlo_011231.1	Dlo_006435.1	Dlo_015470.1		TCONS_00007038	TCONS_00051978	TCONS_00130006	TCONS_00099814
Dlo_006809.1	Dlo_011232.1	Dlo_006446.1	Dlo_015649.4		TCONS_00017140	TCONS_00015447	TCONS_00035218	TCONS_00090943
Dlo_006822.1	Dlo_011262.1	Dlo_006532.1	Dlo_015697.1		TCONS_00132462	TCONS_00083669	TCONS_00038715	TCONS_00109636
Dlo_006851.1	Dlo_011263.1	Dlo_006567.2	Dlo_015711.1		TCONS_00094445	TCONS_00100061	TCONS_00072637	TCONS_00130308
Dlo_006852.1	Dlo_011330.1	Dlo_006568.1	Dlo_015788.1		TCONS_00047890	TCONS_00055022	TCONS_00157406	TCONS_00050362
Dlo_006875.1	Dlo_011389.1	Dlo_006630.1	Dlo_015903.2		TCONS_00040002	TCONS_00084823	TCONS_00026950	TCONS_00123454
Dlo_006885.3	Dlo_011391.1	Dlo_006631.1	Dlo_015959.1		TCONS_00026008	TCONS_00069314	TCONS_00083098	TCONS_00049410
Dlo_006926.1	Dlo_011400.1	Dlo_006653.1	Dlo_015989.1		TCONS_00164277	TCONS_00010316	TCONS_00049423	TCONS_00162666
Dlo_007043.1	Dlo_011446.1	Dlo_006681.1	Dlo_016031.1		TCONS_00113954	TCONS_00161801	TCONS_00088463	TCONS_00058591
Dlo_007073.4	Dlo_011454.1	Dlo_006720.1	Dlo_016032.1		TCONS_00091466	TCONS_00135014	TCONS_00109117	TCONS_00072445
Dlo_007100.1	Dlo_011484.2	Dlo_006743.1	Dlo_016034.1		TCONS_00055022	TCONS_00134979	TCONS_00126747	TCONS_00096540
Dlo_007105.1	Dlo_011514.1	Dlo_006744.1	Dlo_016076.1		TCONS_00116855	TCONS_00070290	TCONS_00013812	TCONS_00112920
Dlo_007158.1	Dlo_011537.1	Dlo_006821.1	Dlo_016086.1		TCONS_00065309	TCONS_00041199	TCONS_00016126	TCONS_00008987
Dlo_007166.1	Dlo_011544.1	Dlo_006830.1	Dlo_016154.1		TCONS_00041655	TCONS_00012691	TCONS_00056505	TCONS_00065308
Dlo_007171.1	Dlo_011576.1	Dlo_006831.1	Dlo_016236.1		TCONS_00146920	TCONS_00027542	TCONS_00002992	TCONS_00117313
Dlo_007174.1	Dlo_011673.1	Dlo_006834.1	Dlo_016248.1		TCONS_00037705	TCONS_00035651	TCONS_00024893	TCONS_00086588
Dlo_007181.1	Dlo_011679.2	Dlo_006923.1	Dlo_016442.2		TCONS_00137353	TCONS_00036180	TCONS_00149507	TCONS_00157290
Dlo_007198.1	Dlo_011684.1	Dlo_006926.1	Dlo_016517.1		TCONS_00128521	TCONS_00013323	TCONS_00019131	TCONS_00021951
Dlo_007205.1	Dlo_011728.1	Dlo_006939.1	Dlo_016535.1		TCONS_00116114	TCONS_00029313	TCONS_00149479	TCONS_00097808
Dlo_007214.1	Dlo_011729.1	Dlo_006949.1	Dlo_016784.1		TCONS_00059047	TCONS_00032660	TCONS_00084179	TCONS_00102048
Dlo_007274.1	Dlo_011819.1	Dlo_006982.1	Dlo_016989.1		TCONS_00132644	TCONS_00141090	TCONS_00126483	TCONS_00049240
Dlo_007316.1	Dlo_011829.1	Dlo_006985.1	Dlo_017003.1		TCONS_00014416	TCONS_00033030	TCONS_00078810	TCONS_00132267
Dlo_007317.1	Dlo_011965.1	Dlo_006992.1	Dlo_017060.1		TCONS_00144727	TCONS_00005166	TCONS_00037825	TCONS_00049423
Dlo_007339.1	Dlo_012075.1	Dlo_006993.1	Dlo_017084.1		TCONS_00045747	TCONS_00090939	TCONS_00136827	TCONS_00137019
Dlo_007342.1	Dlo_012080.1	Dlo_007014.1	Dlo_017085.1		TCONS_00113899	TCONS_00017716	TCONS_00036540	TCONS_00121201
Dlo_007347.1	Dlo_012162.1	Dlo_007038.1	Dlo_017087.1		TCONS_00162389	TCONS_00079926	TCONS_00035034	TCONS_00102549
Dlo_007403.1	Dlo_012163.1	Dlo_007042.1	Dlo_017134.1		TCONS_00159257	TCONS_00154634	TCONS_00099180	TCONS_00021670
Dlo_007429.1	Dlo_012180.1	Dlo_007095.1	Dlo_017138.1		TCONS_00015447	TCONS_00010591	TCONS_00001889	TCONS_00017432
Dlo_007431.1	Dlo_012217.2	Dlo_007100.1	Dlo_017160.1		TCONS_00119790	TCONS_00160919	TCONS_00027027	TCONS_00018550
Dlo_007495.1	Dlo_012224.1	Dlo_007166.1	Dlo_017169.1		TCONS_00010728	TCONS_00162644	TCONS_00092084	TCONS_00070827
Dlo_007512.2	Dlo_012277.1	Dlo_007206.1	Dlo_017225.1		TCONS_00105315	TCONS_00057517	TCONS_00107521	TCONS_00042772
Dlo_007513.1	Dlo_012295.1	Dlo_007248.1	Dlo_017291.1		TCONS_00033208	TCONS_00038121	TCONS_00010591	TCONS_00090893
Dlo_007516.1	Dlo_012302.2	Dlo_007255.1	Dlo_017343.1		TCONS_00072449	TCONS_00027767	TCONS_00100932	TCONS_00098820
Dlo_007533.1	Dlo_012321.1	Dlo_007275.1	Dlo_017385.1		TCONS_00123083	TCONS_00096223	TCONS_00105634	TCONS_00040285
Dlo_007534.1	Dlo_012331.1	Dlo_007310.1	Dlo_017541.3		TCONS_00143492	TCONS_00109806	TCONS_00083785	TCONS_00070156
Dlo_007570.1	Dlo_012346.1	Dlo_007316.1	Dlo_017576.1		TCONS_00064005	TCONS_00105680	TCONS_00038122	TCONS_00148203
Dlo_007584.1	Dlo_012439.1	Dlo_007317.1	Dlo_017608.1		TCONS_00073647	TCONS_00063529	TCONS_00147498	TCONS_00040098
Dlo_007595.1	Dlo_012443.1	Dlo_007347.1	Dlo_017613.1		TCONS_00063534	TCONS_00015864	TCONS_00070733	TCONS_00102024
Dlo_007658.1	Dlo_012457.2	Dlo_007357.1	Dlo_017643.1		TCONS_00141090	TCONS_00128620	TCONS_00033240	TCONS_00007305
Dlo_007667.1	Dlo_012502.1	Dlo_007359.2	Dlo_017727.1		TCONS_00055658	TCONS_00084788	TCONS_00077830	TCONS_00011838
Dlo_007669.1	Dlo_012536.1	Dlo_007390.1	Dlo_017738.1		TCONS_00042527	TCONS_00061058	TCONS_00161801	TCONS_00163652
Dlo_007719.1	Dlo_012543.1	Dlo_007391.1	Dlo_017764.1		TCONS_00041199	TCONS_00114140	TCONS_00100715	TCONS_00020834
Dlo_007748.1	Dlo_012594.1	Dlo_007584.1	Dlo_017779.1		TCONS_00119114	TCONS_00040592	TCONS_00100061	TCONS_00026448
Dlo_007749.1	Dlo_012605.1	Dlo_007595.1	Dlo_017846.1		TCONS_00130046	TCONS_00103149	TCONS_00083754	TCONS_00066872
Dlo_007750.1	Dlo_012633.1	Dlo_007615.1	Dlo_018034.1		TCONS_00086061	TCONS_00022290	TCONS_00162875	TCONS_00019131
Dlo_007770.2	Dlo_012647.1	Dlo_007626.1	Dlo_018036.1		TCONS_00041267	TCONS_00041758	TCONS_00039617	TCONS_00142546
Dlo_007791.1	Dlo_012830.1	Dlo_007635.2	Dlo_018107.2		TCONS_00140329	TCONS_00072453	TCONS_00008980	TCONS_00069365
Dlo_007887.1	Dlo_012833.1	Dlo_007644.1	Dlo_018267.1		TCONS_00088963	TCONS_00112695	TCONS_00124573	TCONS_00108969
Dlo_007904.1	Dlo_012835.1	Dlo_007653.1	Dlo_018272.1		TCONS_00153548	TCONS_00027541	TCONS_00115712	TCONS_00139959
Dlo_007987.1	Dlo_012838.1	Dlo_007654.1	Dlo_018436.1		TCONS_00036180	TCONS_00040543	TCONS_00078575	TCONS_00150157
Dlo_007999.1	Dlo_012890.1	Dlo_007672.1	Dlo_018484.3		TCONS_00040126	TCONS_00005588	TCONS_00100365	TCONS_00066873
Dlo_008051.1	Dlo_012905.1	Dlo_007675.1	Dlo_018500.1		TCONS_00117495	TCONS_00130629	TCONS_00041932	TCONS_00076779
Dlo_008053.1	Dlo_012930.1	Dlo_007743.1	Dlo_018566.1		TCONS_00153233	TCONS_00115369	TCONS_00018901	TCONS_00154655
Dlo_008083.1	Dlo_012937.1	Dlo_007770.2	Dlo_018651.1		TCONS_00148580	TCONS_00084328	TCONS_00138399	TCONS_00070041
Dlo_008094.1	Dlo_012942.1	Dlo_007788.1	Dlo_018702.3		TCONS_00013306	TCONS_00111920	TCONS_00040469	TCONS_00068858
Dlo_008126.1	Dlo_012962.1	Dlo_007862.1	Dlo_018733.1		TCONS_00019295	TCONS_00065289	TCONS_00017798	TCONS_00014686
Dlo_008155.1	Dlo_012982.1	Dlo_007863.1	Dlo_018808.1		TCONS_00050178	TCONS_00010444	TCONS_00127067	TCONS_00091720
Dlo_008231.1	Dlo_012983.1	Dlo_007884.1	Dlo_018834.1		TCONS_00130408	TCONS_00011704	TCONS_00038286	TCONS_00130015
Dlo_008232.1	Dlo_013010.1	Dlo_007887.1	Dlo_018953.1		TCONS_00110098	TCONS_00024335	TCONS_00029974	TCONS_00161179
Dlo_008266.1	Dlo_013045.1	Dlo_007891.1	Dlo_018971.1		TCONS_00019131	TCONS_00026107	TCONS_00099639	TCONS_00090936
Dlo_008281.1	Dlo_013068.1	Dlo_007909.1	Dlo_019175.2		TCONS_00096223	TCONS_00006314	TCONS_00101886	TCONS_00021982
Dlo_008287.1	Dlo_013073.1	Dlo_007919.1	Dlo_019180.1		TCONS_00140294	TCONS_00013717	TCONS_00096938	TCONS_00089489
Dlo_008288.1	Dlo_013160.1	Dlo_007922.1	Dlo_019316.1		TCONS_00165880	TCONS_00090593	TCONS_00119898	TCONS_00092049
Dlo_008313.1	Dlo_013166.1	Dlo_007923.1	Dlo_019371.1		TCONS_00045748	TCONS_00124703	TCONS_00071014	TCONS_00049641
Dlo_008340.1	Dlo_013167.1	Dlo_007935.2	Dlo_019543.1		TCONS_00037824	TCONS_00140294	TCONS_00015447	TCONS_00046899
Dlo_008341.1	Dlo_013186.2	Dlo_007963.1	Dlo_019576.1		TCONS_00014956	TCONS_00013718	TCONS_00157566	TCONS_00090895
Dlo_008343.1	Dlo_013215.1	Dlo_007987.1	Dlo_019636.1		TCONS_00084326	TCONS_00097161	TCONS_00041196	TCONS_00021313
Dlo_008344.1	Dlo_013216.1	Dlo_007991.1	Dlo_019687.1		TCONS_00164054	TCONS_00142541	TCONS_00056549	TCONS_00161394
Dlo_008360.1	Dlo_013227.1	Dlo_007992.1	Dlo_019723.1		TCONS_00028796	TCONS_00073779	TCONS_00045555	TCONS_00100081
Dlo_008362.1	Dlo_013251.1	Dlo_007998.1	Dlo_019739.2		TCONS_00060891	TCONS_00162801	TCONS_00072000	TCONS_00020861
Dlo_008377.1	Dlo_013263.1	Dlo_008034.1	Dlo_019801.1		TCONS_00065306	TCONS_00112546	TCONS_00084340	TCONS_00065579
Dlo_008392.1	Dlo_013289.1	Dlo_008041.1	Dlo_019807.1		TCONS_00131263	TCONS_00105634	TCONS_00091434	TCONS_00052853
Dlo_008397.1	Dlo_013369.1	Dlo_008086.1	Dlo_019810.1		TCONS_00063529	TCONS_00057326	TCONS_00083282	TCONS_00009471
Dlo_008446.1	Dlo_013370.1	Dlo_008100.1	Dlo_019820.1		TCONS_00124055	TCONS_00041654	TCONS_00010316	TCONS_00021978
Dlo_008459.1	Dlo_013394.1	Dlo_008106.1	Dlo_019864.1		TCONS_00099636	TCONS_00017992	TCONS_00059710	TCONS_00084180
Dlo_008461.1	Dlo_013518.1	Dlo_008153.1	Dlo_019872.1		TCONS_00108327	TCONS_00156342	TCONS_00132462	TCONS_00156522
Dlo_008476.1	Dlo_013597.1	Dlo_008165.1	Dlo_019876.1		TCONS_00104313	TCONS_00115368	TCONS_00164277	TCONS_00144904
Dlo_008509.1	Dlo_013623.1	Dlo_008166.1	Dlo_019989.1		TCONS_00110620	TCONS_00159983	TCONS_00145803	TCONS_00048226
Dlo_008548.1	Dlo_013626.1	Dlo_008231.1	Dlo_020273.1		TCONS_00122130	TCONS_00143454	TCONS_00070162	TCONS_00159757
Dlo_008635.1	Dlo_013669.1	Dlo_008249.1	Dlo_020455.1		TCONS_00093811	TCONS_00050963	TCONS_00088575	TCONS_00127655
Dlo_008636.1	Dlo_013696.1	Dlo_008327.1	Dlo_020545.1		TCONS_00107716	TCONS_00012125	TCONS_00065345	TCONS_00021983
Dlo_008638.1	Dlo_013704.1	Dlo_008337.1	Dlo_020580.1		TCONS_00081812	TCONS_00059127	TCONS_00150134	TCONS_00087756
Dlo_008642.1	Dlo_013786.1	Dlo_008340.1	Dlo_020622.1		TCONS_00065289	TCONS_00070158	TCONS_00034469	TCONS_00090939
Dlo_008701.1	Dlo_013787.1	Dlo_008341.1	Dlo_020632.1		TCONS_00065337	TCONS_00138362	TCONS_00026008	TCONS_00126368
Dlo_008713.1	Dlo_013813.1	Dlo_008349.1	Dlo_020685.1		TCONS_00037751	TCONS_00013301	TCONS_00102696	TCONS_00058455
Dlo_008744.1	Dlo_013860.1	Dlo_008352.1	Dlo_020696.1		TCONS_00093165	TCONS_00015722	TCONS_00022570	TCONS_00059555
Dlo_008745.1	Dlo_013946.1	Dlo_008354.4	Dlo_020715.1		TCONS_00146738	TCONS_00011498	TCONS_00106851	TCONS_00113158
Dlo_008849.1	Dlo_014084.1	Dlo_008373.1	Dlo_020769.1		TCONS_00030342	TCONS_00080860	TCONS_00007739	TCONS_00104189
Dlo_008864.1	Dlo_014096.1	Dlo_008377.1	Dlo_020823.1		TCONS_00162801	TCONS_00076780	TCONS_00032660	TCONS_00127317
Dlo_008894.1	Dlo_014147.1	Dlo_008381.1	Dlo_020867.2		TCONS_00127067	TCONS_00066406	TCONS_00041198	TCONS_00030997
Dlo_008895.1	Dlo_014149.1	Dlo_008382.1	Dlo_020917.1		TCONS_00061718	TCONS_00157404	TCONS_00024852	TCONS_00070162
Dlo_008904.1	Dlo_014272.1	Dlo_008383.1	Dlo_021001.1		TCONS_00037513	TCONS_00074188	TCONS_00049274	TCONS_00111771
Dlo_008995.1	Dlo_014287.1	Dlo_008459.1	Dlo_021098.1		TCONS_00122908	TCONS_00122457	TCONS_00041759	TCONS_00104670
Dlo_008999.1	Dlo_014330.1	Dlo_008460.1	Dlo_021166.1		TCONS_00033207	TCONS_00051455	TCONS_00139885	TCONS_00156983
Dlo_009026.1	Dlo_014349.1	Dlo_008461.1	Dlo_021200.1		TCONS_00002769	TCONS_00024592	TCONS_00130929	TCONS_00084072
Dlo_009042.1	Dlo_014356.1	Dlo_008505.1	Dlo_021246.1		TCONS_00010603	TCONS_00016070	TCONS_00042623	TCONS_00046212
Dlo_009081.4	Dlo_014373.1	Dlo_008507.4	Dlo_021339.1		TCONS_00127196	TCONS_00155660	TCONS_00164276	TCONS_00088575
Dlo_009119.1	Dlo_014463.1	Dlo_008548.1	Dlo_021394.1		TCONS_00098008	TCONS_00007823	TCONS_00162242	TCONS_00122856
Dlo_009135.1	Dlo_014505.1	Dlo_008558.1	Dlo_021402.1		TCONS_00106839	TCONS_00132361	TCONS_00048644	TCONS_00046865
Dlo_009177.1	Dlo_014541.1	Dlo_008600.2	Dlo_021417.1		TCONS_00074879	TCONS_00071236	TCONS_00058459	TCONS_00156340
Dlo_009200.1	Dlo_014543.1	Dlo_008610.1	Dlo_021419.1		TCONS_00019215	TCONS_00133383	TCONS_00110029	TCONS_00059557
Dlo_009301.1	Dlo_014584.1	Dlo_008642.1	Dlo_021440.1		TCONS_00005287	TCONS_00071996	TCONS_00025439	TCONS_00122491
Dlo_009303.1	Dlo_014597.1	Dlo_008647.1	Dlo_021451.1		TCONS_00024592	TCONS_00007141	TCONS_00046845	TCONS_00076200
Dlo_009306.1	Dlo_014598.1	Dlo_008648.1	Dlo_021459.1		TCONS_00052584	TCONS_00112338	TCONS_00076728	TCONS_00096516
Dlo_009371.1	Dlo_014638.1	Dlo_008704.1	Dlo_021467.1		TCONS_00120521	TCONS_00005933	TCONS_00013058	TCONS_00148122
Dlo_009387.1	Dlo_014661.1	Dlo_008732.1	Dlo_021477.1		TCONS_00114283	TCONS_00094740	TCONS_00055615	TCONS_00021854
Dlo_009413.1	Dlo_014741.1	Dlo_008770.1	Dlo_021525.1		TCONS_00130929	TCONS_00046859	TCONS_00162644	TCONS_00131914
Dlo_009418.1	Dlo_014750.1	Dlo_008785.2	Dlo_021625.1		TCONS_00074010	TCONS_00022882	TCONS_00133547	TCONS_00111961
Dlo_009425.1	Dlo_014782.1	Dlo_008788.1	Dlo_021756.1		TCONS_00016070	TCONS_00055219	TCONS_00112279	TCONS_00106851
Dlo_009426.1	Dlo_014801.1	Dlo_008798.1	Dlo_021829.1		TCONS_00130118	TCONS_00150156	TCONS_00020311	TCONS_00057073
Dlo_009429.1	Dlo_014815.1	Dlo_008849.1	Dlo_021831.1		TCONS_00129501	TCONS_00107044	TCONS_00140286	TCONS_00017991
Dlo_009440.1	Dlo_014965.1	Dlo_008864.1	Dlo_021911.3		TCONS_00002878	TCONS_00071365	TCONS_00026644	TCONS_00079948
Dlo_009454.1	Dlo_015137.1	Dlo_008873.1	Dlo_021936.1		TCONS_00154648	TCONS_00017502	TCONS_00158202	TCONS_00132462
Dlo_009486.1	Dlo_015187.1	Dlo_008874.1	Dlo_021940.1		TCONS_00009886	TCONS_00009035	TCONS_00013847	TCONS_00018735
Dlo_009561.1	Dlo_015213.1	Dlo_008893.1	Dlo_022023.2		TCONS_00138362	TCONS_00038286	TCONS_00099653	TCONS_00134122
Dlo_009582.1	Dlo_015223.2	Dlo_008894.1	Dlo_022052.1		TCONS_00070158	TCONS_00078967	TCONS_00027767	TCONS_00118059
Dlo_009590.1	Dlo_015224.1	Dlo_008895.1	Dlo_022059.1		TCONS_00040129	TCONS_00100515	TCONS_00150157	TCONS_00007832
Dlo_009594.1	Dlo_015338.1	Dlo_008930.1	Dlo_022070.1		TCONS_00103149	TCONS_00127927	TCONS_00081246	TCONS_00148422
Dlo_009646.1	Dlo_015339.1	Dlo_008935.1	Dlo_022093.1		TCONS_00028586	TCONS_00145429	TCONS_00031924	TCONS_00165858
Dlo_009650.1	Dlo_015345.1	Dlo_008986.1	Dlo_022114.1		TCONS_00098093	TCONS_00148963	TCONS_00144904	TCONS_00001473
Dlo_009658.2	Dlo_015381.1	Dlo_008993.1	Dlo_022227.1		TCONS_00011498	TCONS_00133517	TCONS_00077287	TCONS_00028457
Dlo_009659.1	Dlo_015389.1	Dlo_008995.1	Dlo_022272.1		TCONS_00065494	TCONS_00140932	TCONS_00008196	TCONS_00146218
Dlo_009675.1	Dlo_015408.1	Dlo_009044.1	Dlo_022280.1		TCONS_00139884	TCONS_00003159	TCONS_00079926	TCONS_00026008
Dlo_009701.1	Dlo_015417.1	Dlo_009075.1	Dlo_022294.1		TCONS_00099448	TCONS_00044883	TCONS_00048729	TCONS_00139991
Dlo_009734.1	Dlo_015437.1	Dlo_009199.1	Dlo_022345.1		TCONS_00062468	TCONS_00091988	TCONS_00157823	TCONS_00150155
Dlo_009779.1	Dlo_015473.1	Dlo_009200.1	Dlo_022347.1		TCONS_00144338	TCONS_00040127	TCONS_00104414	TCONS_00165499
Dlo_009800.1	Dlo_015518.1	Dlo_009244.1	Dlo_022383.1		TCONS_00013095	TCONS_00040173	TCONS_00105680	TCONS_00007138
Dlo_009805.1	Dlo_015519.1	Dlo_009280.1	Dlo_022414.1		TCONS_00121455	TCONS_00134983	TCONS_00063529	TCONS_00019974
Dlo_009829.1	Dlo_015530.1	Dlo_009307.1	Dlo_022486.1		TCONS_00078810	TCONS_00137485	TCONS_00161888	TCONS_00041196
Dlo_009852.1	Dlo_015542.2	Dlo_009354.1	Dlo_022513.1		TCONS_00035141	TCONS_00111946	TCONS_00007460	TCONS_00090937
Dlo_009860.1	Dlo_015569.1	Dlo_009355.1	Dlo_022535.1		TCONS_00161817	TCONS_00083754	TCONS_00164875	TCONS_00024852
Dlo_009876.1	Dlo_015616.1	Dlo_009364.1	Dlo_022549.1		TCONS_00119804	TCONS_00142540	TCONS_00114140	TCONS_00080159
Dlo_009974.1	Dlo_015663.1	Dlo_009365.1	Dlo_022570.1		TCONS_00098943	TCONS_00130004	TCONS_00139973	TCONS_00000186
Dlo_009981.1	Dlo_015704.1	Dlo_009385.1	Dlo_022599.2		TCONS_00009035	TCONS_00123240	TCONS_00106845	TCONS_00015637
Dlo_009984.1	Dlo_015865.1	Dlo_009432.1	Dlo_022624.2		TCONS_00042748	TCONS_00151227	TCONS_00070156	TCONS_00141147
Dlo_010081.1	Dlo_015882.1	Dlo_009547.1	Dlo_022699.2		TCONS_00137571	TCONS_00028730	TCONS_00035932	TCONS_00090891
Dlo_010112.1	Dlo_016032.1	Dlo_009561.1	Dlo_022805.1		TCONS_00011624	TCONS_00148203	TCONS_00110642	TCONS_00150156
Dlo_010128.2	Dlo_016051.1	Dlo_009570.1	Dlo_022848.1		TCONS_00060962	TCONS_00100081	TCONS_00107625	TCONS_00000976
Dlo_010146.1	Dlo_016131.1	Dlo_009590.1	Dlo_022952.1		TCONS_00063398	TCONS_00086564	TCONS_00078808	TCONS_00143540
Dlo_010176.1	Dlo_016154.1	Dlo_009594.1	Dlo_023096.1		TCONS_00127031	TCONS_00034990	TCONS_00016976	TCONS_00084326
Dlo_010182.1	Dlo_016173.1	Dlo_009610.1	Dlo_023256.1		TCONS_00114409	TCONS_00052391	TCONS_00135116	TCONS_00159148
Dlo_010185.1	Dlo_016213.1	Dlo_009628.2	Dlo_023263.1		TCONS_00037998	TCONS_00000793	TCONS_00072453	TCONS_00021980
Dlo_010226.1	Dlo_016236.1	Dlo_009646.1	Dlo_023273.1		TCONS_00143406	TCONS_00079001	TCONS_00005588	TCONS_00052272
Dlo_010302.1	Dlo_016280.1	Dlo_009675.1	Dlo_023466.1		TCONS_00001770	TCONS_00139967	TCONS_00136319	TCONS_00147498
Dlo_010352.1	Dlo_016282.1	Dlo_009694.1	Dlo_023499.1		TCONS_00133517	TCONS_00160471	TCONS_00099637	TCONS_00076728
Dlo_010402.1	Dlo_016316.1	Dlo_009710.1	Dlo_023572.1		TCONS_00051373	TCONS_00045559	TCONS_00157251	TCONS_00032659
Dlo_010409.1	Dlo_016473.1	Dlo_009724.1	Dlo_023679.1		TCONS_00107044	TCONS_00039617	TCONS_00122349	TCONS_00001379
Dlo_010429.1	Dlo_016524.1	Dlo_009786.1	Dlo_023785.1		TCONS_00090879	TCONS_00045375	TCONS_00131860	TCONS_00132446
Dlo_010482.1	Dlo_016644.1	Dlo_009819.1	Dlo_023793.1		TCONS_00138007	TCONS_00156280	TCONS_00041758	TCONS_00043651
Dlo_010532.1	Dlo_016719.1	Dlo_009821.1	Dlo_023795.1		TCONS_00111771	TCONS_00002623	TCONS_00033488	TCONS_00002169
Dlo_010543.1	Dlo_016757.1	Dlo_009828.2	Dlo_023796.1		TCONS_00145835	TCONS_00065346	TCONS_00015638	TCONS_00008973
Dlo_010591.1	Dlo_016761.1	Dlo_009829.1	Dlo_023816.1		TCONS_00147195	TCONS_00010401	TCONS_00077455	TCONS_00088910
Dlo_010597.1	Dlo_016814.1	Dlo_009855.1	Dlo_023971.1		TCONS_00122697	TCONS_00165583	TCONS_00045083	TCONS_00013729
Dlo_010641.1	Dlo_016817.1	Dlo_009860.1	Dlo_023973.1		TCONS_00079001	TCONS_00100843	TCONS_00156280	TCONS_00044881
Dlo_010651.1	Dlo_016891.1	Dlo_009865.1	Dlo_024141.1		TCONS_00121002	TCONS_00109265	TCONS_00009089	TCONS_00039491
Dlo_010682.1	Dlo_016981.1	Dlo_009876.1	Dlo_024218.1		TCONS_00105312	TCONS_00107625	TCONS_00069654	TCONS_00114628
Dlo_010704.1	Dlo_016984.1	Dlo_009888.2	Dlo_024307.1		TCONS_00084182	TCONS_00166088	TCONS_00150202	TCONS_00012773
Dlo_010705.1	Dlo_016997.1	Dlo_009939.1	Dlo_024315.1		TCONS_00091988	TCONS_00071014	TCONS_00033717	TCONS_00058457
Dlo_010713.1	Dlo_017034.1	Dlo_009948.1	Dlo_024327.1		TCONS_00022115	TCONS_00079504	TCONS_00024335	TCONS_00008990
Dlo_010741.1	Dlo_017037.1	Dlo_009971.1	Dlo_024342.1		TCONS_00002148	TCONS_00136736	TCONS_00020383	TCONS_00164100
Dlo_010772.1	Dlo_017039.1	Dlo_010010.1	Dlo_024446.1		TCONS_00000976	TCONS_00069931	TCONS_00088911	TCONS_00156342
Dlo_010778.1	Dlo_017061.1	Dlo_010011.1	Dlo_024499.1		TCONS_00087864	TCONS_00032919	TCONS_00140294	TCONS_00051373
Dlo_010806.1	Dlo_017074.1	Dlo_010031.1	Dlo_024782.1		TCONS_00061290	TCONS_00007778	TCONS_00013718	TCONS_00005520
Dlo_010807.1	Dlo_017083.2	Dlo_010035.1	Dlo_024841.1		TCONS_00086566	TCONS_00021679	TCONS_00033454	TCONS_00124570
Dlo_010824.1	Dlo_017084.1	Dlo_010076.1	Dlo_024866.2		TCONS_00079704	TCONS_00071950	TCONS_00080830	TCONS_00119721
Dlo_010828.1	Dlo_017099.1	Dlo_010081.1	Dlo_024923.1		TCONS_00076558	TCONS_00109805	TCONS_00082866	TCONS_00101816
Dlo_010831.1	Dlo_017143.1	Dlo_010128.2	Dlo_024991.1		TCONS_00149629	TCONS_00156337	TCONS_00102057	TCONS_00039617
Dlo_010854.1	Dlo_017177.1	Dlo_010146.1	Dlo_024995.1		TCONS_00126594	TCONS_00076988	TCONS_00153325	TCONS_00032276
Dlo_010881.1	Dlo_017184.1	Dlo_010164.3	Dlo_025020.1		TCONS_00080863	TCONS_00088463	TCONS_00053367	TCONS_00089669
Dlo_010919.1	Dlo_017226.1	Dlo_010179.1	Dlo_025067.1		TCONS_00083754	TCONS_00112026	TCONS_00084790	TCONS_00041198
Dlo_010926.1	Dlo_017273.1	Dlo_010182.1	Dlo_025137.2		TCONS_00088037	TCONS_00066157	TCONS_00066997	TCONS_00153107
Dlo_010989.1	Dlo_017356.1	Dlo_010200.1	Dlo_025169.1		TCONS_00014026	TCONS_00094310	TCONS_00011498	TCONS_00108211
Dlo_010997.1	Dlo_017399.1	Dlo_010223.1	Dlo_025184.1		TCONS_00082811	TCONS_00029974	TCONS_00153570	TCONS_00088683
Dlo_011002.1	Dlo_017424.1	Dlo_010226.1	Dlo_025207.1		TCONS_00074282	TCONS_00145326	TCONS_00162272	TCONS_00061059
Dlo_011005.1	Dlo_017425.1	Dlo_010228.1	Dlo_025304.1		TCONS_00076125	TCONS_00059114	TCONS_00023595	TCONS_00118633
Dlo_011008.1	Dlo_017474.1	Dlo_010280.1	Dlo_025483.1		TCONS_00006796	TCONS_00016932	TCONS_00023711	TCONS_00019653
Dlo_011020.1	Dlo_017479.1	Dlo_010343.1	Dlo_025544.1		TCONS_00068821	TCONS_00043254	TCONS_00014634	TCONS_00090892
Dlo_011022.1	Dlo_017493.1	Dlo_010431.1	Dlo_025726.1		TCONS_00037090	TCONS_00150155	TCONS_00012692	TCONS_00027825
Dlo_011048.1	Dlo_017500.1	Dlo_010452.1	Dlo_025754.1		TCONS_00150211	TCONS_00093905	TCONS_00139882	TCONS_00090934
Dlo_011113.1	Dlo_017528.1	Dlo_010453.1	Dlo_025781.1		TCONS_00011343	TCONS_00157250	TCONS_00157821	TCONS_00088911
Dlo_011145.1	Dlo_017541.3	Dlo_010465.1	Dlo_025794.1		TCONS_00115621	TCONS_00107520	TCONS_00035699	TCONS_00033696
Dlo_011152.1	Dlo_017543.1	Dlo_010478.1	Dlo_025808.1		TCONS_00045688	TCONS_00041876	TCONS_00065464	TCONS_00026913
Dlo_011157.1	Dlo_017613.1	Dlo_010487.1	Dlo_025838.1		TCONS_00100979	TCONS_00013168	TCONS_00133477	TCONS_00033265
Dlo_011160.1	Dlo_017639.1	Dlo_010553.1	Dlo_025839.1		TCONS_00112771	TCONS_00026644	TCONS_00057220	TCONS_00051725
Dlo_011200.1	Dlo_017671.2	Dlo_010555.1	Dlo_025848.1		TCONS_00079431	TCONS_00157560	TCONS_00058934	TCONS_00021651
Dlo_011223.1	Dlo_017694.1	Dlo_010628.1	Dlo_025881.1		TCONS_00161751	TCONS_00036387	TCONS_00011955	TCONS_00134351
Dlo_011262.1	Dlo_017701.3	Dlo_010629.1	Dlo_025892.1		TCONS_00018876	TCONS_00107917	TCONS_00147494	TCONS_00113954
Dlo_011263.1	Dlo_017721.1	Dlo_010632.1	Dlo_025897.2		TCONS_00084179	TCONS_00101940	TCONS_00132644	TCONS_00084788
Dlo_011314.1	Dlo_017722.1	Dlo_010638.1	Dlo_026031.1		TCONS_00136736	TCONS_00137092	TCONS_00050963	TCONS_00077455
Dlo_011375.1	Dlo_017764.1	Dlo_010641.1	Dlo_026067.1		TCONS_00020858	TCONS_00130185	TCONS_00076470	TCONS_00057498
Dlo_011386.1	Dlo_017779.1	Dlo_010651.1	Dlo_026068.1		TCONS_00071014	TCONS_00143615	TCONS_00040257	TCONS_00149697
Dlo_011393.3	Dlo_017786.1	Dlo_010704.1	Dlo_026087.1		TCONS_00073704	TCONS_00111809	TCONS_00098450	TCONS_00059815
Dlo_011400.1	Dlo_017807.1	Dlo_010708.1	Dlo_026285.1		TCONS_00088735	TCONS_00024859	TCONS_00064923	TCONS_00096938
Dlo_011401.1	Dlo_017846.1	Dlo_010774.1	Dlo_026296.1		TCONS_00145120	TCONS_00007136	TCONS_00159983	TCONS_00038206
Dlo_011461.1	Dlo_017858.1	Dlo_010807.1	Dlo_026366.1		TCONS_00052849	TCONS_00139885	TCONS_00042748	TCONS_00161855
Dlo_011484.2	Dlo_018019.1	Dlo_010808.1	Dlo_026392.1		TCONS_00166672	TCONS_00088332	TCONS_00027861	TCONS_00085881
Dlo_011497.1	Dlo_018047.1	Dlo_010828.1	Dlo_026512.1		TCONS_00083295	TCONS_00054144	TCONS_00162428	TCONS_00029974
Dlo_011574.2	Dlo_018079.1	Dlo_010831.1	Dlo_026676.1		TCONS_00115045	TCONS_00110325	TCONS_00161822	TCONS_00051870
Dlo_011576.1	Dlo_018080.1	Dlo_010839.1	Dlo_026680.1		TCONS_00016932	TCONS_00088750	TCONS_00126097	TCONS_00045871
Dlo_011595.1	Dlo_018100.1	Dlo_010846.1	Dlo_026687.1		TCONS_00029974	TCONS_00042542	TCONS_00136909	TCONS_00142543
Dlo_011606.1	Dlo_018122.1	Dlo_010854.1	Dlo_026843.1		TCONS_00073782	TCONS_00164546	TCONS_00110098	TCONS_00054972
Dlo_011673.1	Dlo_018205.2	Dlo_010857.1	Dlo_026848.1		TCONS_00035669	TCONS_00010400	TCONS_00157404	TCONS_00141537
Dlo_011680.1	Dlo_018255.1	Dlo_010921.1	Dlo_026881.1		TCONS_00119199	TCONS_00010727	TCONS_00076780	TCONS_00128338
Dlo_011686.1	Dlo_018258.1	Dlo_010924.1	Dlo_026953.1		TCONS_00094100	TCONS_00004095	TCONS_00036983	TCONS_00136859
Dlo_011700.1	Dlo_018263.1	Dlo_010989.1	Dlo_027005.1		TCONS_00078462	TCONS_00107517	TCONS_00108678	TCONS_00124569
Dlo_011728.1	Dlo_018267.1	Dlo_010990.1	Dlo_027014.1		TCONS_00064356	TCONS_00021867	TCONS_00028904	TCONS_00112517
Dlo_011729.1	Dlo_018272.1	Dlo_010997.1	Dlo_027018.1		TCONS_00033736	TCONS_00148465	TCONS_00037091	TCONS_00089560
Dlo_011730.1	Dlo_018276.1	Dlo_011005.1	Dlo_027028.1		TCONS_00157250	TCONS_00086328	TCONS_00012189	TCONS_00060539
Dlo_011798.1	Dlo_018302.1	Dlo_011013.1	Dlo_027164.1		TCONS_00062131	TCONS_00069433	TCONS_00162426	TCONS_00011703
Dlo_011834.1	Dlo_018316.1	Dlo_011015.1	Dlo_027185.1		TCONS_00041876	TCONS_00077361	TCONS_00050352	TCONS_00048243
Dlo_011849.1	Dlo_018424.1	Dlo_011020.1	Dlo_027199.1		TCONS_00009245	TCONS_00066036	TCONS_00035141	TCONS_00012273
Dlo_011908.1	Dlo_018436.1	Dlo_011036.1	Dlo_027203.1		TCONS_00072451	TCONS_00024436	TCONS_00070827	TCONS_00099923
Dlo_012038.3	Dlo_018516.2	Dlo_011052.1	Dlo_027204.1		TCONS_00097485	TCONS_00155390	TCONS_00018762	TCONS_00010728
Dlo_012068.1	Dlo_018560.1	Dlo_011059.1	Dlo_027246.1		TCONS_00136521	TCONS_00161635	TCONS_00133383	TCONS_00007665
Dlo_012109.1	Dlo_018563.1	Dlo_011066.2	Dlo_027253.1		TCONS_00100872	TCONS_00107915	TCONS_00138396	TCONS_00012223
Dlo_012142.1	Dlo_018566.1	Dlo_011077.1	Dlo_027388.1		TCONS_00007808	TCONS_00106397	TCONS_00090887	TCONS_00066284
Dlo_012181.1	Dlo_018578.1	Dlo_011105.1	Dlo_027393.1		TCONS_00018735	TCONS_00162645	TCONS_00076969	TCONS_00100932
Dlo_012186.1	Dlo_018607.1	Dlo_011151.1	Dlo_027490.2		TCONS_00097256	TCONS_00041214	TCONS_00066993	TCONS_00082018
Dlo_012223.1	Dlo_018677.1	Dlo_011152.1	Dlo_027606.3		TCONS_00160043	TCONS_00041880	TCONS_00142474	TCONS_00083754
Dlo_012224.1	Dlo_018680.1	Dlo_011168.1	Dlo_027737.1		TCONS_00075000	TCONS_00075843	TCONS_00004538	TCONS_00003643
Dlo_012227.1	Dlo_018835.1	Dlo_011174.1	Dlo_027846.1		TCONS_00130996	TCONS_00064359	TCONS_00129977	TCONS_00042768
Dlo_012266.1	Dlo_018859.1	Dlo_011187.1	Dlo_027912.1		TCONS_00061717	TCONS_00076991	TCONS_00073483	TCONS_00025439
Dlo_012271.1	Dlo_018863.1	Dlo_011214.1	Dlo_027939.1		TCONS_00001881	TCONS_00068835	TCONS_00165877	TCONS_00110062
Dlo_012275.1	Dlo_018911.1	Dlo_011216.1	Dlo_028104.2		TCONS_00134575	TCONS_00150159	TCONS_00024881	TCONS_00063494
Dlo_012289.1	Dlo_018918.1	Dlo_011231.1	Dlo_028109.1		TCONS_00091662	TCONS_00092706	TCONS_00100439	TCONS_00013728
Dlo_012302.2	Dlo_019024.1	Dlo_011251.1	Dlo_028250.1		TCONS_00143615	TCONS_00084281	TCONS_00091900	TCONS_00103203
Dlo_012309.3	Dlo_019066.1	Dlo_011255.1	Dlo_028264.1		TCONS_00155390	TCONS_00013957	TCONS_00147386	TCONS_00049511
Dlo_012313.1	Dlo_019089.2	Dlo_011260.1	Dlo_028326.1		TCONS_00091013	TCONS_00101880	TCONS_00022566	TCONS_00140701
Dlo_012316.1	Dlo_019110.2	Dlo_011262.1	Dlo_028406.1		TCONS_00070434	TCONS_00076488	TCONS_00033890	TCONS_00150060
Dlo_012321.1	Dlo_019166.1	Dlo_011263.1	Dlo_028431.1		TCONS_00067895	TCONS_00158445	TCONS_00036970	TCONS_00052086
Dlo_012336.1	Dlo_019171.1	Dlo_011316.3	Dlo_028476.1		TCONS_00022056	TCONS_00117244	TCONS_00114974	TCONS_00047164
Dlo_012346.1	Dlo_019175.2	Dlo_011330.1	Dlo_028524.1		TCONS_00010727	TCONS_00058010	TCONS_00028079	TCONS_00004307
Dlo_012375.1	Dlo_019207.1	Dlo_011381.1	Dlo_028558.1		TCONS_00102345	TCONS_00124869	TCONS_00101306	TCONS_00099644
Dlo_012431.1	Dlo_019208.1	Dlo_011391.1	Dlo_028589.1		TCONS_00086587	TCONS_00076120	TCONS_00076488	TCONS_00007241
Dlo_012439.1	Dlo_019232.1	Dlo_011400.1	Dlo_028627.2		TCONS_00024762	TCONS_00112755	TCONS_00027534	TCONS_00095781
Dlo_012441.1	Dlo_019253.1	Dlo_011407.1	Dlo_028642.1		TCONS_00005166	TCONS_00019956	TCONS_00031949	TCONS_00164938
Dlo_012457.2	Dlo_019270.1	Dlo_011410.1	Dlo_028676.1		TCONS_00021867	TCONS_00082082	TCONS_00065290	TCONS_00053457
Dlo_012496.1	Dlo_019294.1	Dlo_011411.1	Dlo_028883.1		TCONS_00126844	TCONS_00054275	TCONS_00055234	TCONS_00078578
Dlo_012503.1	Dlo_019371.1	Dlo_011420.2	Dlo_028948.1		TCONS_00012198	TCONS_00076774	TCONS_00068835	TCONS_00011498
Dlo_012525.1	Dlo_019447.1	Dlo_011453.1	Dlo_029012.1		TCONS_00148442	TCONS_00011308	TCONS_00017504	TCONS_00068446
Dlo_012605.1	Dlo_019474.1	Dlo_011484.2	Dlo_029065.1		TCONS_00015061	TCONS_00013715	TCONS_00095865	TCONS_00084819
Dlo_012646.1	Dlo_019504.1	Dlo_011544.1	Dlo_029087.1		TCONS_00065525	TCONS_00070467	TCONS_00109119	TCONS_00141572
Dlo_012647.1	Dlo_019525.1	Dlo_011576.1	Dlo_029114.1		TCONS_00055705	TCONS_00111379	TCONS_00019477	TCONS_00045083
Dlo_012702.2	Dlo_019555.1	Dlo_011654.1	Dlo_029347.1		TCONS_00045438	TCONS_00065747	TCONS_00033266	TCONS_00077536
Dlo_012709.1	Dlo_019567.1	Dlo_011657.1	Dlo_029348.1		TCONS_00067603	TCONS_00136892	TCONS_00091662	TCONS_00126857
Dlo_012749.1	Dlo_019636.1	Dlo_011673.1	Dlo_029371.1		TCONS_00161635	TCONS_00017812	TCONS_00095909	TCONS_00027480
Dlo_012767.1	Dlo_019672.1	Dlo_011680.1	Dlo_029508.1		TCONS_00013014	TCONS_00067664	TCONS_00154885	TCONS_00094445
Dlo_012779.1	Dlo_019706.1	Dlo_011686.1	Dlo_029571.1		TCONS_00060343	TCONS_00064232	TCONS_00133382	TCONS_00054273
Dlo_012835.1	Dlo_019730.2	Dlo_011709.1	Dlo_029633.1		TCONS_00139959	TCONS_00106564	TCONS_00078548	TCONS_00084109
Dlo_012837.1	Dlo_019775.1	Dlo_011728.1	Dlo_029689.1		TCONS_00099631	TCONS_00145330	TCONS_00138232	TCONS_00065309
Dlo_012860.1	Dlo_019788.1	Dlo_011729.1	Dlo_029753.1		TCONS_00072631	TCONS_00101417	TCONS_00155955	TCONS_00133383
Dlo_012866.1	Dlo_019790.1	Dlo_011768.1	Dlo_029815.1		TCONS_00078005	TCONS_00018932	TCONS_00106342	TCONS_00150674
Dlo_012867.1	Dlo_019794.1	Dlo_011829.1	Dlo_029894.1		TCONS_00003379	TCONS_00043654	TCONS_00079017	TCONS_00139681
Dlo_012883.1	Dlo_019842.1	Dlo_011849.1	Dlo_029974.1		TCONS_00107029	TCONS_00052059	TCONS_00058593	TCONS_00070637
Dlo_012889.1	Dlo_019855.1	Dlo_011865.1	Dlo_030061.1		TCONS_00079886	TCONS_00048093	TCONS_00148203	TCONS_00042748
Dlo_012895.1	Dlo_019858.1	Dlo_011868.1	Dlo_030157.1		TCONS_00002766	TCONS_00107032	TCONS_00074024	TCONS_00079729
Dlo_012912.1	Dlo_019923.1	Dlo_011921.1	Dlo_030240.1		TCONS_00017903	TCONS_00085293	TCONS_00131893	TCONS_00011193
Dlo_012934.1	Dlo_019959.3	Dlo_012038.3	Dlo_030260.1		TCONS_00053747	TCONS_00001473	TCONS_00112919	TCONS_00116546
Dlo_012937.1	Dlo_019972.1	Dlo_012049.1	Dlo_030261.1		TCONS_00001163	TCONS_00003424	TCONS_00129642	TCONS_00045694
Dlo_012982.1	Dlo_020085.1	Dlo_012090.1	Dlo_030471.2		TCONS_00143538	TCONS_00100629	TCONS_00112755	TCONS_00057284
Dlo_012983.1	Dlo_020111.1	Dlo_012111.2	Dlo_030570.1		TCONS_00116549	TCONS_00070488	TCONS_00082796	TCONS_00020860
Dlo_012996.1	Dlo_020165.1	Dlo_012130.1	Dlo_030571.1		TCONS_00129796	TCONS_00070443	TCONS_00108416	TCONS_00093872
Dlo_013015.1	Dlo_020228.1	Dlo_012186.1	Dlo_030589.1		TCONS_00112141	TCONS_00122689	TCONS_00153589	TCONS_00110292
Dlo_013018.1	Dlo_020241.1	Dlo_012217.2	Dlo_030684.1		TCONS_00033954	TCONS_00004151	TCONS_00053347	TCONS_00139881
Dlo_013068.1	Dlo_020297.1	Dlo_012227.1	Dlo_030797.1		TCONS_00110740	TCONS_00093900	TCONS_00012371	TCONS_00107034
Dlo_013071.1	Dlo_020318.1	Dlo_012254.1	Dlo_030878.1		TCONS_00008647	TCONS_00106598	TCONS_00130790	TCONS_00016120
Dlo_013094.1	Dlo_020336.1	Dlo_012275.1	Dlo_031065.1		TCONS_00020187	TCONS_00007351	TCONS_00017687	TCONS_00008974
Dlo_013108.1	Dlo_020455.1	Dlo_012291.1	Dlo_031147.1		TCONS_00008553	TCONS_00018376	TCONS_00091987	TCONS_00111807
Dlo_013137.1	Dlo_020466.1	Dlo_012297.1	Dlo_031233.1		TCONS_00158445	TCONS_00138231	TCONS_00117171	TCONS_00057020
Dlo_013163.1	Dlo_020480.1	Dlo_012345.1	Dlo_031249.1		TCONS_00079732	TCONS_00025494	TCONS_00032576	TCONS_00059820
Dlo_013167.1	Dlo_020483.1	Dlo_012371.1	Dlo_031253.1		TCONS_00108589	TCONS_00028395	TCONS_00165210	TCONS_00150097
Dlo_013218.1	Dlo_020504.1	Dlo_012375.1	Dlo_031331.1		TCONS_00021970	TCONS_00003365	TCONS_00071660	TCONS_00007014
Dlo_013219.1	Dlo_020539.1	Dlo_012394.1	Dlo_031350.1		TCONS_00040859	TCONS_00100089	TCONS_00049517	TCONS_00073847
Dlo_013222.1	Dlo_020545.1	Dlo_012396.3	Dlo_031352.1		TCONS_00076120	TCONS_00144928	TCONS_00048412	TCONS_00037085
Dlo_013247.1	Dlo_020560.1	Dlo_012402.1	Dlo_031603.1		TCONS_00103345	TCONS_00021970	TCONS_00064357	TCONS_00136868
Dlo_013289.1	Dlo_020573.1	Dlo_012407.1	Dlo_031698.1		TCONS_00149594	TCONS_00161789	TCONS_00083486	TCONS_00038109
Dlo_013329.1	Dlo_020593.1	Dlo_012427.1	Dlo_031787.1		TCONS_00040469	TCONS_00007359	TCONS_00143713	TCONS_00158502
Dlo_013341.1	Dlo_020622.1	Dlo_012431.1	Dlo_031899.1		TCONS_00107169	TCONS_00110098	TCONS_00031221	TCONS_00146552
Dlo_013371.4	Dlo_020645.1	Dlo_012457.2	Dlo_031921.1		TCONS_00134979	TCONS_00163712	TCONS_00100843	TCONS_00029879
Dlo_013380.1	Dlo_020694.1	Dlo_012477.1	Dlo_031939.1		TCONS_00073940	TCONS_00036154	TCONS_00005888	TCONS_00057969
Dlo_013409.1	Dlo_020781.1	Dlo_012500.2	Dlo_031945.1		TCONS_00143021	TCONS_00010246	TCONS_00005911	TCONS_00027778
Dlo_013486.1	Dlo_020825.1	Dlo_012593.1	Dlo_031954.1		TCONS_00104039	TCONS_00018550	TCONS_00057019	TCONS_00154809
Dlo_013488.2	Dlo_020829.1	Dlo_012605.1	Dlo_031957.1		TCONS_00147497	TCONS_00155661	TCONS_00021679	TCONS_00035141
Dlo_013519.1	Dlo_020831.1	Dlo_012633.1	Dlo_031983.1		TCONS_00029302	TCONS_00128522	TCONS_00064922	TCONS_00053367
Dlo_013590.1	Dlo_020832.1	Dlo_012647.1	Dlo_032066.1		TCONS_00077970	TCONS_00063773	TCONS_00067746	TCONS_00155232
Dlo_013614.1	Dlo_020833.1	Dlo_012648.1	Dlo_032069.1		TCONS_00054275	TCONS_00080088	TCONS_00060853	TCONS_00139886
Dlo_013650.1	Dlo_020849.1	Dlo_012693.1	Dlo_032091.1		TCONS_00044174	TCONS_00028372	TCONS_00006934	TCONS_00132834
Dlo_013658.1	Dlo_020853.1	Dlo_012753.1	Dlo_032234.1		TCONS_00084328	TCONS_00110099	TCONS_00080042	TCONS_00163781
Dlo_013667.1	Dlo_020867.2	Dlo_012792.1	Dlo_032256.1		TCONS_00042183	TCONS_00140008	TCONS_00101310	TCONS_00041641
Dlo_013669.1	Dlo_020910.1	Dlo_012833.1	Dlo_032266.1		TCONS_00111379	TCONS_00082479	TCONS_00004667	TCONS_00094936
Dlo_013691.1	Dlo_020942.1	Dlo_012835.1	Dlo_032346.1		TCONS_00145549	TCONS_00158204	TCONS_00153100	TCONS_00010048
Dlo_013696.1	Dlo_020960.1	Dlo_012838.1	Dlo_032381.1		TCONS_00080088	TCONS_00126428	TCONS_00089669	TCONS_00136649
Dlo_013698.1	Dlo_020971.1	Dlo_012874.1	Dlo_032391.1		TCONS_00030173	TCONS_00089370	TCONS_00040129	TCONS_00037045
Dlo_013699.1	Dlo_021021.1	Dlo_012889.1	Dlo_032400.1		TCONS_00161991	TCONS_00158189	TCONS_00010736	TCONS_00018374
Dlo_013739.2	Dlo_021081.1	Dlo_012905.1	Dlo_032459.1		TCONS_00127732	TCONS_00139973	TCONS_00071950	TCONS_00007777
Dlo_013745.1	Dlo_021082.1	Dlo_012931.1	Dlo_032468.1		TCONS_00075444	TCONS_00040599	TCONS_00132267	TCONS_00011885
Dlo_013749.1	Dlo_021083.1	Dlo_012966.1	Dlo_032512.1		TCONS_00115000	TCONS_00137922	TCONS_00045375	TCONS_00159841
Dlo_013771.1	Dlo_021186.1	Dlo_012971.1	Dlo_032593.1		TCONS_00066355	TCONS_00024701	TCONS_00019974	TCONS_00088271
Dlo_013787.1	Dlo_021221.1	Dlo_013039.1	Dlo_032683.1		TCONS_00055615	TCONS_00042920	TCONS_00085899	TCONS_00003046
Dlo_013789.1	Dlo_021250.3	Dlo_013053.2	Dlo_032685.1		TCONS_00018967	TCONS_00110605	TCONS_00108880	TCONS_00012189
Dlo_013822.1	Dlo_021307.1	Dlo_013068.1	Dlo_032811.1		TCONS_00069426	TCONS_00117707	TCONS_00024573	TCONS_00090941
Dlo_013831.2	Dlo_021339.1	Dlo_013073.1	Dlo_032832.1		TCONS_00127580	TCONS_00005888	TCONS_00113389	TCONS_00048853
Dlo_013846.1	Dlo_021383.1	Dlo_013077.1	Dlo_032910.1		TCONS_00065747	TCONS_00132638	TCONS_00051143	TCONS_00040620
Dlo_013850.1	Dlo_021394.1	Dlo_013109.1	Dlo_033013.2		TCONS_00010425	TCONS_00051361	TCONS_00011924	TCONS_00107774
Dlo_013851.1	Dlo_021419.1	Dlo_013139.1	Dlo_033014.1		TCONS_00034322	TCONS_00079505	TCONS_00156337	TCONS_00162661
Dlo_013860.1	Dlo_021421.1	Dlo_013167.1	Dlo_033079.1		TCONS_00150213	TCONS_00070447	TCONS_00076988	TCONS_00102057
Dlo_013862.1	Dlo_021435.1	Dlo_013218.1	Dlo_033198.1		TCONS_00049516	TCONS_00149517	TCONS_00088535	TCONS_00053306
Dlo_013863.1	Dlo_021445.1	Dlo_013228.1	Dlo_033262.1		TCONS_00025022	TCONS_00151927	TCONS_00003462	TCONS_00075602
Dlo_013905.1	Dlo_021459.1	Dlo_013259.1	Dlo_033286.1		TCONS_00088600	TCONS_00050584	TCONS_00055144	TCONS_00095778
Dlo_013915.1	Dlo_021527.1	Dlo_013272.1	Dlo_033413.1		TCONS_00137611	TCONS_00047771	TCONS_00024671	TCONS_00041872
Dlo_013922.1	Dlo_021543.2	Dlo_013295.1	Dlo_033513.1		TCONS_00081343	TCONS_00056183	TCONS_00101932	TCONS_00046547
Dlo_013946.1	Dlo_021635.1	Dlo_013342.1	Dlo_033544.1		TCONS_00033958	TCONS_00031349	TCONS_00086377	TCONS_00037819
Dlo_013993.1	Dlo_021692.1	Dlo_013380.1	Dlo_033554.1		TCONS_00125028	TCONS_00165877	TCONS_00071237	TCONS_00013947
Dlo_014005.1	Dlo_021756.1	Dlo_013475.1	Dlo_033661.1		TCONS_00161084	TCONS_00152916	TCONS_00030730	TCONS_00113897
Dlo_014028.1	Dlo_021759.1	Dlo_013476.1	Dlo_033819.1		TCONS_00105314	TCONS_00008266	TCONS_00061213	TCONS_00042771
Dlo_014044.1	Dlo_021773.1	Dlo_013518.1	Dlo_033857.1		TCONS_00077891	TCONS_00080598	TCONS_00007140	TCONS_00004538
Dlo_014070.1	Dlo_021785.1	Dlo_013519.1	Dlo_033893.1		TCONS_00019396	TCONS_00030342	TCONS_00092706	TCONS_00083468
Dlo_014095.1	Dlo_021826.2	Dlo_013587.1	Dlo_033920.1		TCONS_00135319	TCONS_00090936	TCONS_00006947	TCONS_00076416
Dlo_014116.1	Dlo_021863.1	Dlo_013597.1	Dlo_033948.1		TCONS_00065502	TCONS_00111501	TCONS_00062676	TCONS_00153399
Dlo_014147.1	Dlo_021962.1	Dlo_013685.1	dlo_034287.1		TCONS_00116148	TCONS_00145392	TCONS_00155527	TCONS_00136842
Dlo_014149.1	Dlo_022016.1	Dlo_013693.1	dlo_034509.1		TCONS_00107049	TCONS_00037729	TCONS_00007755	TCONS_00092707
Dlo_014171.1	Dlo_022059.1	Dlo_013694.1	dlo_034544.1		TCONS_00068878	TCONS_00007824	TCONS_00088272	TCONS_00026135
Dlo_014173.1	Dlo_022060.2	Dlo_013696.1	dlo_034566.1		TCONS_00008584	TCONS_00007869	TCONS_00104191	TCONS_00129977
Dlo_014186.1	Dlo_022066.1	Dlo_013746.1	dlo_034567.1		TCONS_00007351	TCONS_00050753	TCONS_00036982	TCONS_00099639
Dlo_014197.1	Dlo_022160.1	Dlo_013802.1	dlo_034760.1		TCONS_00159766	TCONS_00025440	TCONS_00088847	TCONS_00164026
Dlo_014220.1	Dlo_022162.1	Dlo_013812.1	dlo_034869.1		TCONS_00072440	TCONS_00050176	TCONS_00090427	TCONS_00078378
Dlo_014239.2	Dlo_022194.1	Dlo_013831.2	dlo_035212.1		TCONS_00121721	TCONS_00066356	TCONS_00080829	TCONS_00003766
Dlo_014260.3	Dlo_022266.1	Dlo_013843.1	dlo_035243.1		TCONS_00076112	TCONS_00040061	TCONS_00048657	TCONS_00064728
Dlo_014264.1	Dlo_022280.1	Dlo_013844.1	dlo_035644.1		TCONS_00120820	TCONS_00002082	TCONS_00143615	TCONS_00035074
Dlo_014341.1	Dlo_022353.1	Dlo_013862.1	dlo_036032.1		TCONS_00009993	TCONS_00120569	TCONS_00069347	TCONS_00136892
Dlo_014351.1	Dlo_022372.1	Dlo_013863.1	dlo_036047.1		TCONS_00105340	TCONS_00057667	TCONS_00085923	TCONS_00072965
Dlo_014427.1	Dlo_022379.1	Dlo_013875.1	dlo_036204.1		TCONS_00105180	TCONS_00158709	TCONS_00090572	TCONS_00100439
Dlo_014465.1	Dlo_022406.1	Dlo_013882.1	dlo_036273.1		TCONS_00023842	TCONS_00078483	TCONS_00008987	TCONS_00088246
Dlo_014499.1	Dlo_022465.1	Dlo_013896.1	dlo_036283.1		TCONS_00073850	TCONS_00047164	TCONS_00164663	TCONS_00024483
Dlo_014508.1	Dlo_022494.1	Dlo_013922.1	dlo_036487.1		TCONS_00018550	TCONS_00090893	TCONS_00023237	TCONS_00047880
Dlo_014509.1	Dlo_022535.1	Dlo_013935.1	dlo_036489.1		TCONS_00094934	TCONS_00070791	TCONS_00132784	TCONS_00058934
Dlo_014523.1	Dlo_022540.1	Dlo_013946.1	dlo_036623.1		TCONS_00154405	TCONS_00161446	TCONS_00022883	TCONS_00140681
Dlo_014537.1	Dlo_022542.1	Dlo_013966.1	dlo_036832.1		TCONS_00147097	TCONS_00146206	TCONS_00057637	TCONS_00003560
Dlo_014598.1	Dlo_022543.1	Dlo_013967.1	dlo_036879.1		TCONS_00003365	TCONS_00145329	TCONS_00063618	TCONS_00022532
Dlo_014638.1	Dlo_022562.1	Dlo_013968.1	dlo_037171.1		TCONS_00028395	TCONS_00035115	TCONS_00044884	TCONS_00070581
Dlo_014639.1	Dlo_022665.1	Dlo_013969.1	dlo_037196.1		TCONS_00067964	TCONS_00029102	TCONS_00003085	TCONS_00077494
Dlo_014683.1	Dlo_022669.1	Dlo_013972.1	dlo_037208.1		TCONS_00029764	TCONS_00132584	TCONS_00080142	TCONS_00040130
Dlo_014695.1	Dlo_022673.1	Dlo_013975.1	dlo_037498.1		TCONS_00038249	TCONS_00016644	TCONS_00054273	TCONS_00141090
Dlo_014758.1	Dlo_022739.1	Dlo_013976.1	dlo_037512.1		TCONS_00058575	TCONS_00042601	TCONS_00142365	TCONS_00064359
Dlo_014775.1	Dlo_022760.1	Dlo_013979.1	dlo_037619.1		TCONS_00124869	TCONS_00145328	TCONS_00097485	TCONS_00136515
Dlo_014961.1	Dlo_022761.1	Dlo_013981.1	dlo_037707.1		TCONS_00075671	TCONS_00096516	TCONS_00110325	TCONS_00157394
Dlo_014973.1	Dlo_022765.1	Dlo_013982.1	dlo_037734.1		TCONS_00156816	TCONS_00104089	TCONS_00132156	TCONS_00145291
Dlo_015011.1	Dlo_022768.1	Dlo_013983.1	dlo_037858.1		TCONS_00035009	TCONS_00083298	TCONS_00066433	TCONS_00056553
Dlo_015039.1	Dlo_022789.1	Dlo_014030.1	dlo_038178.1		TCONS_00125602	TCONS_00023284	TCONS_00004095	TCONS_00006097
Dlo_015040.1	Dlo_022805.1	Dlo_014037.1	dlo_038360.1		TCONS_00116057	TCONS_00065209	TCONS_00088332	TCONS_00095157
Dlo_015057.1	Dlo_022841.1	Dlo_014056.1	dlo_038494.1		TCONS_00116210	TCONS_00078871	TCONS_00052858	TCONS_00120479
Dlo_015111.1	Dlo_022850.1	Dlo_014057.1	dlo_038615.1		TCONS_00161446	TCONS_00016940	TCONS_00068271	TCONS_00068835
Dlo_015119.1	Dlo_022939.1	Dlo_014086.1	dlo_038661.1		TCONS_00099645	TCONS_00006088	TCONS_00032357	TCONS_00005888
Dlo_015137.1	Dlo_022953.2	Dlo_014186.1	TCONS_00000186		TCONS_00123245	TCONS_00079257	TCONS_00148465	TCONS_00136947
Dlo_015184.1	Dlo_023096.1	Dlo_014190.1	TCONS_00000509		TCONS_00093396	TCONS_00066874	TCONS_00099626	TCONS_00099640
Dlo_015207.1	Dlo_023106.1	Dlo_014220.1	TCONS_00000510		TCONS_00025147	TCONS_00044581	TCONS_00024436	TCONS_00100858
Dlo_015209.1	Dlo_023125.1	Dlo_014245.2	TCONS_00000663		TCONS_00116553	TCONS_00135007	TCONS_00099022	TCONS_00079634
Dlo_015221.1	Dlo_023197.1	Dlo_014250.1	TCONS_00000682		TCONS_00136633	TCONS_00133390	TCONS_00059047	TCONS_00153511
Dlo_015268.1	Dlo_023212.1	Dlo_014271.2	TCONS_00000720		TCONS_00123058	TCONS_00076418	TCONS_00147385	TCONS_00136502
Dlo_015269.1	Dlo_023237.1	Dlo_014272.1	TCONS_00000721		TCONS_00096802	TCONS_00059356	TCONS_00063453	TCONS_00155398
Dlo_015279.1	Dlo_023250.1	Dlo_014341.1	TCONS_00000732		TCONS_00101574	TCONS_00150726	TCONS_00065414	TCONS_00065517
Dlo_015290.1	Dlo_023255.1	Dlo_014368.1	TCONS_00000752		TCONS_00002996	TCONS_00084352	TCONS_00025132	TCONS_00113791
Dlo_015327.1	Dlo_023305.1	Dlo_014450.1	TCONS_00000874		TCONS_00048700	TCONS_00027543	TCONS_00165192	TCONS_00147494
Dlo_015337.2	Dlo_023333.1	Dlo_014453.1	TCONS_00000877		TCONS_00131098	TCONS_00113268	TCONS_00099634	TCONS_00093792
Dlo_015345.1	Dlo_023340.1	Dlo_014463.1	TCONS_00000976		TCONS_00040599	TCONS_00033400	TCONS_00046899	TCONS_00112075
Dlo_015351.1	Dlo_023355.1	Dlo_014493.1	TCONS_00001127		TCONS_00035115	TCONS_00154639	TCONS_00074033	TCONS_00154648
Dlo_015379.1	Dlo_023358.1	Dlo_014505.1	TCONS_00001140		TCONS_00137922	TCONS_00108773	TCONS_00076781	TCONS_00090944
Dlo_015381.1	Dlo_023529.1	Dlo_014509.1	TCONS_00001379		TCONS_00035049	TCONS_00061491	TCONS_00017688	TCONS_00145575
Dlo_015382.1	Dlo_023566.1	Dlo_014526.1	TCONS_00001473		TCONS_00126340	TCONS_00165879	TCONS_00017207	TCONS_00154885
Dlo_015424.1	Dlo_023692.1	Dlo_014607.1	TCONS_00001708		TCONS_00026107	TCONS_00013021	TCONS_00127579	TCONS_00025801
Dlo_015427.1	Dlo_023717.1	Dlo_014609.1	TCONS_00001755		TCONS_00100571	TCONS_00145832	TCONS_00123040	TCONS_00019291
Dlo_015429.1	Dlo_023787.1	Dlo_014641.1	TCONS_00001761		TCONS_00008999	TCONS_00164884	TCONS_00089942	TCONS_00133382
Dlo_015432.1	Dlo_023792.1	Dlo_014660.1	TCONS_00002014		TCONS_00133547	TCONS_00078378	TCONS_00101915	TCONS_00034101
Dlo_015498.1	Dlo_023795.1	Dlo_014668.1	TCONS_00002055		TCONS_00070197	TCONS_00080945	TCONS_00143538	TCONS_00137079
Dlo_015518.1	Dlo_023827.1	Dlo_014688.1	TCONS_00002169		TCONS_00105022	TCONS_00133241	TCONS_00119190	TCONS_00158929
Dlo_015519.1	Dlo_023836.1	Dlo_014727.1	TCONS_00002620		TCONS_00085224	TCONS_00102019	TCONS_00100569	TCONS_00046845
Dlo_015542.2	Dlo_023881.1	Dlo_014750.1	TCONS_00002714		TCONS_00154001	TCONS_00096799	TCONS_00099627	TCONS_00126983
Dlo_015565.1	Dlo_023932.1	Dlo_014775.1	TCONS_00002737		TCONS_00011918	TCONS_00025613	TCONS_00040127	TCONS_00059297
Dlo_015572.1	Dlo_023937.1	Dlo_014782.1	TCONS_00002753		TCONS_00086564	TCONS_00107631	TCONS_00042838	TCONS_00112919
Dlo_015587.1	Dlo_023948.1	Dlo_014825.2	TCONS_00002790		TCONS_00156381	TCONS_00101288	TCONS_00112030	TCONS_00112755
Dlo_015592.1	Dlo_023971.1	Dlo_014826.1	TCONS_00002799		TCONS_00044104	TCONS_00061790	TCONS_00104417	TCONS_00005987
Dlo_015663.1	Dlo_023973.1	Dlo_014840.1	TCONS_00002964		TCONS_00122788	TCONS_00006947	TCONS_00131116	TCONS_00088535
Dlo_015697.1	Dlo_024002.1	Dlo_014866.1	TCONS_00002999		TCONS_00048526	TCONS_00100704	TCONS_00088576	TCONS_00043213
Dlo_015704.1	Dlo_024015.1	Dlo_014878.1	TCONS_00003002		TCONS_00014398	TCONS_00088246	TCONS_00162783	TCONS_00003993
Dlo_015788.1	Dlo_024101.1	Dlo_014898.1	TCONS_00003014		TCONS_00163554	TCONS_00090881	TCONS_00000626	TCONS_00132007
Dlo_015894.1	Dlo_024139.1	Dlo_014957.1	TCONS_00003046		TCONS_00118667	TCONS_00015457	TCONS_00087912	TCONS_00108416
Dlo_015985.1	Dlo_024140.1	Dlo_015016.1	TCONS_00003264		TCONS_00130308	TCONS_00139881	TCONS_00049286	TCONS_00038982
Dlo_015996.1	Dlo_024143.1	Dlo_015028.1	TCONS_00003271		TCONS_00005337	TCONS_00153325	TCONS_00041762	TCONS_00063680
Dlo_016005.1	Dlo_024206.1	Dlo_015100.2	TCONS_00003278		TCONS_00040004	TCONS_00062206	TCONS_00069433	TCONS_00013948
Dlo_016066.1	Dlo_024265.1	Dlo_015136.1	TCONS_00003309		TCONS_00162089	TCONS_00055658	TCONS_00141282	TCONS_00012169
Dlo_016081.1	Dlo_024275.1	Dlo_015165.2	TCONS_00003560		TCONS_00060539	TCONS_00098918	TCONS_00006933	TCONS_00159015
Dlo_016086.1	Dlo_024313.1	Dlo_015167.1	TCONS_00003619		TCONS_00115650	TCONS_00056995	TCONS_00084281	TCONS_00018627
Dlo_016108.1	Dlo_024315.1	Dlo_015168.1	TCONS_00003643		TCONS_00053368	TCONS_00062787	TCONS_00136904	TCONS_00019994
Dlo_016113.1	Dlo_024327.1	Dlo_015194.1	TCONS_00003686		TCONS_00009723	TCONS_00038258	TCONS_00077457	TCONS_00066982
Dlo_016173.1	Dlo_024348.1	Dlo_015225.1	TCONS_00003766		TCONS_00113897	TCONS_00011397	TCONS_00070431	TCONS_00050509
Dlo_016192.1	Dlo_024446.1	Dlo_015258.1	TCONS_00003773		TCONS_00043725	TCONS_00015873	TCONS_00047443	TCONS_00042862
Dlo_016213.1	Dlo_024478.1	Dlo_015269.1	TCONS_00003885		TCONS_00013852	TCONS_00120521	TCONS_00095782	TCONS_00092818
Dlo_016280.1	Dlo_024493.1	Dlo_015285.1	TCONS_00003935		TCONS_00050613	TCONS_00021592	TCONS_00065280	TCONS_00164719
Dlo_016281.2	Dlo_024529.1	Dlo_015291.1	TCONS_00003937		TCONS_00061213	TCONS_00015995	TCONS_00164868	TCONS_00049517
Dlo_016282.1	Dlo_024646.1	Dlo_015325.1	TCONS_00003939		TCONS_00164004	TCONS_00093152	TCONS_00042197	TCONS_00076885
Dlo_016284.1	Dlo_024789.1	Dlo_015337.2	TCONS_00003993		TCONS_00148718	TCONS_00105313	TCONS_00124869	TCONS_00052581
Dlo_016295.1	Dlo_024793.1	Dlo_015381.1	TCONS_00004039		TCONS_00064558	TCONS_00127188	TCONS_00126430	TCONS_00053456
Dlo_016324.1	Dlo_024794.1	Dlo_015418.2	TCONS_00004238		TCONS_00103254	TCONS_00126601	TCONS_00053259	TCONS_00001127
Dlo_016407.1	Dlo_024795.1	Dlo_015465.1	TCONS_00004270		TCONS_00068345	TCONS_00096545	TCONS_00009245	TCONS_00136814
Dlo_016479.1	Dlo_024841.1	Dlo_015470.1	TCONS_00004306		TCONS_00119605	TCONS_00134815	TCONS_00067895	TCONS_00033020
Dlo_016517.1	Dlo_024960.1	Dlo_015473.1	TCONS_00004307		TCONS_00005227	TCONS_00026260	TCONS_00093162	TCONS_00081960
Dlo_016524.1	Dlo_024966.1	Dlo_015498.1	TCONS_00004394		TCONS_00020752	TCONS_00025128	TCONS_00002611	TCONS_00130929
Dlo_016531.1	Dlo_024995.1	Dlo_015501.2	TCONS_00004422		TCONS_00122856	TCONS_00166090	TCONS_00015864	TCONS_00023595
Dlo_016557.1	Dlo_024997.1	Dlo_015518.1	TCONS_00004487		TCONS_00032512	TCONS_00109515	TCONS_00058455	TCONS_00116903
Dlo_016606.1	Dlo_024998.4	Dlo_015519.1	TCONS_00004538		TCONS_00125127	TCONS_00023070	TCONS_00074005	TCONS_00125031
Dlo_016640.1	Dlo_025001.1	Dlo_015542.2	TCONS_00004590		TCONS_00087103	TCONS_00087655	TCONS_00162670	TCONS_00137165
Dlo_016645.1	Dlo_025014.1	Dlo_015546.1	TCONS_00004658		TCONS_00025288	TCONS_00005283	TCONS_00164341	TCONS_00066431
Dlo_016674.1	Dlo_025067.1	Dlo_015600.1	TCONS_00004659		TCONS_00015566	TCONS_00035699	TCONS_00098850	TCONS_00132784
Dlo_016688.1	Dlo_025137.2	Dlo_015601.1	TCONS_00004951		TCONS_00005510	TCONS_00026316	TCONS_00021970	TCONS_00151190
Dlo_016719.1	Dlo_025189.1	Dlo_015608.1	TCONS_00005051		TCONS_00127656	TCONS_00038624	TCONS_00154351	TCONS_00012019
Dlo_016733.1	Dlo_025198.1	Dlo_015630.1	TCONS_00005238		TCONS_00024852	TCONS_00049511	TCONS_00031059	TCONS_00083385
Dlo_016738.1	Dlo_025227.1	Dlo_015636.1	TCONS_00005260		TCONS_00104089	TCONS_00007600	TCONS_00091650	TCONS_00062131
Dlo_016784.1	Dlo_025239.3	Dlo_015648.1	TCONS_00005261		TCONS_00086646	TCONS_00080344	TCONS_00156513	TCONS_00140569
Dlo_016817.1	Dlo_025303.1	Dlo_015657.1	TCONS_00005266		TCONS_00096809	TCONS_00040125	TCONS_00159589	TCONS_00080042
Dlo_016917.1	Dlo_025304.1	Dlo_015663.1	TCONS_00005278		TCONS_00108911	TCONS_00113954	TCONS_00126748	TCONS_00084133
Dlo_016962.1	Dlo_025315.1	Dlo_015669.1	TCONS_00005279		TCONS_00130004	TCONS_00086689	TCONS_00088131	TCONS_00000874
Dlo_016984.1	Dlo_025356.1	Dlo_015673.1	TCONS_00005390		TCONS_00098744	TCONS_00109302	TCONS_00026817	TCONS_00042871
Dlo_017039.1	Dlo_025479.1	Dlo_015676.1	TCONS_00005397		TCONS_00079257	TCONS_00107716	TCONS_00126884	TCONS_00040129
Dlo_017043.1	Dlo_025534.1	Dlo_015697.1	TCONS_00005406		TCONS_00072801	TCONS_00066774	TCONS_00041854	TCONS_00037262
Dlo_017057.1	Dlo_025540.1	Dlo_015704.1	TCONS_00005441		TCONS_00058352	TCONS_00133575	TCONS_00013719	TCONS_00004039
Dlo_017074.1	Dlo_025544.1	Dlo_015715.1	TCONS_00005445		TCONS_00099662	TCONS_00051373	TCONS_00102069	TCONS_00018370
Dlo_017083.2	Dlo_025579.1	Dlo_015766.1	TCONS_00005458		TCONS_00135916	TCONS_00142543	TCONS_00158723	TCONS_00008970
Dlo_017088.1	Dlo_025729.1	Dlo_015825.1	TCONS_00005489		TCONS_00064402	TCONS_00151705	TCONS_00165366	TCONS_00121454
Dlo_017093.2	Dlo_025734.1	Dlo_015865.1	TCONS_00005491		TCONS_00097131	TCONS_00095842	TCONS_00158445	TCONS_00080029
Dlo_017099.1	Dlo_025737.1	Dlo_015916.1	TCONS_00005520		TCONS_00091879	TCONS_00145677	TCONS_00146068	TCONS_00161888
Dlo_017127.1	Dlo_025802.1	Dlo_015974.1	TCONS_00005585		TCONS_00100715	TCONS_00014700	TCONS_00164372	TCONS_00106822
Dlo_017157.1	Dlo_025808.1	Dlo_015986.1	TCONS_00005608		TCONS_00133390	TCONS_00019291	TCONS_00107774	TCONS_00113389
Dlo_017158.1	Dlo_025839.1	Dlo_015989.1	TCONS_00005613		TCONS_00018889	TCONS_00016597	TCONS_00141945	TCONS_00083393
Dlo_017184.1	Dlo_025848.1	Dlo_016082.1	TCONS_00005641		TCONS_00077787	TCONS_00036263	TCONS_00099446	TCONS_00148883
Dlo_017191.1	Dlo_025866.1	Dlo_016173.1	TCONS_00005716		TCONS_00032465	TCONS_00026162	TCONS_00106564	TCONS_00097142
Dlo_017268.1	Dlo_025907.1	Dlo_016213.1	TCONS_00005835		TCONS_00142543	TCONS_00047944	TCONS_00033505	TCONS_00058144
Dlo_017294.1	Dlo_025908.1	Dlo_016248.1	TCONS_00005842		TCONS_00047771	TCONS_00002519	TCONS_00063680	TCONS_00090885
Dlo_017331.1	Dlo_025910.1	Dlo_016280.1	TCONS_00005850		TCONS_00087157	TCONS_00130108	TCONS_00115978	TCONS_00016401
Dlo_017351.1	Dlo_025919.1	Dlo_016282.1	TCONS_00005887		TCONS_00160240	TCONS_00057506	TCONS_00087410	TCONS_00146758
Dlo_017372.1	Dlo_026010.1	Dlo_016407.1	TCONS_00005888		TCONS_00078378	TCONS_00073368	TCONS_00099649	TCONS_00068821
Dlo_017385.1	Dlo_026031.1	Dlo_016410.1	TCONS_00005976		TCONS_00010716	TCONS_00040285	TCONS_00136704	TCONS_00012387
Dlo_017425.1	Dlo_026052.1	Dlo_016442.2	TCONS_00005987		TCONS_00058144	TCONS_00136456	TCONS_00164531	TCONS_00121369
Dlo_017539.1	Dlo_026057.1	Dlo_016446.1	TCONS_00005992		TCONS_00164365	TCONS_00066663	TCONS_00008729	TCONS_00097151
Dlo_017541.3	Dlo_026068.1	Dlo_016491.1	TCONS_00006097		TCONS_00059939	TCONS_00042622	TCONS_00067768	TCONS_00143713
Dlo_017543.1	Dlo_026146.1	Dlo_016494.1	TCONS_00006171		TCONS_00149459	TCONS_00165705	TCONS_00086637	TCONS_00048446
Dlo_017564.1	Dlo_026178.1	Dlo_016506.1	TCONS_00006174		TCONS_00052623	TCONS_00161081	TCONS_00089371	TCONS_00069678
Dlo_017579.1	Dlo_026182.1	Dlo_016509.1	TCONS_00006248		TCONS_00110500	TCONS_00133944	TCONS_00145330	TCONS_00035049
Dlo_017627.1	Dlo_026184.2	Dlo_016524.1	TCONS_00006421		TCONS_00164884	TCONS_00088210	TCONS_00164854	TCONS_00017812
Dlo_017639.1	Dlo_026204.1	Dlo_016525.1	TCONS_00006434		TCONS_00041758	TCONS_00166342	TCONS_00056028	TCONS_00006947
Dlo_017657.1	Dlo_026210.1	Dlo_016527.1	TCONS_00006604		TCONS_00132010	TCONS_00044120	TCONS_00009041	TCONS_00043597
Dlo_017671.2	Dlo_026414.1	Dlo_016529.1	TCONS_00006606		TCONS_00164652	TCONS_00088535	TCONS_00121513	TCONS_00162814
Dlo_017693.1	Dlo_026443.1	Dlo_016530.1	TCONS_00006809		TCONS_00002282	TCONS_00021496	TCONS_00017812	TCONS_00027537
Dlo_017715.1	Dlo_026454.1	Dlo_016532.1	TCONS_00006818		TCONS_00113333	TCONS_00162203	TCONS_00037705	TCONS_00023285
Dlo_017764.1	Dlo_026468.1	Dlo_016566.1	TCONS_00006926		TCONS_00040010	TCONS_00090874	TCONS_00037244	TCONS_00035979
Dlo_017778.1	Dlo_026599.1	Dlo_016584.1	TCONS_00006947		TCONS_00013021	TCONS_00079697	TCONS_00115534	TCONS_00079439
Dlo_017779.1	Dlo_026628.1	Dlo_016659.1	TCONS_00007014		TCONS_00061057	TCONS_00077304	TCONS_00085640	TCONS_00039517
Dlo_017807.1	Dlo_026629.1	Dlo_016674.1	TCONS_00007055		TCONS_00011467	TCONS_00077757	TCONS_00072923	TCONS_00140745
Dlo_017849.1	Dlo_026632.1	Dlo_016682.1	TCONS_00007123		TCONS_00148423	TCONS_00114413	TCONS_00033780	TCONS_00108451
Dlo_017858.1	Dlo_026650.1	Dlo_016683.1	TCONS_00007134		TCONS_00073023	TCONS_00145120	TCONS_00093787	TCONS_00010051
Dlo_018011.1	Dlo_026676.1	Dlo_016688.1	TCONS_00007138		TCONS_00007670	TCONS_00150157	TCONS_00049618	TCONS_00057068
Dlo_018019.1	Dlo_026691.1	Dlo_016698.1	TCONS_00007241		TCONS_00164023	TCONS_00103145	TCONS_00051511	TCONS_00123038
Dlo_018061.2	Dlo_026742.1	Dlo_016736.1	TCONS_00007305		TCONS_00123040	TCONS_00027779	TCONS_00021384	TCONS_00039513
Dlo_018080.1	Dlo_026748.1	Dlo_016784.1	TCONS_00007367		TCONS_00091314	TCONS_00086061	TCONS_00034849	TCONS_00029696
Dlo_018095.1	Dlo_026750.1	Dlo_016787.1	TCONS_00007665		TCONS_00136797	TCONS_00037065	TCONS_00113431	TCONS_00051439
Dlo_018122.1	Dlo_026753.1	Dlo_016792.1	TCONS_00007678		TCONS_00141906	TCONS_00003321	TCONS_00041055	TCONS_00099922
Dlo_018192.1	Dlo_026793.1	Dlo_016807.1	TCONS_00007682		TCONS_00042101	TCONS_00148442	TCONS_00100937	TCONS_00157307
Dlo_018193.1	Dlo_026820.3	Dlo_016817.1	TCONS_00007685		TCONS_00013727	TCONS_00033954	TCONS_00163712	TCONS_00104195
Dlo_018198.1	Dlo_026826.1	Dlo_016828.1	TCONS_00007688		TCONS_00056549	TCONS_00142730	TCONS_00115926	TCONS_00049792
Dlo_018199.1	Dlo_026835.1	Dlo_016845.1	TCONS_00007689		TCONS_00008985	TCONS_00065347	TCONS_00081168	TCONS_00011639
Dlo_018202.2	Dlo_026850.1	Dlo_016860.1	TCONS_00007690		TCONS_00122229	TCONS_00082283	TCONS_00048129	TCONS_00027861
Dlo_018253.1	Dlo_026929.1	Dlo_016919.1	TCONS_00007777		TCONS_00036049	TCONS_00145331	TCONS_00150159	TCONS_00066356
Dlo_018276.1	Dlo_026933.3	Dlo_016989.1	TCONS_00007832		TCONS_00155223	TCONS_00084182	TCONS_00004151	TCONS_00012364
Dlo_018325.1	Dlo_026947.1	Dlo_017056.1	TCONS_00007913		TCONS_00164472	TCONS_00065198	TCONS_00093900	TCONS_00085923
Dlo_018348.1	Dlo_026964.1	Dlo_017074.1	TCONS_00008163		TCONS_00026402	TCONS_00015290	TCONS_00063599	TCONS_00122733
Dlo_018456.1	Dlo_026995.1	Dlo_017076.1	TCONS_00008170		TCONS_00061046	TCONS_00106686	TCONS_00145680	TCONS_00011924
Dlo_018532.1	Dlo_027051.1	Dlo_017079.1	TCONS_00008174		TCONS_00062206	TCONS_00025063	TCONS_00037067	TCONS_00104421
Dlo_018560.1	Dlo_027052.1	Dlo_017083.2	TCONS_00008187		TCONS_00033481	TCONS_00063003	TCONS_00157157	TCONS_00164747
Dlo_018561.1	Dlo_027164.1	Dlo_017084.1	TCONS_00008192		TCONS_00139282	TCONS_00049507	TCONS_00100069	TCONS_00022883
Dlo_018563.1	Dlo_027177.1	Dlo_017101.1	TCONS_00008194		TCONS_00104468	TCONS_00027480	TCONS_00089721	TCONS_00040594
Dlo_018588.1	Dlo_027211.1	Dlo_017173.1	TCONS_00008195		TCONS_00035975	TCONS_00112432	TCONS_00145678	TCONS_00024713
Dlo_018592.1	Dlo_027312.1	Dlo_017184.1	TCONS_00008197		TCONS_00006293	TCONS_00123078	TCONS_00025494	TCONS_00162242
Dlo_018600.1	Dlo_027332.1	Dlo_017194.1	TCONS_00008240		TCONS_00036160	TCONS_00051164	TCONS_00111942	TCONS_00143146
Dlo_018659.1	Dlo_027340.1	Dlo_017232.1	TCONS_00008422		TCONS_00034101	TCONS_00133082	TCONS_00004024	TCONS_00012962
Dlo_018660.1	Dlo_027345.2	Dlo_017263.1	TCONS_00008491		TCONS_00085640	TCONS_00090396	TCONS_00036955	TCONS_00129649
Dlo_018671.1	Dlo_027353.1	Dlo_017264.1	TCONS_00008513		TCONS_00149821	TCONS_00111771	TCONS_00013015	TCONS_00112530
Dlo_018676.1	Dlo_027393.1	Dlo_017277.1	TCONS_00008969		TCONS_00003962	TCONS_00035158	TCONS_00065198	TCONS_00057680
Dlo_018679.1	Dlo_027691.1	Dlo_017296.1	TCONS_00008970		TCONS_00162270	TCONS_00122343	TCONS_00090976	TCONS_00040126
Dlo_018680.1	Dlo_027693.1	Dlo_017324.1	TCONS_00008972		TCONS_00091580	TCONS_00123671	TCONS_00051787	TCONS_00106823
Dlo_018748.1	Dlo_027787.1	Dlo_017328.1	TCONS_00008973		TCONS_00088918	TCONS_00164472	TCONS_00078760	TCONS_00048325
Dlo_018765.1	Dlo_027889.1	Dlo_017337.1	TCONS_00008974		TCONS_00086249	TCONS_00164302	TCONS_00028372	TCONS_00139415
Dlo_018817.1	Dlo_027912.1	Dlo_017385.1	TCONS_00008975		TCONS_00011397	TCONS_00159793	TCONS_00071942	TCONS_00142124
Dlo_018821.1	Dlo_027963.1	Dlo_017425.1	TCONS_00008977		TCONS_00080518	TCONS_00159632	TCONS_00159510	TCONS_00050245
Dlo_018834.1	Dlo_028035.1	Dlo_017474.1	TCONS_00008979		TCONS_00053691	TCONS_00165872	TCONS_00003329	TCONS_00052852
Dlo_018904.1	Dlo_028079.1	Dlo_017534.1	TCONS_00008983		TCONS_00130026	TCONS_00063662	TCONS_00132021	TCONS_00084636
Dlo_018926.1	Dlo_028183.1	Dlo_017541.3	TCONS_00008984		TCONS_00122689	TCONS_00084183	TCONS_00037907	TCONS_00054272
Dlo_018942.1	Dlo_028266.1	Dlo_017627.1	TCONS_00008985		TCONS_00084805	TCONS_00027190	TCONS_00148577	TCONS_00066862
Dlo_018959.1	Dlo_028274.1	Dlo_017663.1	TCONS_00008987		TCONS_00001390	TCONS_00052858	TCONS_00004039	TCONS_00126748
Dlo_018968.1	Dlo_028291.1	Dlo_017677.1	TCONS_00008990		TCONS_00108455	TCONS_00088272	TCONS_00096801	TCONS_00122743
Dlo_018970.1	Dlo_028294.1	Dlo_017682.1	TCONS_00008992		TCONS_00012471	TCONS_00052816	TCONS_00067760	TCONS_00151034
Dlo_018974.1	Dlo_028305.1	Dlo_017694.1	TCONS_00009017		TCONS_00143771	TCONS_00033534	TCONS_00133406	TCONS_00102676
Dlo_019028.1	Dlo_028312.1	Dlo_017701.3	TCONS_00009041		TCONS_00068858	TCONS_00070397	TCONS_00091058	TCONS_00041596
Dlo_019029.1	Dlo_028326.1	Dlo_017721.1	TCONS_00009055		TCONS_00053367	TCONS_00022151	TCONS_00058594	TCONS_00049281
Dlo_019049.1	Dlo_028347.1	Dlo_017730.1	TCONS_00009062		TCONS_00065580	TCONS_00111744	TCONS_00112546	TCONS_00013776
Dlo_019063.1	Dlo_028364.2	Dlo_017737.1	TCONS_00009063		TCONS_00100185	TCONS_00013095	TCONS_00134575	TCONS_00042838
Dlo_019094.1	Dlo_028476.1	Dlo_017774.1	TCONS_00009067		TCONS_00034693	TCONS_00115191	TCONS_00130010	TCONS_00049516
Dlo_019125.1	Dlo_028498.1	Dlo_017807.1	TCONS_00009074		TCONS_00028457	TCONS_00143317	TCONS_00000317	TCONS_00078809
Dlo_019208.1	Dlo_028558.1	Dlo_017814.1	TCONS_00009076		TCONS_00101842	TCONS_00012625	TCONS_00149605	TCONS_00118745
Dlo_019250.1	Dlo_028613.1	Dlo_017837.1	TCONS_00009078		TCONS_00131212	TCONS_00038749	TCONS_00122464	TCONS_00133391
Dlo_019265.1	Dlo_028616.1	Dlo_017857.1	TCONS_00009079		TCONS_00060109	TCONS_00091985	TCONS_00149697	TCONS_00057081
Dlo_019294.1	Dlo_028660.1	Dlo_017982.1	TCONS_00009081		TCONS_00154206	TCONS_00025208	TCONS_00079206	TCONS_00099180
Dlo_019302.1	Dlo_028676.1	Dlo_017986.1	TCONS_00009164		TCONS_00102271	TCONS_00130740	TCONS_00058469	TCONS_00002620
Dlo_019401.1	Dlo_028717.1	Dlo_018013.1	TCONS_00009182		TCONS_00134122	TCONS_00072361	TCONS_00159002	TCONS_00084078
Dlo_019476.1	Dlo_028763.1	Dlo_018019.1	TCONS_00009184		TCONS_00106852	TCONS_00079904	TCONS_00005585	TCONS_00048757
Dlo_019483.1	Dlo_028767.1	Dlo_018032.1	TCONS_00009212		TCONS_00048699	TCONS_00062196	TCONS_00079505	TCONS_00055949
Dlo_019488.2	Dlo_028769.1	Dlo_018033.1	TCONS_00009238		TCONS_00050531	TCONS_00034835	TCONS_00070447	TCONS_00143451
Dlo_019501.1	Dlo_028809.1	Dlo_018035.1	TCONS_00009239		TCONS_00005283	TCONS_00093872	TCONS_00134352	TCONS_00157117
Dlo_019504.1	Dlo_028821.1	Dlo_018080.1	TCONS_00009246		TCONS_00065445	TCONS_00125602	TCONS_00000609	TCONS_00031959
Dlo_019517.1	Dlo_028865.1	Dlo_018096.1	TCONS_00009260		TCONS_00072520	TCONS_00030885	TCONS_00102024	TCONS_00101915
Dlo_019525.1	Dlo_028891.1	Dlo_018122.1	TCONS_00009261		TCONS_00086607	TCONS_00056843	TCONS_00099661	TCONS_00136904
Dlo_019528.1	Dlo_028920.1	Dlo_018141.2	TCONS_00009262		TCONS_00133383	TCONS_00068924	TCONS_00047766	TCONS_00040823
Dlo_019543.1	Dlo_028922.1	Dlo_018183.1	TCONS_00009264		TCONS_00068834	TCONS_00137733	TCONS_00056693	TCONS_00103194
Dlo_019547.1	Dlo_028983.1	Dlo_018205.2	TCONS_00009303		TCONS_00107023	TCONS_00130009	TCONS_00007736	TCONS_00019342
Dlo_019555.1	Dlo_028987.1	Dlo_018207.1	TCONS_00009352		TCONS_00121109	TCONS_00014956	TCONS_00152635	TCONS_00082427
Dlo_019567.1	Dlo_029037.1	Dlo_018297.1	TCONS_00009422		TCONS_00035003	TCONS_00118672	TCONS_00013346	TCONS_00019959
Dlo_019589.1	Dlo_029045.1	Dlo_018302.1	TCONS_00009471		TCONS_00029570	TCONS_00089976	TCONS_00048853	TCONS_00040127
Dlo_019603.1	Dlo_029070.1	Dlo_018316.1	TCONS_00009643		TCONS_00100515	TCONS_00090871	TCONS_00058296	TCONS_00017455
Dlo_019625.1	Dlo_029087.1	Dlo_018386.1	TCONS_00009647		TCONS_00059144	TCONS_00028939	TCONS_00030257	TCONS_00005279
Dlo_019637.1	Dlo_029099.1	Dlo_018471.1	TCONS_00009886		TCONS_00005933	TCONS_00052272	TCONS_00046903	TCONS_00008992
Dlo_019788.1	Dlo_029196.1	Dlo_018484.3	TCONS_00010002		TCONS_00120165	TCONS_00015914	TCONS_00148610	TCONS_00011145
Dlo_019842.1	Dlo_029251.1	Dlo_018533.1	TCONS_00010021		TCONS_00118233	TCONS_00036395	TCONS_00024701	TCONS_00017788
Dlo_019846.1	Dlo_029302.1	Dlo_018560.1	TCONS_00010048		TCONS_00035031	TCONS_00135916	TCONS_00098727	TCONS_00051241
Dlo_019855.1	Dlo_029319.2	Dlo_018563.1	TCONS_00010051		TCONS_00092706	TCONS_00032361	TCONS_00120827	TCONS_00004487
Dlo_019858.1	Dlo_029352.1	Dlo_018575.1	TCONS_00010056		TCONS_00138257	TCONS_00049481	TCONS_00130629	TCONS_00050492
Dlo_019898.2	Dlo_029410.1	Dlo_018645.1	TCONS_00010124		TCONS_00106069	TCONS_00123383	TCONS_00033529	TCONS_00106806
Dlo_019911.1	Dlo_029425.1	Dlo_018694.1	TCONS_00010125		TCONS_00091282	TCONS_00163206	TCONS_00103744	TCONS_00049095
Dlo_019943.1	Dlo_029429.2	Dlo_018696.1	TCONS_00010130		TCONS_00082793	TCONS_00031227	TCONS_00058738	TCONS_00131272
Dlo_019946.1	Dlo_029582.1	Dlo_018702.3	TCONS_00010131		TCONS_00165445	TCONS_00158724	TCONS_00148620	TCONS_00008984
Dlo_019949.1	Dlo_029686.1	Dlo_018712.1	TCONS_00010149		TCONS_00089938	TCONS_00099653	TCONS_00057048	TCONS_00160844
Dlo_019959.3	Dlo_029807.1	Dlo_018721.1	TCONS_00010156		TCONS_00104723	TCONS_00010726	TCONS_00031349	TCONS_00042453
Dlo_019972.1	Dlo_029815.1	Dlo_018765.1	TCONS_00010196		TCONS_00104667	TCONS_00018360	TCONS_00146067	TCONS_00049491
Dlo_019989.1	Dlo_029947.1	Dlo_018778.1	TCONS_00010275		TCONS_00010083	TCONS_00024444	TCONS_00100629	TCONS_00058327
Dlo_020096.1	Dlo_029967.1	Dlo_018818.1	TCONS_00010276		TCONS_00034434	TCONS_00099039	TCONS_00080145	TCONS_00077456
Dlo_020100.1	Dlo_030040.1	Dlo_018853.1	TCONS_00010278		TCONS_00153326	TCONS_00093400	TCONS_00015273	TCONS_00151019
Dlo_020140.1	Dlo_030045.1	Dlo_018904.1	TCONS_00010316		TCONS_00011755	TCONS_00096461	TCONS_00088973	TCONS_00038263
Dlo_020146.1	Dlo_030049.2	Dlo_018908.1	TCONS_00010321		TCONS_00103612	TCONS_00092927	TCONS_00136814	TCONS_00097155
Dlo_020164.1	Dlo_030061.1	Dlo_018942.1	TCONS_00010400		TCONS_00069066	TCONS_00123062	TCONS_00054973	TCONS_00101301
Dlo_020167.1	Dlo_030072.1	Dlo_018946.1	TCONS_00010557		TCONS_00066347	TCONS_00133442	TCONS_00000467	TCONS_00054378
Dlo_020200.3	Dlo_030074.1	Dlo_018972.1	TCONS_00010630		TCONS_00094719	TCONS_00058102	TCONS_00018089	TCONS_00035218
Dlo_020238.1	Dlo_030076.1	Dlo_018981.1	TCONS_00010631		TCONS_00120357	TCONS_00157807	TCONS_00162389	TCONS_00047771
Dlo_020256.1	Dlo_030114.4	Dlo_019020.1	TCONS_00010632		TCONS_00037578	TCONS_00036992	TCONS_00145329	TCONS_00141946
Dlo_020318.1	Dlo_030118.1	Dlo_019024.1	TCONS_00010633		TCONS_00149605	TCONS_00103253	TCONS_00012471	TCONS_00138398
Dlo_020347.1	Dlo_030149.1	Dlo_019035.1	TCONS_00010635		TCONS_00066339	TCONS_00006619	TCONS_00146206	TCONS_00150369
Dlo_020355.1	Dlo_030190.1	Dlo_019040.1	TCONS_00010636		TCONS_00120853	TCONS_00003333	TCONS_00023971	TCONS_00012691
Dlo_020358.1	Dlo_030229.1	Dlo_019049.1	TCONS_00010640		TCONS_00026079	TCONS_00046499	TCONS_00106838	TCONS_00099760
Dlo_020359.1	Dlo_030240.1	Dlo_019122.2	TCONS_00010642		TCONS_00069304	TCONS_00076885	TCONS_00160475	TCONS_00155781
Dlo_020396.1	Dlo_030317.1	Dlo_019136.1	TCONS_00010643		TCONS_00013992	TCONS_00074625	TCONS_00048991	TCONS_00057208
Dlo_020452.1	Dlo_030341.1	Dlo_019152.1	TCONS_00010647		TCONS_00075177	TCONS_00013839	TCONS_00037453	TCONS_00161516
Dlo_020457.1	Dlo_030369.1	Dlo_019163.1	TCONS_00010651		TCONS_00077304	TCONS_00016976	TCONS_00095512	TCONS_00132186
Dlo_020480.1	Dlo_030395.1	Dlo_019207.1	TCONS_00010652		TCONS_00124067	TCONS_00028295	TCONS_00016644	TCONS_00080707
Dlo_020497.1	Dlo_030511.2	Dlo_019208.1	TCONS_00010656		TCONS_00028222	TCONS_00090044	TCONS_00094681	TCONS_00100425
Dlo_020542.1	Dlo_030531.1	Dlo_019259.1	TCONS_00010657		TCONS_00077268	TCONS_00055563	TCONS_00062631	TCONS_00021809
Dlo_020603.1	Dlo_030579.1	Dlo_019265.1	TCONS_00010658		TCONS_00043186	TCONS_00136649	TCONS_00023995	TCONS_00071452
Dlo_020619.1	Dlo_030584.1	Dlo_019278.1	TCONS_00010659		TCONS_00044483	TCONS_00103859	TCONS_00120546	TCONS_00127395
Dlo_020626.1	Dlo_030608.1	Dlo_019294.1	TCONS_00010708		TCONS_00162070	TCONS_00125373	TCONS_00061010	TCONS_00151706
Dlo_020642.1	Dlo_030638.1	Dlo_019302.1	TCONS_00010728		TCONS_00078513	TCONS_00007250	TCONS_00044072	TCONS_00148886
Dlo_020644.1	Dlo_030797.1	Dlo_019333.2	TCONS_00010729		TCONS_00015290	TCONS_00113421	TCONS_00150170	TCONS_00036605
Dlo_020656.1	Dlo_030811.1	Dlo_019339.1	TCONS_00010774		TCONS_00025063	TCONS_00150287	TCONS_00010380	TCONS_00013987
Dlo_020667.1	Dlo_030823.1	Dlo_019353.1	TCONS_00010828		TCONS_00023284	TCONS_00034984	TCONS_00145328	TCONS_00053368
Dlo_020694.1	Dlo_030871.1	Dlo_019354.1	TCONS_00010831		TCONS_00089150	TCONS_00001126	TCONS_00123084	TCONS_00065280
Dlo_020695.2	Dlo_030918.1	Dlo_019362.1	TCONS_00010914		TCONS_00077455	TCONS_00020862	TCONS_00045552	TCONS_00153563
Dlo_020722.1	Dlo_031051.1	Dlo_019384.1	TCONS_00010918		TCONS_00155983	TCONS_00100475	TCONS_00120140	TCONS_00061718
Dlo_020733.1	Dlo_031065.1	Dlo_019399.1	TCONS_00011140		TCONS_00093607	TCONS_00084329	TCONS_00037066	TCONS_00090879
Dlo_020771.3	Dlo_031081.1	Dlo_019401.1	TCONS_00011145		TCONS_00066341	TCONS_00100648	TCONS_00165892	TCONS_00057571
Dlo_020810.1	Dlo_031083.1	Dlo_019404.1	TCONS_00011146		TCONS_00016817	TCONS_00108455	TCONS_00016940	TCONS_00066623
Dlo_020811.1	Dlo_031118.1	Dlo_019418.1	TCONS_00011156		TCONS_00023933	TCONS_00159975	TCONS_00162140	TCONS_00108902
Dlo_020815.1	Dlo_031128.1	Dlo_019485.1	TCONS_00011157		TCONS_00006811	TCONS_00155963	TCONS_00010083	TCONS_00037993
Dlo_020848.1	Dlo_031147.1	Dlo_019487.1	TCONS_00011162		TCONS_00048153	TCONS_00007147	TCONS_00106828	TCONS_00050635
Dlo_020849.1	Dlo_031156.1	Dlo_019525.1	TCONS_00011165		TCONS_00007600	TCONS_00166133	TCONS_00139485	TCONS_00059606
Dlo_020852.1	Dlo_031175.1	Dlo_019546.1	TCONS_00011168		TCONS_00163053	TCONS_00046875	TCONS_00068005	TCONS_00041640
Dlo_020907.1	Dlo_031258.1	Dlo_019616.1	TCONS_00011170		TCONS_00025208	TCONS_00093385	TCONS_00032401	TCONS_00065414
Dlo_020946.1	Dlo_031281.1	Dlo_019692.1	TCONS_00011171		TCONS_00126564	TCONS_00085905	TCONS_00136045	TCONS_00002737
Dlo_021009.1	Dlo_031310.1	Dlo_019778.1	TCONS_00011173		TCONS_00027046	TCONS_00034915	TCONS_00068294	TCONS_00084564
Dlo_021082.1	Dlo_031342.1	Dlo_019788.1	TCONS_00011174		TCONS_00018370	TCONS_00051142	TCONS_00024696	TCONS_00153338
Dlo_021157.1	Dlo_031352.1	Dlo_019801.1	TCONS_00011176		TCONS_00159793	TCONS_00101932	TCONS_00160934	TCONS_00094282
Dlo_021159.1	Dlo_031435.1	Dlo_019820.1	TCONS_00011193		TCONS_00079432	TCONS_00158591	TCONS_00124060	TCONS_00044104
Dlo_021175.1	Dlo_031590.1	Dlo_019855.1	TCONS_00011250		TCONS_00061961	TCONS_00047147	TCONS_00111874	TCONS_00099022
Dlo_021186.1	Dlo_031601.1	Dlo_019872.1	TCONS_00011254		TCONS_00027190	TCONS_00130780	TCONS_00009560	TCONS_00015276
Dlo_021213.1	Dlo_031603.1	Dlo_019876.1	TCONS_00011377		TCONS_00093871	TCONS_00064402	TCONS_00160186	TCONS_00036235
Dlo_021239.1	Dlo_031624.1	Dlo_019911.1	TCONS_00011392		TCONS_00107064	TCONS_00143449	TCONS_00104086	TCONS_00038562
Dlo_021322.1	Dlo_031644.1	Dlo_019943.1	TCONS_00011402		TCONS_00082858	TCONS_00069878	TCONS_00072642	TCONS_00080577
Dlo_021328.1	Dlo_031648.1	Dlo_019959.3	TCONS_00011483		TCONS_00067491	TCONS_00008149	TCONS_00005283	TCONS_00015101
Dlo_021345.1	Dlo_031652.1	Dlo_019972.1	TCONS_00011484		TCONS_00086809	TCONS_00089918	TCONS_00130169	TCONS_00058012
Dlo_021361.2	Dlo_031700.2	Dlo_020015.1	TCONS_00011498		TCONS_00164962	TCONS_00065579	TCONS_00126309	TCONS_00035114
Dlo_021370.1	Dlo_031719.1	Dlo_020038.1	TCONS_00011597		TCONS_00142391	TCONS_00119913	TCONS_00140402	TCONS_00166239
Dlo_021381.1	Dlo_031732.1	Dlo_020059.1	TCONS_00011598		TCONS_00035651	TCONS_00024299	TCONS_00061491	TCONS_00089942
Dlo_021383.1	Dlo_031746.1	Dlo_020109.3	TCONS_00011633		TCONS_00094799	TCONS_00166680	TCONS_00119340	TCONS_00021783
Dlo_021421.1	Dlo_031769.1	Dlo_020228.1	TCONS_00011639		TCONS_00086217	TCONS_00071259	TCONS_00021118	TCONS_00165192
Dlo_021435.1	Dlo_031787.1	Dlo_020237.1	TCONS_00011677		TCONS_00076696	TCONS_00050496	TCONS_00037989	TCONS_00131541
Dlo_021444.1	Dlo_031796.1	Dlo_020248.1	TCONS_00011703		TCONS_00018384	TCONS_00124069	TCONS_00089317	TCONS_00041401
Dlo_021445.1	Dlo_031828.2	Dlo_020374.1	TCONS_00011797		TCONS_00083122	TCONS_00065439	TCONS_00016084	TCONS_00021913
Dlo_021462.1	Dlo_031852.1	Dlo_020396.1	TCONS_00011838		TCONS_00148249	TCONS_00104190	TCONS_00009073	TCONS_00159305
Dlo_021478.2	Dlo_031860.1	Dlo_020403.1	TCONS_00011885		TCONS_00100079	TCONS_00093348	TCONS_00147807	TCONS_00007134
Dlo_021519.1	Dlo_031870.1	Dlo_020422.1	TCONS_00011893		TCONS_00149554	TCONS_00157251	TCONS_00087222	TCONS_00165194
Dlo_021543.2	Dlo_031871.1	Dlo_020424.1	TCONS_00011924		TCONS_00033229	TCONS_00036969	TCONS_00002812	TCONS_00093359
Dlo_021555.1	Dlo_031873.1	Dlo_020431.1	TCONS_00011945		TCONS_00034962	TCONS_00023946	TCONS_00026746	TCONS_00010149
Dlo_021612.1	Dlo_031945.1	Dlo_020440.1	TCONS_00011950		TCONS_00045870	TCONS_00091413	TCONS_00119873	TCONS_00165366
Dlo_021675.1	Dlo_031954.1	Dlo_020452.1	TCONS_00012014		TCONS_00057256	TCONS_00040259	TCONS_00133241	TCONS_00146068
Dlo_021721.1	Dlo_031989.1	Dlo_020466.1	TCONS_00012019		TCONS_00016894	TCONS_00163531	TCONS_00104939	TCONS_00073115
Dlo_021738.1	Dlo_032041.1	Dlo_020480.1	TCONS_00012101		TCONS_00048801	TCONS_00074581	TCONS_00025463	TCONS_00028707
Dlo_021744.1	Dlo_032111.1	Dlo_020529.1	TCONS_00012138		TCONS_00046289	TCONS_00138686	TCONS_00155093	TCONS_00068267
Dlo_021756.1	Dlo_032191.1	Dlo_020613.1	TCONS_00012169		TCONS_00024752	TCONS_00124339	TCONS_00013626	TCONS_00140985
Dlo_021759.1	Dlo_032216.1	Dlo_020633.1	TCONS_00012189		TCONS_00099200	TCONS_00157524	TCONS_00013301	TCONS_00065956
Dlo_021766.1	Dlo_032238.1	Dlo_020640.1	TCONS_00012205		TCONS_00147100	TCONS_00127655	TCONS_00049635	TCONS_00074282
Dlo_021773.1	Dlo_032261.1	Dlo_020644.1	TCONS_00012223		TCONS_00122850	TCONS_00020699	TCONS_00094740	TCONS_00013078
Dlo_021784.1	Dlo_032269.1	Dlo_020723.1	TCONS_00012273		TCONS_00009248	TCONS_00086574	TCONS_00025612	TCONS_00000682
Dlo_021795.1	Dlo_032289.1	Dlo_020817.1	TCONS_00012364		TCONS_00074623	TCONS_00069654	TCONS_00025453	TCONS_00106416
Dlo_021798.1	Dlo_032344.2	Dlo_020849.1	TCONS_00012387		TCONS_00032340	TCONS_00081736	TCONS_00080049	TCONS_00024508
Dlo_021816.1	Dlo_032378.1	Dlo_020853.1	TCONS_00012404		TCONS_00082515	TCONS_00099656	TCONS_00130433	TCONS_00074024
Dlo_021821.1	Dlo_032400.1	Dlo_020858.2	TCONS_00012406		TCONS_00087258	TCONS_00122729	TCONS_00080945	TCONS_00093891
Dlo_021863.1	Dlo_032448.1	Dlo_020859.1	TCONS_00012408		TCONS_00113492	TCONS_00022285	TCONS_00067755	TCONS_00162296
Dlo_022052.1	Dlo_032465.1	Dlo_020860.1	TCONS_00012691		TCONS_00056402	TCONS_00073495	TCONS_00147812	TCONS_00105379
Dlo_022093.1	Dlo_032468.1	Dlo_020916.1	TCONS_00012773		TCONS_00107364	TCONS_00138149	TCONS_00039128	TCONS_00157810
Dlo_022129.1	Dlo_032517.1	Dlo_020917.1	TCONS_00012846		TCONS_00022426	TCONS_00097380	TCONS_00078044	TCONS_00164472
Dlo_022162.1	Dlo_032530.1	Dlo_020953.1	TCONS_00012962		TCONS_00102022	TCONS_00112292	TCONS_00159793	TCONS_00134512
Dlo_022219.1	Dlo_032554.1	Dlo_021039.1	TCONS_00012965		TCONS_00131052	TCONS_00090811	TCONS_00137857	TCONS_00148578
Dlo_022257.1	Dlo_032591.1	Dlo_021041.1	TCONS_00012998		TCONS_00073889	TCONS_00036184	TCONS_00078744	TCONS_00040260
Dlo_022268.1	Dlo_032593.1	Dlo_021090.1	TCONS_00012999		TCONS_00147384	TCONS_00079432	TCONS_00131964	TCONS_00125612
Dlo_022271.1	Dlo_032683.1	Dlo_021109.1	TCONS_00013008		TCONS_00153793	TCONS_00103758	TCONS_00015457	TCONS_00013530
Dlo_022276.1	Dlo_032685.1	Dlo_021111.1	TCONS_00013015		TCONS_00030885	TCONS_00077269	TCONS_00072700	TCONS_00133155
Dlo_022290.1	Dlo_032687.1	Dlo_021140.1	TCONS_00013078		TCONS_00023093	TCONS_00068322	TCONS_00060068	TCONS_00094814
Dlo_022292.1	Dlo_032690.1	Dlo_021166.1	TCONS_00013298		TCONS_00093999	TCONS_00045853	TCONS_00152584	TCONS_00084930
Dlo_022306.1	Dlo_032723.1	Dlo_021186.1	TCONS_00013530		TCONS_00033264	TCONS_00066009	TCONS_00077533	TCONS_00096481
Dlo_022315.1	Dlo_032754.1	Dlo_021200.1	TCONS_00013728		TCONS_00084340	TCONS_00139880	TCONS_00160933	TCONS_00021362
Dlo_022317.1	Dlo_032887.1	Dlo_021204.1	TCONS_00013729		TCONS_00115398	TCONS_00161394	TCONS_00083841	TCONS_00117706
Dlo_022353.1	Dlo_032910.1	Dlo_021215.1	TCONS_00013776		TCONS_00149039	TCONS_00079166	TCONS_00126093	TCONS_00052315
Dlo_022379.1	Dlo_032920.1	Dlo_021229.1	TCONS_00013834		TCONS_00157384	TCONS_00146068	TCONS_00009869	TCONS_00084046
Dlo_022381.1	Dlo_033026.1	Dlo_021283.1	TCONS_00013836		TCONS_00114705	TCONS_00082394	TCONS_00126494	TCONS_00024330
Dlo_022388.1	Dlo_033060.1	Dlo_021284.2	TCONS_00013841		TCONS_00101252	TCONS_00159261	TCONS_00088683	TCONS_00161082
Dlo_022484.1	Dlo_033181.1	Dlo_021357.1	TCONS_00013843		TCONS_00078578	TCONS_00047870	TCONS_00134654	TCONS_00089491
Dlo_022487.1	Dlo_033198.1	Dlo_021383.1	TCONS_00013848		TCONS_00099654	TCONS_00009141	TCONS_00055658	TCONS_00165166
Dlo_022496.1	Dlo_033229.1	Dlo_021404.1	TCONS_00013851		TCONS_00114408	TCONS_00109554	TCONS_00101288	TCONS_00099584
Dlo_022505.1	Dlo_033239.1	Dlo_021415.1	TCONS_00013855		TCONS_00013813	TCONS_00073303	TCONS_00152494	TCONS_00072923
Dlo_022512.1	Dlo_033244.1	Dlo_021417.1	TCONS_00013858		TCONS_00146206	TCONS_00165880	TCONS_00136061	TCONS_00005887
Dlo_022535.1	Dlo_033250.1	Dlo_021421.1	TCONS_00013860		TCONS_00143714	TCONS_00066017	TCONS_00056081	TCONS_00009041
Dlo_022540.1	Dlo_033262.1	Dlo_021435.1	TCONS_00013873		TCONS_00159011	TCONS_00067048	TCONS_00152883	TCONS_00065820
Dlo_022542.1	Dlo_033355.1	Dlo_021437.1	TCONS_00013913		TCONS_00143493	TCONS_00123239	TCONS_00151870	TCONS_00080188
Dlo_022562.1	Dlo_033442.1	Dlo_021444.1	TCONS_00013943		TCONS_00080090	TCONS_00159306	TCONS_00045985	TCONS_00024492
Dlo_022579.1	Dlo_033490.1	Dlo_021462.1	TCONS_00013947		TCONS_00112389	TCONS_00114638	TCONS_00138233	TCONS_00021971
Dlo_022591.1	Dlo_033502.1	Dlo_021501.1	TCONS_00013948		TCONS_00131118	TCONS_00081958	TCONS_00122732	TCONS_00033736
Dlo_022614.1	Dlo_033533.1	Dlo_021506.1	TCONS_00013987		TCONS_00088987	TCONS_00044599	TCONS_00017854	TCONS_00022933
Dlo_022637.1	Dlo_033544.1	Dlo_021543.2	TCONS_00014099		TCONS_00096461	TCONS_00013857	TCONS_00057073	TCONS_00057443
Dlo_022645.1	Dlo_033550.1	Dlo_021555.1	TCONS_00014115		TCONS_00089225		TCONS_00002082	TCONS_00033021
Dlo_022652.1	Dlo_033554.1	Dlo_021557.1	TCONS_00014214		TCONS_00164749		TCONS_00117487	TCONS_00146920
Dlo_022665.1	Dlo_033614.1	Dlo_021562.1	TCONS_00014256		TCONS_00126553		TCONS_00062466	TCONS_00151781
Dlo_022695.1	Dlo_033645.1	Dlo_021593.1	TCONS_00014535		TCONS_00015034		TCONS_00040468	TCONS_00155122
Dlo_022699.2	Dlo_033654.1	Dlo_021619.1	TCONS_00014537		TCONS_00028895		TCONS_00061537	TCONS_00025269
Dlo_022701.1	Dlo_033765.1	Dlo_021702.1	TCONS_00014686		TCONS_00054581		TCONS_00091901	TCONS_00098014
Dlo_022736.1	Dlo_033821.1	Dlo_021773.1	TCONS_00014746		TCONS_00002406		TCONS_00144451	TCONS_00160930
Dlo_022739.1	Dlo_033826.1	Dlo_021863.1	TCONS_00014747		TCONS_00131450		TCONS_00050968	TCONS_00015638
Dlo_022776.1	Dlo_033856.1	Dlo_021893.1	TCONS_00015101		TCONS_00012014		TCONS_00063753	TCONS_00028093
Dlo_022780.1	Dlo_033865.1	Dlo_021927.1	TCONS_00015173		TCONS_00115596		TCONS_00149683	TCONS_00057043
Dlo_022814.1	Dlo_033909.1	Dlo_021931.1	TCONS_00015181		TCONS_00015196		TCONS_00040573	TCONS_00150404
Dlo_022817.1	Dlo_033935.1	Dlo_021940.1	TCONS_00015182		TCONS_00142519		TCONS_00015873	TCONS_00042197
Dlo_022850.1	Dlo_033949.1	Dlo_021955.1	TCONS_00015226		TCONS_00140962		TCONS_00120521	TCONS_00078871
Dlo_022953.2	Dlo_034002.1	Dlo_022023.2	TCONS_00015276		TCONS_00006314		TCONS_00091604	TCONS_00133586
Dlo_023038.2	Dlo_034071.1	Dlo_022070.1	TCONS_00015277		TCONS_00031628		TCONS_00117288	TCONS_00116752
Dlo_023136.1	Dlo_034157.2	Dlo_022082.1	TCONS_00015281		TCONS_00150983		TCONS_00036984	TCONS_00166131
Dlo_023195.1	dlo_034325.1	Dlo_022162.1	TCONS_00015283		TCONS_00006933		TCONS_00149206	TCONS_00079728
Dlo_023197.1	dlo_034335.1	Dlo_022167.1	TCONS_00015284		TCONS_00012725		TCONS_00040957	TCONS_00160801
Dlo_023201.1	dlo_034390.1	Dlo_022194.1	TCONS_00015344		TCONS_00062169		TCONS_00157001	TCONS_00160881
Dlo_023212.1	dlo_034504.1	Dlo_022200.1	TCONS_00015365		TCONS_00018588		TCONS_00155321	TCONS_00096801
Dlo_023223.3	dlo_034805.1	Dlo_022220.1	TCONS_00015366		TCONS_00068237		TCONS_00152783	TCONS_00003309
Dlo_023234.1	dlo_034811.1	Dlo_022224.1	TCONS_00015371		TCONS_00080864		TCONS_00048122	TCONS_00082019
Dlo_023235.1	dlo_034869.1	Dlo_022227.1	TCONS_00015373		TCONS_00053177		TCONS_00017835	TCONS_00072583
Dlo_023255.1	dlo_035069.1	Dlo_022232.1	TCONS_00015571		TCONS_00004557		TCONS_00060249	TCONS_00094692
Dlo_023263.1	dlo_035084.1	Dlo_022246.1	TCONS_00015572		TCONS_00076445		TCONS_00107716	TCONS_00068299
Dlo_023273.1	dlo_035137.1	Dlo_022257.1	TCONS_00015575		TCONS_00131135		TCONS_00023445	TCONS_00114898
Dlo_023305.1	dlo_035329.1	Dlo_022262.1	TCONS_00015577		TCONS_00045950		TCONS_00128947	TCONS_00016810
Dlo_023314.1	dlo_035378.1	Dlo_022272.1	TCONS_00015578		TCONS_00065345		TCONS_00068871	TCONS_00025494
Dlo_023315.1	dlo_035392.1	Dlo_022292.1	TCONS_00015600		TCONS_00080832		TCONS_00106171	TCONS_00092451
Dlo_023317.1	dlo_035507.1	Dlo_022294.1	TCONS_00015635		TCONS_00149461		TCONS_00153793	TCONS_00111942
Dlo_023340.1	dlo_035609.1	Dlo_022301.1	TCONS_00015637		TCONS_00101920		TCONS_00146920	TCONS_00122355
Dlo_023342.1	dlo_035646.1	Dlo_022310.1	TCONS_00015638		TCONS_00099639		TCONS_00069316	TCONS_00110629
Dlo_023355.1	dlo_035670.1	Dlo_022311.1	TCONS_00016120		TCONS_00010434		TCONS_00100967	TCONS_00119824
Dlo_023358.1	dlo_035833.1	Dlo_022332.1	TCONS_00016134		TCONS_00082427		TCONS_00087655	TCONS_00026157
Dlo_023361.1	dlo_035902.1	Dlo_022351.1	TCONS_00016137		TCONS_00082866		TCONS_00136521	TCONS_00146220
Dlo_023380.1	dlo_035944.1	Dlo_022355.1	TCONS_00016138		TCONS_00023347		TCONS_00052407	TCONS_00007055
Dlo_023381.1	dlo_035979.1	Dlo_022379.1	TCONS_00016139		TCONS_00025610		TCONS_00050345	TCONS_00095909
Dlo_023387.1	dlo_036151.1	Dlo_022388.1	TCONS_00016140		TCONS_00031867		TCONS_00061336	TCONS_00134657
Dlo_023422.1	dlo_036154.1	Dlo_022406.1	TCONS_00016141		TCONS_00025439		TCONS_00110329	TCONS_00065747
Dlo_023458.1	dlo_036200.1	Dlo_022415.1	TCONS_00016143		TCONS_00122707		TCONS_00079382	TCONS_00086238
Dlo_023497.1	dlo_036520.1	Dlo_022450.1	TCONS_00016149		TCONS_00097768		TCONS_00119605	TCONS_00093692
Dlo_023528.1	dlo_036626.1	Dlo_022463.1	TCONS_00016255		TCONS_00014111		TCONS_00064654	TCONS_00165704
Dlo_023529.1	dlo_036845.1	Dlo_022486.1	TCONS_00016401		TCONS_00164262		TCONS_00133613	TCONS_00136889
Dlo_023537.1	dlo_036897.1	Dlo_022488.1	TCONS_00016677		TCONS_00028985		TCONS_00094191	TCONS_00150692
Dlo_023539.1	dlo_036966.1	Dlo_022495.1	TCONS_00016736		TCONS_00096352		TCONS_00136797	TCONS_00091650
Dlo_023552.1	dlo_037520.1	Dlo_022496.1	TCONS_00016753		TCONS_00139967		TCONS_00057118	TCONS_00049477
Dlo_023572.1	dlo_037604.1	Dlo_022540.1	TCONS_00016810		TCONS_00041640		TCONS_00130986	TCONS_00133732
Dlo_023596.1	dlo_037707.1	Dlo_022562.1	TCONS_00016849		TCONS_00007213		TCONS_00036024	TCONS_00146545
Dlo_023704.1	dlo_037759.1	Dlo_022591.1	TCONS_00017110		TCONS_00015233		TCONS_00091986	TCONS_00090880
Dlo_023711.1	dlo_037792.1	Dlo_022599.2	TCONS_00017382		TCONS_00165216		TCONS_00071997	TCONS_00042551
Dlo_023728.1	dlo_038224.1	Dlo_022603.1	TCONS_00017387		TCONS_00132811		TCONS_00085883	TCONS_00028993
Dlo_023755.1	dlo_038284.1	Dlo_022608.1	TCONS_00017388		TCONS_00099341		TCONS_00104196	TCONS_00091058
Dlo_023792.1	dlo_038360.1	Dlo_022615.1	TCONS_00017432		TCONS_00162874		TCONS_00023070	TCONS_00048231
Dlo_023795.1	dlo_038427.1	Dlo_022626.1	TCONS_00017455		TCONS_00088272		TCONS_00040125	TCONS_00091988
Dlo_023827.1	dlo_038459.1	Dlo_022660.1	TCONS_00017543		TCONS_00063598		TCONS_00035156	TCONS_00081355
Dlo_023852.1	dlo_038494.1	Dlo_022665.1	TCONS_00017720		TCONS_00112320		TCONS_00011209	TCONS_00081189
Dlo_023898.1	dlo_038615.1	Dlo_022667.1	TCONS_00017788		TCONS_00026551		TCONS_00025698	TCONS_00049474
Dlo_023900.1	dlo_038781.1	Dlo_022669.1	TCONS_00017812		TCONS_00127812		TCONS_00041924	TCONS_00075283
Dlo_023910.1	dlo_038815.1	Dlo_022676.1	TCONS_00017880		TCONS_00003333		TCONS_00090254	TCONS_00047443
Dlo_023932.1	TCONS_00002478	Dlo_022684.1	TCONS_00017895		TCONS_00133112		TCONS_00100716	TCONS_00019282
Dlo_023950.1	TCONS_00005646	Dlo_022686.1	TCONS_00017989		TCONS_00038828		TCONS_00068202	TCONS_00107887
Dlo_023973.1	TCONS_00005648	Dlo_022711.1	TCONS_00017990		TCONS_00044599		TCONS_00145677	TCONS_00084092
Dlo_023991.2	TCONS_00007326	Dlo_022739.1	TCONS_00017991		TCONS_00006088		TCONS_00071260	TCONS_00139475
Dlo_024026.1	TCONS_00008041	Dlo_022758.1	TCONS_00018050		TCONS_00010937		TCONS_00134185	TCONS_00013008
Dlo_024071.1	TCONS_00008162	Dlo_022779.1	TCONS_00018154		TCONS_00087219		TCONS_00036610	TCONS_00033529
Dlo_024095.1	TCONS_00009260	Dlo_022794.1	TCONS_00018159		TCONS_00076014		TCONS_00065249	TCONS_00048461
Dlo_024101.1	TCONS_00010275	Dlo_022796.1	TCONS_00018312		TCONS_00125350		TCONS_00033196	TCONS_00126592
Dlo_024103.1	TCONS_00010280	Dlo_022805.1	TCONS_00018369		TCONS_00027495		TCONS_00131448	TCONS_00143452
Dlo_024118.1	TCONS_00010281	Dlo_022811.1	TCONS_00018370		TCONS_00065277		TCONS_00043726	TCONS_00126491
Dlo_024180.1	TCONS_00010589	Dlo_022815.1	TCONS_00018374		TCONS_00121201		TCONS_00028939	TCONS_00050221
Dlo_024206.1	TCONS_00016528	Dlo_022840.1	TCONS_00018543		TCONS_00006330		TCONS_00083218	TCONS_00164812
Dlo_024212.1	TCONS_00018567	Dlo_022841.1	TCONS_00018550		TCONS_00062472		TCONS_00056951	TCONS_00072652
Dlo_024216.1	TCONS_00021467	Dlo_022848.1	TCONS_00018552		TCONS_00155910		TCONS_00132013	TCONS_00025975
Dlo_024235.1	TCONS_00021471	Dlo_022850.1	TCONS_00018627		TCONS_00119614		TCONS_00166131	TCONS_00097178
Dlo_024272.1	TCONS_00022800	Dlo_022858.1	TCONS_00018659		TCONS_00130727		TCONS_00042379	TCONS_00090926
Dlo_024281.1	TCONS_00023127	Dlo_022899.1	TCONS_00018735		TCONS_00089265		TCONS_00019325	TCONS_00083778
Dlo_024285.1	TCONS_00023667	Dlo_022913.1	TCONS_00018746		TCONS_00010224		TCONS_00081031	TCONS_00025453
Dlo_024286.1	TCONS_00023684	Dlo_022953.2	TCONS_00018958		TCONS_00019906		TCONS_00021314	TCONS_00037908
Dlo_024296.1	TCONS_00023686	Dlo_022981.1	TCONS_00018967		TCONS_00153235		TCONS_00145141	TCONS_00089274
Dlo_024328.1	TCONS_00024861	Dlo_023084.1	TCONS_00019123		TCONS_00133625		TCONS_00008418	TCONS_00063599
Dlo_024343.1	TCONS_00025663	Dlo_023086.1	TCONS_00019128		TCONS_00127655		TCONS_00056952	TCONS_00127091
Dlo_024347.1	TCONS_00027583	Dlo_023096.1	TCONS_00019131		TCONS_00159975		TCONS_00126195	TCONS_00018958
Dlo_024350.1	TCONS_00027820	Dlo_023105.1	TCONS_00019282		TCONS_00166133		TCONS_00113954	TCONS_00005585
Dlo_024378.1	TCONS_00027851	Dlo_023106.1	TCONS_00019290		TCONS_00034835		TCONS_00140950	TCONS_00008969
Dlo_024393.1	TCONS_00027852	Dlo_023118.1	TCONS_00019291		TCONS_00018673		TCONS_00082374	TCONS_00096847
Dlo_024410.1	TCONS_00029433	Dlo_023133.1	TCONS_00019308		TCONS_00036169		TCONS_00003806	TCONS_00008985
Dlo_024445.1	TCONS_00029645	Dlo_023165.1	TCONS_00019342		TCONS_00021118		TCONS_00002157	TCONS_00071659
Dlo_024499.1	TCONS_00030705	Dlo_023197.1	TCONS_00019343		TCONS_00143420		TCONS_00138257	TCONS_00098893
Dlo_024535.1	TCONS_00032213	Dlo_023212.1	TCONS_00019388		TCONS_00003806		TCONS_00166342	TCONS_00106156
Dlo_024584.1	TCONS_00033675	Dlo_023227.1	TCONS_00019547		TCONS_00107518		TCONS_00146163	TCONS_00137355
Dlo_024589.1	TCONS_00033819	Dlo_023231.1	TCONS_00019550		TCONS_00087773		TCONS_00021960	TCONS_00066638
Dlo_024665.1	TCONS_00034194	Dlo_023234.1	TCONS_00019551		TCONS_00011639		TCONS_00159272	TCONS_00080473
Dlo_024675.1	TCONS_00037213	Dlo_023258.1	TCONS_00019555		TCONS_00017994		TCONS_00052476	TCONS_00059658
Dlo_024705.1	TCONS_00037218	Dlo_023279.1	TCONS_00019564		TCONS_00087912		TCONS_00072724	TCONS_00046386
Dlo_024737.1	TCONS_00037223	Dlo_023305.1	TCONS_00019566		TCONS_00001004		TCONS_00162203	TCONS_00062586
Dlo_024743.1	TCONS_00038239	Dlo_023317.1	TCONS_00019653		TCONS_00089367		TCONS_00021496	TCONS_00018543
Dlo_024797.1	TCONS_00039212	Dlo_023327.1	TCONS_00019888		TCONS_00123244		TCONS_00141829	TCONS_00075973
Dlo_024864.1	TCONS_00039429	Dlo_023340.1	TCONS_00019941		TCONS_00105151		TCONS_00007516	TCONS_00046747
Dlo_024886.1	TCONS_00040608	Dlo_023359.1	TCONS_00019942		TCONS_00082917		TCONS_00108994	TCONS_00124602
Dlo_024898.3	TCONS_00041471	Dlo_023381.1	TCONS_00019943		TCONS_00060314		TCONS_00069902	TCONS_00162665
Dlo_024922.1	TCONS_00041476	Dlo_023432.1	TCONS_00019953		TCONS_00110325		TCONS_00142342	TCONS_00013015
Dlo_024926.1	TCONS_00041543	Dlo_023488.1	TCONS_00019955		TCONS_00084960		TCONS_00013840
Dlo_024960.1	TCONS_00044116	Dlo_023505.1	TCONS_00019959		TCONS_00000900		TCONS_00086212
Dlo_024972.1	TCONS_00045314	Dlo_023524.1	TCONS_00019960		TCONS_00151295		TCONS_00019990
Dlo_024986.1	TCONS_00045340	Dlo_023528.1	TCONS_00019963		TCONS_00023161		TCONS_00091732
Dlo_024997.1	TCONS_00045774	Dlo_023532.1	TCONS_00019964		TCONS_00136842		TCONS_00133548
Dlo_025001.1	TCONS_00048634	Dlo_023572.1	TCONS_00019970		TCONS_00112872		TCONS_00062433
Dlo_025014.1	TCONS_00050687	Dlo_023597.1	TCONS_00019971		TCONS_00078690		TCONS_00119818
Dlo_025137.2	TCONS_00050690	Dlo_023679.1	TCONS_00019974		TCONS_00010607		TCONS_00049558
Dlo_025153.1	TCONS_00050691	Dlo_023744.1	TCONS_00019976		TCONS_00066343		TCONS_00071305
Dlo_025164.1	TCONS_00050693	Dlo_023787.1	TCONS_00019985		TCONS_00055178		TCONS_00107904
Dlo_025179.1	TCONS_00050694	Dlo_023792.1	TCONS_00019994		TCONS_00024473		TCONS_00073810
Dlo_025189.1	TCONS_00054473	Dlo_023795.1	TCONS_00019995		TCONS_00121454		TCONS_00096779
Dlo_025206.1	TCONS_00056309	Dlo_023816.1	TCONS_00020300		TCONS_00071259		TCONS_00106087
Dlo_025207.1	TCONS_00056994	Dlo_023875.1	TCONS_00020301		TCONS_00050496		TCONS_00004587
Dlo_025217.1	TCONS_00057463	Dlo_023883.1	TCONS_00020323		TCONS_00145833		TCONS_00074003
Dlo_025227.1	TCONS_00057514	Dlo_023901.1	TCONS_00020389		TCONS_00054969		TCONS_00148442
Dlo_025233.1	TCONS_00060951	Dlo_023910.1	TCONS_00020474		TCONS_00066009		TCONS_00094717
Dlo_025239.3	TCONS_00063009	Dlo_023934.1	TCONS_00020532		TCONS_00063094		TCONS_00136947
Dlo_025247.1	TCONS_00063010	Dlo_023950.1	TCONS_00020762		TCONS_00072858		TCONS_00033030
Dlo_025304.1	TCONS_00063012	Dlo_023968.1	TCONS_00020765		TCONS_00037981		TCONS_00149821
Dlo_025309.1	TCONS_00063016	Dlo_023973.1	TCONS_00020834		TCONS_00015457		TCONS_00132392
Dlo_025363.1	TCONS_00065037	Dlo_023991.2	TCONS_00020859		TCONS_00101838		TCONS_00086650
Dlo_025366.1	TCONS_00065212	Dlo_024005.1	TCONS_00020860		TCONS_00025062		TCONS_00010401
Dlo_025373.1	TCONS_00065214	Dlo_024021.1	TCONS_00020861		TCONS_00144760		TCONS_00155334
Dlo_025401.1	TCONS_00066523	Dlo_024043.1	TCONS_00020913		TCONS_00084832		TCONS_00154809
Dlo_025436.1	TCONS_00067111	Dlo_024044.1	TCONS_00021307		TCONS_00140452		TCONS_00015039
Dlo_025478.1	TCONS_00069908	Dlo_024063.1	TCONS_00021313		TCONS_00095134		TCONS_00039491
Dlo_025479.1	TCONS_00070154	Dlo_024097.1	TCONS_00021362		TCONS_00107625		TCONS_00078759
Dlo_025504.1	TCONS_00070200	Dlo_024113.1	TCONS_00021419		TCONS_00082923		TCONS_00064232
Dlo_025512.1	TCONS_00070535	Dlo_024114.1	TCONS_00021467		TCONS_00146687		TCONS_00011333
Dlo_025532.1	TCONS_00070536	Dlo_024139.1	TCONS_00021469		TCONS_00090895		TCONS_00149047
Dlo_025538.1	TCONS_00070538	Dlo_024143.1	TCONS_00021505		TCONS_00112547		TCONS_00049095
Dlo_025540.1	TCONS_00070540	Dlo_024178.1	TCONS_00021509		TCONS_00139856		TCONS_00019947
Dlo_025542.1	TCONS_00070542	Dlo_024180.1	TCONS_00021651		TCONS_00047143		TCONS_00151472
Dlo_025579.1	TCONS_00071516	Dlo_024206.1	TCONS_00021670		TCONS_00049406		TCONS_00019288
Dlo_025616.1	TCONS_00071517	Dlo_024212.1	TCONS_00021732		TCONS_00046026		TCONS_00056111
Dlo_025670.2	TCONS_00071622	Dlo_024258.1	TCONS_00021783		TCONS_00119340		TCONS_00084183
Dlo_025720.1	TCONS_00071879	Dlo_024313.1	TCONS_00021809		TCONS_00105457		TCONS_00008998
Dlo_025732.3	TCONS_00072588	Dlo_024320.1	TCONS_00021822		TCONS_00084756		TCONS_00045631
Dlo_025739.2	TCONS_00072710	Dlo_024340.1	TCONS_00021827		TCONS_00082166		TCONS_00150565
Dlo_025781.1	TCONS_00073998	Dlo_024345.1	TCONS_00021854		TCONS_00139419		TCONS_00123093
Dlo_025796.1	TCONS_00075476	Dlo_024350.1	TCONS_00021913		TCONS_00018738		TCONS_00116189
Dlo_025802.1	TCONS_00075477	Dlo_024402.2	TCONS_00021951		TCONS_00106070		TCONS_00041641
Dlo_025907.1	TCONS_00075962	Dlo_024425.1	TCONS_00021971		TCONS_00114462		TCONS_00037087
Dlo_025908.1	TCONS_00076680	Dlo_024437.1	TCONS_00021978		TCONS_00052852		TCONS_00145331
Dlo_025910.1	TCONS_00080032	Dlo_024462.1	TCONS_00021980		TCONS_00147154		TCONS_00111771
Dlo_025919.1	TCONS_00081474	Dlo_024479.1	TCONS_00021982		TCONS_00019947		TCONS_00034940
Dlo_025920.1	TCONS_00081758	Dlo_024538.1	TCONS_00021983		TCONS_00112292		TCONS_00087634
Dlo_025927.1	TCONS_00082827	Dlo_024691.1	TCONS_00022001		TCONS_00017503		TCONS_00075828
Dlo_025966.1	TCONS_00083117	Dlo_024738.1	TCONS_00022056		TCONS_00015234		TCONS_00120901
Dlo_025984.1	TCONS_00083135	Dlo_024797.1	TCONS_00022120		TCONS_00093615		TCONS_00106849
Dlo_025998.1	TCONS_00084904	Dlo_024802.1	TCONS_00022226		TCONS_00058470		TCONS_00153548
Dlo_025999.1	TCONS_00084938	Dlo_024839.1	TCONS_00022532		TCONS_00064560		TCONS_00082858
Dlo_026062.1	TCONS_00084945	Dlo_024841.1	TCONS_00022624		TCONS_00098165		TCONS_00127031
Dlo_026074.1	TCONS_00085253	Dlo_024855.5	TCONS_00022625		TCONS_00080351		TCONS_00122788
Dlo_026105.1	TCONS_00085262	Dlo_024872.1	TCONS_00022642		TCONS_00049656		TCONS_00094658
Dlo_026107.1	TCONS_00085266	Dlo_024883.1	TCONS_00022643		TCONS_00039782		TCONS_00040174
Dlo_026121.1	TCONS_00085875	Dlo_024886.1	TCONS_00022644		TCONS_00160800		TCONS_00021580
Dlo_026146.1	TCONS_00085877	Dlo_024903.1	TCONS_00022645		TCONS_00131958		TCONS_00151209
Dlo_026177.1	TCONS_00086555	Dlo_024927.1	TCONS_00022651		TCONS_00014028		TCONS_00126844
Dlo_026178.1	TCONS_00087489	Dlo_024936.1	TCONS_00022667		TCONS_00041447		TCONS_00072673
Dlo_026182.1	TCONS_00087779	Dlo_025001.1	TCONS_00022800		TCONS_00013730		TCONS_00164915
Dlo_026184.2	TCONS_00089153	Dlo_025008.2	TCONS_00022843		TCONS_00040800		TCONS_00089351
Dlo_026212.1	TCONS_00089961	Dlo_025020.1	TCONS_00022883		TCONS_00018255		TCONS_00128656
Dlo_026216.1	TCONS_00092009	Dlo_025023.2	TCONS_00022933		TCONS_00140780		TCONS_00150196
Dlo_026229.1	TCONS_00092046	Dlo_025074.1	TCONS_00023105		TCONS_00153895		TCONS_00072446
Dlo_026244.1	TCONS_00093901	Dlo_025137.2	TCONS_00023163		TCONS_00036190		TCONS_00033764
Dlo_026245.1	TCONS_00095771	Dlo_025140.1	TCONS_00023285		TCONS_00024495		TCONS_00113419
Dlo_026247.1	TCONS_00095775	Dlo_025189.1	TCONS_00023595		TCONS_00053014		TCONS_00070397
Dlo_026366.1	TCONS_00097227	Dlo_025200.1	TCONS_00023596		TCONS_00164546		TCONS_00164302
Dlo_026369.1	TCONS_00097948	Dlo_025227.1	TCONS_00023684		TCONS_00042920		TCONS_00164472
Dlo_026376.1	TCONS_00099172	Dlo_025295.1	TCONS_00023686		TCONS_00072053		TCONS_00096462
Dlo_026379.1	TCONS_00099175	Dlo_025304.1	TCONS_00023691		TCONS_00038113		TCONS_00042771
Dlo_026398.1	TCONS_00099287	Dlo_025324.1	TCONS_00023706		TCONS_00050753		TCONS_00035978
Dlo_026400.1	TCONS_00100685	Dlo_025367.1	TCONS_00023720		TCONS_00091660		TCONS_00005166
Dlo_026414.1	TCONS_00100783	Dlo_025438.1	TCONS_00023721		TCONS_00099209		TCONS_00155230
Dlo_026431.2	TCONS_00101223	Dlo_025497.1	TCONS_00023722		TCONS_00041880		TCONS_00085642
Dlo_026440.1	TCONS_00101754	Dlo_025532.1	TCONS_00023723		TCONS_00092774		TCONS_00033217
Dlo_026443.1	TCONS_00101833	Dlo_025539.1	TCONS_00023724		TCONS_00160797		TCONS_00070791
Dlo_026473.1	TCONS_00102198	Dlo_025540.1	TCONS_00023728		TCONS_00133113		TCONS_00140985
Dlo_026499.1	TCONS_00103804	Dlo_025579.1	TCONS_00023729		TCONS_00032562		TCONS_00011915
Dlo_026517.1	TCONS_00106834	Dlo_025587.1	TCONS_00023731		TCONS_00156083		TCONS_00017246
Dlo_026550.1	TCONS_00107611	Dlo_025592.1	TCONS_00023733				TCONS_00046859
Dlo_026583.1	TCONS_00110060	Dlo_025616.1	TCONS_00023982				TCONS_00026402
Dlo_026623.1	TCONS_00110061	Dlo_025646.1	TCONS_00024019				TCONS_00154408
Dlo_026628.1	TCONS_00112518	Dlo_025670.2	TCONS_00024077				TCONS_00020669
Dlo_026629.1	TCONS_00112652	Dlo_025678.1	TCONS_00024081				TCONS_00009885
Dlo_026635.1	TCONS_00115310	Dlo_025736.1	TCONS_00024128				TCONS_00125821
Dlo_026652.1	TCONS_00116532	Dlo_025737.1	TCONS_00024129				TCONS_00060557
Dlo_026683.1	TCONS_00116848	Dlo_025754.1	TCONS_00024135				TCONS_00083571
Dlo_026713.1	TCONS_00119683	Dlo_025794.1	TCONS_00024162				TCONS_00025888
Dlo_026748.1	TCONS_00119918	Dlo_025799.1	TCONS_00024213				TCONS_00021195
Dlo_026750.1	TCONS_00122285	Dlo_025829.1	TCONS_00024310				TCONS_00023434
Dlo_026753.1	TCONS_00122286	Dlo_025830.1	TCONS_00024328				TCONS_00053460
Dlo_026756.1	TCONS_00123842	Dlo_025838.1	TCONS_00024330				TCONS_00115045
Dlo_026858.1	TCONS_00124241	Dlo_025847.1	TCONS_00024331				TCONS_00161817
Dlo_026929.1	TCONS_00130833	Dlo_025882.1	TCONS_00024336				TCONS_00014937
Dlo_026964.1	TCONS_00130993	Dlo_025910.1	TCONS_00024337				TCONS_00019337
Dlo_026972.1	TCONS_00131976	Dlo_025918.1	TCONS_00024479				TCONS_00052272
Dlo_027037.1	TCONS_00132591	Dlo_025919.1	TCONS_00024483				TCONS_00013951
Dlo_027061.1	TCONS_00134319	Dlo_025940.1	TCONS_00024492				TCONS_00165650
Dlo_027071.1	TCONS_00134510	Dlo_025942.1	TCONS_00024502				TCONS_00162296
Dlo_027082.1	TCONS_00134610	Dlo_025954.1	TCONS_00024508				TCONS_00090275
Dlo_027118.3	TCONS_00134612	Dlo_025966.1	TCONS_00024539				TCONS_00048035
Dlo_027124.1	TCONS_00134875	Dlo_025984.1	TCONS_00024549				TCONS_00100853
Dlo_027143.1	TCONS_00134877	Dlo_025998.1	TCONS_00024705				TCONS_00002119
Dlo_027144.1	TCONS_00134878	Dlo_025999.1	TCONS_00024713				TCONS_00020305
Dlo_027148.1	TCONS_00135372	Dlo_026008.1	TCONS_00024769				TCONS_00107327
Dlo_027177.1	TCONS_00136268	Dlo_026019.1	TCONS_00024852				TCONS_00033670
Dlo_027183.1	TCONS_00138187	Dlo_026021.1	TCONS_00024908				TCONS_00003046
Dlo_027216.1	TCONS_00138188	Dlo_026022.1	TCONS_00025006				TCONS_00160615
Dlo_027221.1	TCONS_00140282	Dlo_026029.1	TCONS_00025157				TCONS_00102336
Dlo_027225.1	TCONS_00147952	Dlo_026031.1	TCONS_00025159				TCONS_00048901
Dlo_027230.1	TCONS_00155127	Dlo_026034.1	TCONS_00025269				TCONS_00045049
Dlo_027240.1	TCONS_00155129	Dlo_026061.1	TCONS_00025346				TCONS_00159018
Dlo_027256.2	TCONS_00155130	Dlo_026072.1	TCONS_00025439				TCONS_00023694
Dlo_027300.1	TCONS_00161150	Dlo_026107.1	TCONS_00025453				TCONS_00162372
Dlo_027313.1	TCONS_00165908	Dlo_026146.1	TCONS_00025494				TCONS_00125991
Dlo_027340.1		Dlo_026177.1	TCONS_00025518				TCONS_00163441
Dlo_027345.2		Dlo_026182.1	TCONS_00025663				TCONS_00133858
Dlo_027349.1		Dlo_026244.1	TCONS_00025801				TCONS_00121879
Dlo_027369.1		Dlo_026301.1	TCONS_00025975				TCONS_00022151
Dlo_027375.1		Dlo_026366.1	TCONS_00025989				TCONS_00008734
Dlo_027393.1		Dlo_026371.1	TCONS_00025995				TCONS_00051870
Dlo_027408.1		Dlo_026392.1	TCONS_00025998				TCONS_00031062
Dlo_027492.1		Dlo_026400.1	TCONS_00026006				TCONS_00129163
Dlo_027495.1		Dlo_026428.1	TCONS_00026008				TCONS_00147606
Dlo_027506.1		Dlo_026443.1	TCONS_00026112				TCONS_00079504
Dlo_027511.1		Dlo_026496.1	TCONS_00026135				TCONS_00010419
Dlo_027547.1		Dlo_026535.1	TCONS_00026157				TCONS_00121753
Dlo_027584.1		Dlo_026550.1	TCONS_00026268				TCONS_00098251
Dlo_027602.1		Dlo_026568.1	TCONS_00026281				TCONS_00107517
Dlo_027606.3		Dlo_026579.1	TCONS_00026361				TCONS_00019961
Dlo_027656.1		Dlo_026621.1	TCONS_00026362				TCONS_00048165
Dlo_027667.1		Dlo_026624.1	TCONS_00026366				TCONS_00015513
Dlo_027713.2		Dlo_026628.1	TCONS_00026368				TCONS_00013009
Dlo_027716.1		Dlo_026629.1	TCONS_00026384				TCONS_00056374
Dlo_027727.1		Dlo_026632.1	TCONS_00026403				TCONS_00063116
Dlo_027769.1		Dlo_026633.1	TCONS_00026411				TCONS_00097248
Dlo_027779.1		Dlo_026647.1	TCONS_00026414				TCONS_00120312
Dlo_027786.1		Dlo_026648.1	TCONS_00026417				TCONS_00042527
Dlo_027794.2		Dlo_026652.1	TCONS_00026418				TCONS_00119681
Dlo_027799.1		Dlo_026737.1	TCONS_00026426				TCONS_00080192
Dlo_027863.2		Dlo_026750.1	TCONS_00026446				TCONS_00093164
Dlo_027889.1		Dlo_026753.1	TCONS_00026447				TCONS_00008974
Dlo_027912.1		Dlo_026789.1	TCONS_00026448				TCONS_00138231
Dlo_027963.1		Dlo_026796.1	TCONS_00026588				TCONS_00152637
Dlo_028028.1		Dlo_026803.1	TCONS_00026878				TCONS_00100050
Dlo_028035.1		Dlo_026820.3	TCONS_00026913				TCONS_00018698
Dlo_028045.1		Dlo_026826.1	TCONS_00027027				TCONS_00035164
Dlo_028085.2		Dlo_026863.1	TCONS_00027075				TCONS_00150213
Dlo_028093.1		Dlo_026881.1	TCONS_00027082				TCONS_00014121
Dlo_028104.2		Dlo_026912.1	TCONS_00027086				TCONS_00049939
Dlo_028266.1		Dlo_026929.1	TCONS_00027089				TCONS_00070044
Dlo_028293.1		Dlo_026933.3	TCONS_00027113				TCONS_00159841
Dlo_028330.1		Dlo_026953.1	TCONS_00027260				TCONS_00050340
Dlo_028340.1		Dlo_026964.1	TCONS_00027262				TCONS_00039668
Dlo_028347.1		Dlo_026968.1	TCONS_00027429				TCONS_00132435
Dlo_028358.1		Dlo_026972.1	TCONS_00027470				TCONS_00163169
Dlo_028417.1		Dlo_027017.1	TCONS_00027471				TCONS_00116846
Dlo_028459.1		Dlo_027018.1	TCONS_00027480				TCONS_00099351
Dlo_028472.1		Dlo_027120.1	TCONS_00027537				TCONS_00063350
Dlo_028476.1		Dlo_027144.1	TCONS_00027561				TCONS_00022943
Dlo_028497.1		Dlo_027177.1	TCONS_00027764				TCONS_00079938
Dlo_028556.1		Dlo_027199.1	TCONS_00027765				TCONS_00032102
Dlo_028558.1		Dlo_027203.1	TCONS_00027766				TCONS_00044428
Dlo_028594.1		Dlo_027220.1	TCONS_00027778				TCONS_00007836
Dlo_028642.1		Dlo_027226.1	TCONS_00027825				TCONS_00160937
Dlo_028656.1		Dlo_027230.1	TCONS_00027861				TCONS_00076885
Dlo_028659.2		Dlo_027257.2	TCONS_00027874				TCONS_00146378
Dlo_028660.1		Dlo_027281.1	TCONS_00027929				TCONS_00042871
Dlo_028699.1		Dlo_027312.1	TCONS_00027936				TCONS_00002946
Dlo_028715.1		Dlo_027328.1	TCONS_00028049				TCONS_00117773
Dlo_028717.1		Dlo_027340.1	TCONS_00028056				TCONS_00052816
Dlo_028769.1		Dlo_027349.1	TCONS_00028093				TCONS_00126341
Dlo_028770.2		Dlo_027367.1	TCONS_00028099				TCONS_00074102
Dlo_028777.1		Dlo_027375.1	TCONS_00028103				TCONS_00088458
Dlo_028805.1		Dlo_027388.1	TCONS_00028205				TCONS_00009932
Dlo_028821.1		Dlo_027443.2	TCONS_00028421				TCONS_00030753
Dlo_028822.1		Dlo_027452.2	TCONS_00028457				TCONS_00008971
Dlo_028831.1		Dlo_027470.1	TCONS_00028574				TCONS_00107949
Dlo_028865.1		Dlo_027495.1	TCONS_00028576				TCONS_00134275
Dlo_028909.1		Dlo_027521.1	TCONS_00028638				TCONS_00013504
Dlo_028921.1		Dlo_027533.2	TCONS_00028707				TCONS_00142476
Dlo_028922.1		Dlo_027574.2	TCONS_00028738				TCONS_00093902
Dlo_028926.1		Dlo_027598.1	TCONS_00028890				TCONS_00044266
Dlo_028933.1		Dlo_027670.1	TCONS_00028963				TCONS_00033753
Dlo_028940.1		Dlo_027697.1	TCONS_00028993				TCONS_00085873
Dlo_028948.1		Dlo_027713.2	TCONS_00029032				TCONS_00005752
Dlo_028983.1		Dlo_027739.1	TCONS_00029114				TCONS_00097057
Dlo_028987.1		Dlo_027777.1	TCONS_00029117				TCONS_00027570
Dlo_028989.1		Dlo_027794.2	TCONS_00029122				TCONS_00115596
Dlo_029000.1		Dlo_027816.1	TCONS_00029123				TCONS_00164549
Dlo_029001.1		Dlo_027892.1	TCONS_00029221				TCONS_00068641
Dlo_029012.1		Dlo_027900.1	TCONS_00029297				TCONS_00137571
Dlo_029037.1		Dlo_027906.1	TCONS_00029423				TCONS_00119783
Dlo_029070.1		Dlo_027937.1	TCONS_00029452				TCONS_00093400
Dlo_029088.1		Dlo_027938.1	TCONS_00029641				TCONS_00003962
Dlo_029114.1		Dlo_028019.1	TCONS_00029696				TCONS_00040130
Dlo_029117.2		Dlo_028035.1	TCONS_00029748				TCONS_00068267
Dlo_029132.1		Dlo_028051.1	TCONS_00029816				TCONS_00002521
Dlo_029315.1		Dlo_028085.2	TCONS_00029879				TCONS_00132694
Dlo_029352.1		Dlo_028157.1	TCONS_00029973				TCONS_00023035
Dlo_029353.1		Dlo_028165.1	TCONS_00029974				TCONS_00061562
Dlo_029407.1		Dlo_028184.2	TCONS_00030089				TCONS_00037207
Dlo_029462.1		Dlo_028248.1	TCONS_00030151				TCONS_00085114
Dlo_029508.1		Dlo_028250.1	TCONS_00030152				TCONS_00057429
Dlo_029522.1		Dlo_028261.1	TCONS_00030188				TCONS_00079701
Dlo_029571.1		Dlo_028264.1	TCONS_00030314				TCONS_00132463
Dlo_029575.1		Dlo_028266.1	TCONS_00030324				TCONS_00030642
Dlo_029605.1		Dlo_028312.1	TCONS_00030325				TCONS_00001908
Dlo_029617.1		Dlo_028340.1	TCONS_00030326				TCONS_00078826
Dlo_029624.1		Dlo_028347.1	TCONS_00030327				TCONS_00081679
Dlo_029633.1		Dlo_028350.1	TCONS_00030329				TCONS_00022290
Dlo_029636.1		Dlo_028370.1	TCONS_00030445				TCONS_00092927
Dlo_029640.1		Dlo_028388.1	TCONS_00030464				TCONS_00082917
Dlo_029673.1		Dlo_028406.1	TCONS_00030469				TCONS_00035977
Dlo_029752.1		Dlo_028418.1	TCONS_00030476				TCONS_00076958
Dlo_029778.1		Dlo_028435.1	TCONS_00030491				TCONS_00136317
Dlo_029784.1		Dlo_028436.1	TCONS_00030525				TCONS_00110924
Dlo_029814.1		Dlo_028455.1	TCONS_00030544				TCONS_00161249
Dlo_029861.1		Dlo_028459.1	TCONS_00030545				TCONS_00137487
Dlo_029947.1		Dlo_028494.1	TCONS_00030588				TCONS_00043609
Dlo_030119.1		Dlo_028533.1	TCONS_00030618
Dlo_030122.1		Dlo_028542.2	TCONS_00030705
Dlo_030123.1		Dlo_028558.1	TCONS_00030795
Dlo_030145.1		Dlo_028583.1	TCONS_00030997
Dlo_030230.1		Dlo_028595.1	TCONS_00031170
Dlo_030273.1		Dlo_028601.1	TCONS_00031248
Dlo_030318.1		Dlo_028609.1	TCONS_00031293
Dlo_030398.1		Dlo_028613.1	TCONS_00031363
Dlo_030444.1		Dlo_028642.1	TCONS_00031398
Dlo_030492.1		Dlo_028660.1	TCONS_00031399
Dlo_030501.1		Dlo_028676.1	TCONS_00031425
Dlo_030507.1		Dlo_028699.1	TCONS_00031428
Dlo_030522.1		Dlo_028717.1	TCONS_00031430
Dlo_030579.1		Dlo_028769.1	TCONS_00031431
Dlo_030584.1		Dlo_028821.1	TCONS_00031433
Dlo_030592.1		Dlo_028832.1	TCONS_00031438
Dlo_030608.1		Dlo_028842.1	TCONS_00031486
Dlo_030614.1		Dlo_028865.1	TCONS_00031685
Dlo_030685.1		Dlo_028891.1	TCONS_00031727
Dlo_030713.1		Dlo_028909.1	TCONS_00031728
Dlo_030742.1		Dlo_028921.1	TCONS_00031745
Dlo_030771.2		Dlo_028922.1	TCONS_00031795
Dlo_030798.1		Dlo_028935.1	TCONS_00031830
Dlo_030842.1		Dlo_028939.1	TCONS_00031949
Dlo_030848.2		Dlo_028944.1	TCONS_00031959
Dlo_030862.1		Dlo_028972.2	TCONS_00032032
Dlo_030888.1		Dlo_028983.1	TCONS_00032064
Dlo_030909.1		Dlo_028993.1	TCONS_00032219
Dlo_030910.1		Dlo_029009.1	TCONS_00032239
Dlo_030911.1		Dlo_029037.1	TCONS_00032241
Dlo_030916.1		Dlo_029058.1	TCONS_00032242
Dlo_030918.1		Dlo_029070.1	TCONS_00032276
Dlo_030940.1		Dlo_029086.1	TCONS_00032313
Dlo_030962.1		Dlo_029087.1	TCONS_00032318
Dlo_030979.1		Dlo_029088.1	TCONS_00032321
Dlo_030989.1		Dlo_029114.1	TCONS_00032343
Dlo_031002.1		Dlo_029238.1	TCONS_00032345
Dlo_031013.2		Dlo_029268.2	TCONS_00032347
Dlo_031071.1		Dlo_029296.1	TCONS_00032348
Dlo_031081.1		Dlo_029315.1	TCONS_00032454
Dlo_031082.1		Dlo_029343.1	TCONS_00032480
Dlo_031091.1		Dlo_029347.1	TCONS_00032481
Dlo_031145.1		Dlo_029358.1	TCONS_00032484
Dlo_031148.1		Dlo_029393.1	TCONS_00032659
Dlo_031149.1		Dlo_029407.1	TCONS_00032679
Dlo_031156.1		Dlo_029413.2	TCONS_00032685
Dlo_031175.1		Dlo_029416.1	TCONS_00032686
Dlo_031185.1		Dlo_029439.1	TCONS_00032796
Dlo_031198.1		Dlo_029444.1	TCONS_00032798
Dlo_031221.1		Dlo_029474.1	TCONS_00032800
Dlo_031269.1		Dlo_029491.1	TCONS_00032805
Dlo_031310.1		Dlo_029526.1	TCONS_00032808
Dlo_031326.1		Dlo_029573.1	TCONS_00032809
Dlo_031330.3		Dlo_029595.1	TCONS_00032811
Dlo_031335.1		Dlo_029605.1	TCONS_00032816
Dlo_031367.1		Dlo_029607.1	TCONS_00032819
Dlo_031393.1		Dlo_029639.1	TCONS_00032820
Dlo_031408.2		Dlo_029640.1	TCONS_00032846
Dlo_031421.1		Dlo_029646.1	TCONS_00032870
Dlo_031429.2		Dlo_029717.1	TCONS_00032871
Dlo_031431.1		Dlo_029751.1	TCONS_00032872
Dlo_031504.1		Dlo_029776.1	TCONS_00032889
Dlo_031531.1		Dlo_029778.1	TCONS_00032890
Dlo_031540.1		Dlo_029805.1	TCONS_00033020
Dlo_031589.1		Dlo_029807.1	TCONS_00033021
Dlo_031633.1		Dlo_029814.1	TCONS_00033169
Dlo_031644.1		Dlo_029815.1	TCONS_00033246
Dlo_031694.1		Dlo_029821.1	TCONS_00033265
Dlo_031702.1		Dlo_029826.1	TCONS_00033432
Dlo_031730.1		Dlo_029830.1	TCONS_00033433
Dlo_031731.1		Dlo_029875.1	TCONS_00033435
Dlo_031732.1		Dlo_029886.1	TCONS_00033454
Dlo_031757.1		Dlo_029947.1	TCONS_00033529
Dlo_031761.1		Dlo_029952.1	TCONS_00033537
Dlo_031775.1		Dlo_029953.2	TCONS_00033671
Dlo_031832.1		Dlo_029957.1	TCONS_00033672
Dlo_031860.1		Dlo_030022.1	TCONS_00033673
Dlo_031862.1		Dlo_030068.1	TCONS_00033674
Dlo_031917.1		Dlo_030074.1	TCONS_00033676
Dlo_031940.1		Dlo_030076.1	TCONS_00033680
Dlo_031945.1		Dlo_030078.1	TCONS_00033694
Dlo_031949.1		Dlo_030104.1	TCONS_00033696
Dlo_031979.1		Dlo_030111.1	TCONS_00033698
Dlo_031983.1		Dlo_030122.1	TCONS_00033707
Dlo_031989.1		Dlo_030210.1	TCONS_00033716
Dlo_032041.1		Dlo_030266.1	TCONS_00033717
Dlo_032046.1		Dlo_030268.1	TCONS_00033736
Dlo_032066.1		Dlo_030271.1	TCONS_00033739
Dlo_032160.2		Dlo_030273.1	TCONS_00033740
Dlo_032266.1		Dlo_030318.1	TCONS_00033795
Dlo_032289.1		Dlo_030338.1	TCONS_00033797
Dlo_032344.2		Dlo_030349.1	TCONS_00033799
Dlo_032369.1		Dlo_030354.2	TCONS_00033802
Dlo_032374.1		Dlo_030385.1	TCONS_00033805
Dlo_032376.1		Dlo_030432.1	TCONS_00033808
Dlo_032410.1		Dlo_030455.1	TCONS_00033809
Dlo_032435.1		Dlo_030490.1	TCONS_00033810
Dlo_032449.1		Dlo_030494.1	TCONS_00033815
Dlo_032455.1		Dlo_030495.1	TCONS_00033816
Dlo_032460.1		Dlo_030499.1	TCONS_00033824
Dlo_032468.1		Dlo_030531.1	TCONS_00033905
Dlo_032492.2		Dlo_030542.1	TCONS_00033906
Dlo_032517.1		Dlo_030583.1	TCONS_00033911
Dlo_032527.2		Dlo_030585.1	TCONS_00034061
Dlo_032547.1		Dlo_030590.1	TCONS_00034101
Dlo_032550.1		Dlo_030595.1	TCONS_00034179
Dlo_032643.1		Dlo_030681.1	TCONS_00034181
Dlo_032683.1		Dlo_030707.1	TCONS_00034187
Dlo_032685.1		Dlo_030713.1	TCONS_00034251
Dlo_032692.1		Dlo_030715.1	TCONS_00034253
Dlo_032698.1		Dlo_030741.1	TCONS_00034263
Dlo_032720.1		Dlo_030757.1	TCONS_00034271
Dlo_032723.1		Dlo_030766.1	TCONS_00034272
Dlo_032728.1		Dlo_030793.1	TCONS_00034368
Dlo_032804.1		Dlo_030797.1	TCONS_00034450
Dlo_032811.1		Dlo_030809.2	TCONS_00034506
Dlo_032827.1		Dlo_030873.1	TCONS_00034592
Dlo_032921.1		Dlo_030909.1	TCONS_00034595
Dlo_032941.1		Dlo_030918.1	TCONS_00034612
Dlo_033013.2		Dlo_030940.1	TCONS_00034749
Dlo_033071.1		Dlo_030979.1	TCONS_00034750
Dlo_033079.1		Dlo_031000.1	TCONS_00034752
Dlo_033098.1		Dlo_031071.1	TCONS_00034754
Dlo_033179.2		Dlo_031118.1	TCONS_00034911
Dlo_033206.1		Dlo_031147.1	TCONS_00034913
Dlo_033213.1		Dlo_031157.1	TCONS_00035029
Dlo_033221.1		Dlo_031163.1	TCONS_00035030
Dlo_033234.1		Dlo_031164.1	TCONS_00035031
Dlo_033239.1		Dlo_031169.1	TCONS_00035049
Dlo_033275.1		Dlo_031175.1	TCONS_00035074
Dlo_033305.1		Dlo_031198.1	TCONS_00035114
Dlo_033312.1		Dlo_031203.2	TCONS_00035127
Dlo_033347.1		Dlo_031216.1	TCONS_00035141
Dlo_033396.1		Dlo_031253.1	TCONS_00035165
Dlo_033413.1		Dlo_031308.1	TCONS_00035166
Dlo_033419.1		Dlo_031310.1	TCONS_00035190
Dlo_033434.1		Dlo_031314.1	TCONS_00035218
Dlo_033442.1		Dlo_031350.1	TCONS_00035271
Dlo_033465.2		Dlo_031364.1	TCONS_00035366
Dlo_033491.1		Dlo_031423.1	TCONS_00035382
Dlo_033498.1		Dlo_031450.2	TCONS_00035419
Dlo_033513.1		Dlo_031487.1	TCONS_00035606
Dlo_033533.1		Dlo_031531.1	TCONS_00035638
Dlo_033550.1		Dlo_031595.1	TCONS_00035848
Dlo_033574.1		Dlo_031609.1	TCONS_00035905
Dlo_033581.1		Dlo_031616.1	TCONS_00035932
Dlo_033587.1		Dlo_031644.1	TCONS_00035968
Dlo_033645.1		Dlo_031652.1	TCONS_00035969
Dlo_033658.1		Dlo_031719.1	TCONS_00035979
Dlo_033662.1		Dlo_031732.1	TCONS_00036048
Dlo_033798.1		Dlo_031750.1	TCONS_00036049
Dlo_033820.1		Dlo_031755.1	TCONS_00036146
Dlo_033828.1		Dlo_031783.3	TCONS_00036152
Dlo_033846.3		Dlo_031810.1	TCONS_00036153
Dlo_033855.1		Dlo_031816.1	TCONS_00036235
Dlo_033856.1		Dlo_031826.1	TCONS_00036288
Dlo_033858.1		Dlo_031852.1	TCONS_00036342
Dlo_033863.2		Dlo_031860.1	TCONS_00036370
Dlo_033909.1		Dlo_031873.1	TCONS_00036460
Dlo_033914.1		Dlo_031894.1	TCONS_00036465
Dlo_033922.1		Dlo_031917.1	TCONS_00036468
Dlo_033926.2		Dlo_031921.1	TCONS_00036471
Dlo_033935.1		Dlo_031927.1	TCONS_00036605
Dlo_033948.1		Dlo_031936.1	TCONS_00036923
Dlo_033949.1		Dlo_031940.1	TCONS_00037032
Dlo_033990.1		Dlo_031948.1	TCONS_00037045
Dlo_033994.1		Dlo_031957.1	TCONS_00037085
Dlo_034004.1		Dlo_031983.1	TCONS_00037194
Dlo_034039.1		Dlo_031989.1	TCONS_00037195
Dlo_034058.1		Dlo_032043.1	TCONS_00037215
Dlo_034063.1		Dlo_032069.1	TCONS_00037220
Dlo_034093.1		Dlo_032102.1	TCONS_00037222
Dlo_034144.1		Dlo_032130.1	TCONS_00037223
Dlo_034157.2		Dlo_032137.1	TCONS_00037230
dlo_034183.1		Dlo_032138.2	TCONS_00037232
dlo_034208.1		Dlo_032205.1	TCONS_00037242
dlo_034323.1		Dlo_032210.1	TCONS_00037261
dlo_034390.1		Dlo_032234.1	TCONS_00037262
dlo_034471.1		Dlo_032267.2	TCONS_00037288
dlo_034493.1		Dlo_032289.1	TCONS_00037387
dlo_034496.1		Dlo_032295.1	TCONS_00037435
dlo_034504.1		Dlo_032316.1	TCONS_00037588
dlo_034567.1		Dlo_032344.2	TCONS_00037677
dlo_034697.1		Dlo_032363.1	TCONS_00037705
dlo_034844.1		Dlo_032392.1	TCONS_00037816
dlo_034966.1		Dlo_032393.1	TCONS_00037819
dlo_035002.1		Dlo_032400.1	TCONS_00037908
dlo_035045.1		Dlo_032422.1	TCONS_00037993
dlo_035069.1		Dlo_032424.1	TCONS_00037994
dlo_035106.1		Dlo_032429.1	TCONS_00037999
dlo_035223.1		Dlo_032435.1	TCONS_00038000
dlo_035270.1		Dlo_032447.1	TCONS_00038109
dlo_035276.1		Dlo_032457.1	TCONS_00038153
dlo_035299.1		Dlo_032492.2	TCONS_00038206
dlo_035328.1		Dlo_032502.1	TCONS_00038263
dlo_035392.1		Dlo_032559.1	TCONS_00038269
dlo_035461.1		Dlo_032565.1	TCONS_00038271
dlo_035551.1		Dlo_032567.1	TCONS_00038284
dlo_035609.1		Dlo_032576.1	TCONS_00038326
dlo_035670.1		Dlo_032584.1	TCONS_00038562
dlo_035770.1		Dlo_032585.1	TCONS_00038982
dlo_035774.1		Dlo_032591.1	TCONS_00039027
dlo_035814.1		Dlo_032604.1	TCONS_00039064
dlo_035829.1		Dlo_032656.1	TCONS_00039178
dlo_035881.1		Dlo_032662.1	TCONS_00039180
dlo_035944.1		Dlo_032685.1	TCONS_00039221
dlo_035968.1		Dlo_032723.1	TCONS_00039222
dlo_036058.1		Dlo_032740.1	TCONS_00039223
dlo_036081.1		Dlo_032775.1	TCONS_00039230
dlo_036154.1		Dlo_032832.1	TCONS_00039259
dlo_036204.1		Dlo_032867.1	TCONS_00039317
dlo_036214.1		Dlo_032907.1	TCONS_00039339
dlo_036360.1		Dlo_032914.1	TCONS_00039420
dlo_036384.1		Dlo_032932.1	TCONS_00039421
dlo_036418.1		Dlo_032936.1	TCONS_00039431
dlo_036494.1		Dlo_032943.1	TCONS_00039433
dlo_036520.1		Dlo_032961.1	TCONS_00039491
dlo_036538.1		Dlo_032980.1	TCONS_00039513
dlo_036626.1		Dlo_033014.1	TCONS_00039517
dlo_036753.1		Dlo_033047.1	TCONS_00039617
dlo_036764.1		Dlo_033048.1	TCONS_00039646
dlo_036845.1		Dlo_033066.1	TCONS_00039701
dlo_036857.1		Dlo_033162.1	TCONS_00039703
dlo_036875.1		Dlo_033175.1	TCONS_00039922
dlo_036966.1		Dlo_033177.1	TCONS_00039929
dlo_037000.1		Dlo_033179.2	TCONS_00039930
dlo_037020.1		Dlo_033181.1	TCONS_00039931
dlo_037038.1		Dlo_033206.1	TCONS_00039986
dlo_037098.1		Dlo_033229.1	TCONS_00039990
dlo_037109.1		Dlo_033239.1	TCONS_00039993
dlo_037331.1		Dlo_033276.1	TCONS_00039995
dlo_037379.1		Dlo_033277.1	TCONS_00040059
dlo_037512.1		Dlo_033279.1	TCONS_00040098
dlo_037520.1		Dlo_033287.2	TCONS_00040126
dlo_037740.1		Dlo_033310.1	TCONS_00040127
dlo_037846.1		Dlo_033347.1	TCONS_00040129
dlo_038036.1		Dlo_033351.1	TCONS_00040130
dlo_038079.1		Dlo_033357.1	TCONS_00040136
dlo_038123.1		Dlo_033359.1	TCONS_00040260
dlo_038142.1		Dlo_033365.1	TCONS_00040274
dlo_038284.1		Dlo_033368.1	TCONS_00040275
dlo_038427.1		Dlo_033396.1	TCONS_00040276
dlo_038518.1		Dlo_033400.1	TCONS_00040279
dlo_038553.1		Dlo_033403.1	TCONS_00040285
dlo_038606.1		Dlo_033442.1	TCONS_00040403
dlo_038615.1		Dlo_033489.1	TCONS_00040473
dlo_038815.1		Dlo_033507.1	TCONS_00040476
dlo_038819.1		Dlo_033535.1	TCONS_00040478
dlo_038917.1		Dlo_033544.1	TCONS_00040479
dlo_038946.1		Dlo_033550.1	TCONS_00040480
dlo_039140.1		Dlo_033571.1	TCONS_00040573
TCONS_00003487		Dlo_033574.1	TCONS_00040576
TCONS_00005635		Dlo_033583.1	TCONS_00040580
TCONS_00005639		Dlo_033584.1	TCONS_00040594
TCONS_00005648		Dlo_033587.1	TCONS_00040620
TCONS_00006651		Dlo_033614.1	TCONS_00040738
TCONS_00007321		Dlo_033641.1	TCONS_00040739
TCONS_00007326		Dlo_033647.1	TCONS_00040748
TCONS_00008162		Dlo_033654.1	TCONS_00040750
TCONS_00009262		Dlo_033661.1	TCONS_00040751
TCONS_00009263		Dlo_033686.1	TCONS_00040752
TCONS_00010277		Dlo_033731.1	TCONS_00040753
TCONS_00013943		Dlo_033775.1	TCONS_00040823
TCONS_00015054		Dlo_033868.1	TCONS_00040905
TCONS_00018564		Dlo_033880.1	TCONS_00041155
TCONS_00018567		Dlo_033885.5	TCONS_00041196
TCONS_00021463		Dlo_033908.1	TCONS_00041198
TCONS_00021464		Dlo_033909.1	TCONS_00041253
TCONS_00021466		Dlo_033923.1	TCONS_00041401
TCONS_00021467		Dlo_033929.1	TCONS_00041426
TCONS_00021468		Dlo_033935.1	TCONS_00041521
TCONS_00021474		Dlo_033947.1	TCONS_00041539
TCONS_00021475		Dlo_033957.1	TCONS_00041543
TCONS_00021477		Dlo_033998.1	TCONS_00041596
TCONS_00021480		Dlo_034018.1	TCONS_00041612
TCONS_00023726		Dlo_034072.1	TCONS_00041636
TCONS_00024013		Dlo_034121.1	TCONS_00041640
TCONS_00025663		Dlo_034122.1	TCONS_00041641
TCONS_00028387		Dlo_034131.1	TCONS_00041654
TCONS_00029392		Dlo_034134.1	TCONS_00041657
TCONS_00029431		Dlo_034157.2	TCONS_00041742
TCONS_00029432		Dlo_034174.1	TCONS_00041745
TCONS_00029645		dlo_034208.1	TCONS_00041872
TCONS_00030705		dlo_034323.1	TCONS_00041936
TCONS_00032782		dlo_034335.1	TCONS_00042151
TCONS_00033679		dlo_034390.1	TCONS_00042152
TCONS_00037217		dlo_034444.1	TCONS_00042156
TCONS_00037224		dlo_034496.1	TCONS_00042192
TCONS_00037231		dlo_034760.1	TCONS_00042197
TCONS_00039174		dlo_034805.1	TCONS_00042223
TCONS_00039175		dlo_034966.1	TCONS_00042309
TCONS_00039179		dlo_035015.1	TCONS_00042310
TCONS_00039180		dlo_035069.1	TCONS_00042432
TCONS_00039181		dlo_035084.1	TCONS_00042453
TCONS_00039184		dlo_035137.1	TCONS_00042533
TCONS_00041476		dlo_035147.1	TCONS_00042543
TCONS_00045297		dlo_035185.1	TCONS_00042551
TCONS_00045351		dlo_035276.1	TCONS_00042621
TCONS_00045774		dlo_035290.1	TCONS_00042632
TCONS_00045940		dlo_035292.1	TCONS_00042748
TCONS_00048447		dlo_035298.1	TCONS_00042768
TCONS_00048626		dlo_035299.1	TCONS_00042771
TCONS_00049904		dlo_035367.1	TCONS_00042772
TCONS_00050687		dlo_035375.1	TCONS_00042775
TCONS_00050690		dlo_035378.1	TCONS_00042838
TCONS_00050691		dlo_035392.1	TCONS_00042844
TCONS_00050693		dlo_035430.1	TCONS_00042862
TCONS_00050694		dlo_035457.1	TCONS_00042871
TCONS_00050696		dlo_035551.1	TCONS_00042880
TCONS_00051349		dlo_035597.1	TCONS_00043007
TCONS_00051352		dlo_035605.1	TCONS_00043009
TCONS_00052176		dlo_035609.1	TCONS_00043032
TCONS_00054006		dlo_035641.1	TCONS_00043035
TCONS_00054473		dlo_035646.1	TCONS_00043042
TCONS_00054484		dlo_035770.1	TCONS_00043062
TCONS_00055721		dlo_035833.1	TCONS_00043213
TCONS_00055728		dlo_035937.1	TCONS_00043330
TCONS_00056994		dlo_035944.1	TCONS_00043344
TCONS_00057317		dlo_036032.1	TCONS_00043345
TCONS_00057819		dlo_036047.1	TCONS_00043374
TCONS_00057963		dlo_036053.1	TCONS_00043597
TCONS_00066523		dlo_036151.1	TCONS_00043651
TCONS_00070154		dlo_036159.1	TCONS_00043656
TCONS_00070157		dlo_036195.1	TCONS_00043798
TCONS_00070159		dlo_036200.1	TCONS_00043808
TCONS_00070200		dlo_036273.1	TCONS_00043870
TCONS_00070535		dlo_036331.1	TCONS_00044011
TCONS_00070537		dlo_036418.1	TCONS_00044104
TCONS_00070565		dlo_036449.1	TCONS_00044173
TCONS_00071518		dlo_036468.1	TCONS_00044174
TCONS_00071875		dlo_036489.1	TCONS_00044523
TCONS_00071879		dlo_036623.1	TCONS_00044524
TCONS_00072587		dlo_036626.1	TCONS_00044623
TCONS_00075477		dlo_036665.1	TCONS_00044763
TCONS_00076680		dlo_036753.1	TCONS_00044801
TCONS_00077259		dlo_036819.1	TCONS_00044835
TCONS_00080031		dlo_036845.1	TCONS_00044853
TCONS_00080072		dlo_036875.1	TCONS_00044881
TCONS_00081474		dlo_036897.1	TCONS_00044882
TCONS_00081758		dlo_036939.1	TCONS_00044961
TCONS_00082078		dlo_036966.1	TCONS_00044993
TCONS_00082819		dlo_037092.1	TCONS_00045083
TCONS_00084938		dlo_037171.1	TCONS_00045170
TCONS_00084944		dlo_037196.1	TCONS_00045171
TCONS_00084948		dlo_037296.1	TCONS_00045172
TCONS_00085253		dlo_037372.1	TCONS_00045174
TCONS_00085257		dlo_037498.1	TCONS_00045176
TCONS_00085262		dlo_037520.1	TCONS_00045290
TCONS_00085266		dlo_037529.1	TCONS_00045297
TCONS_00085875		dlo_037552.1	TCONS_00045299
TCONS_00086362		dlo_037756.1	TCONS_00045301
TCONS_00086363		dlo_037759.1	TCONS_00045314
TCONS_00086555		dlo_037792.1	TCONS_00045321
TCONS_00087387		dlo_037846.1	TCONS_00045323
TCONS_00087489		dlo_037947.1	TCONS_00045325
TCONS_00087779		dlo_038142.1	TCONS_00045330
TCONS_00089152		dlo_038178.1	TCONS_00045331
TCONS_00092042		dlo_038207.1	TCONS_00045332
TCONS_00092046		dlo_038224.1	TCONS_00045334
TCONS_00095791		dlo_038246.1	TCONS_00045335
TCONS_00095948		dlo_038284.1	TCONS_00045338
TCONS_00095950		dlo_038427.1	TCONS_00045342
TCONS_00097225		dlo_038494.1	TCONS_00045344
TCONS_00097227		dlo_038615.1	TCONS_00045346
TCONS_00097947		dlo_038644.1	TCONS_00045348
TCONS_00097948		dlo_038815.1	TCONS_00045349
TCONS_00099169		dlo_038830.1	TCONS_00045352
TCONS_00099171		dlo_039281.1	TCONS_00045413
TCONS_00099172		TCONS_00005641	TCONS_00045418
TCONS_00099287		TCONS_00005646	TCONS_00045429
TCONS_00100681		TCONS_00009260	TCONS_00045431
TCONS_00101312		TCONS_00009263	TCONS_00045555
TCONS_00101403		TCONS_00009266	TCONS_00045556
TCONS_00102198		TCONS_00010278	TCONS_00045560
TCONS_00102275		TCONS_00010280	TCONS_00045694
TCONS_00103150		TCONS_00010589	TCONS_00045748
TCONS_00103804		TCONS_00013871	TCONS_00045757
TCONS_00103864		TCONS_00013943	TCONS_00045774
TCONS_00106834		TCONS_00016528	TCONS_00045868
TCONS_00106841		TCONS_00018565	TCONS_00045871
TCONS_00106842		TCONS_00018566	TCONS_00045879
TCONS_00106843		TCONS_00020296	TCONS_00045899
TCONS_00106846		TCONS_00020297	TCONS_00045901
TCONS_00106855		TCONS_00020299	TCONS_00045923
TCONS_00106856		TCONS_00021466	TCONS_00045924
TCONS_00106857		TCONS_00021467	TCONS_00045935
TCONS_00109856		TCONS_00021469	TCONS_00046092
TCONS_00109961		TCONS_00021471	TCONS_00046147
TCONS_00110060		TCONS_00021474	TCONS_00046172
TCONS_00110061		TCONS_00021475	TCONS_00046212
TCONS_00112543		TCONS_00021477	TCONS_00046386
TCONS_00112652		TCONS_00021478	TCONS_00046398
TCONS_00115310		TCONS_00021479	TCONS_00046497
TCONS_00119852		TCONS_00021480	TCONS_00046502
TCONS_00119920		TCONS_00022800	TCONS_00046520
TCONS_00119976		TCONS_00023686	TCONS_00046547
TCONS_00121292		TCONS_00023731	TCONS_00046561
TCONS_00121805		TCONS_00023732	TCONS_00046747
TCONS_00121807		TCONS_00023733	TCONS_00046845
TCONS_00123942		TCONS_00025663	TCONS_00046865
TCONS_00125324		TCONS_00027852	TCONS_00046889
TCONS_00130564		TCONS_00028005	TCONS_00046895
TCONS_00130568		TCONS_00028386	TCONS_00046899
TCONS_00130619		TCONS_00029521	TCONS_00046915
TCONS_00130832		TCONS_00029522	TCONS_00046946
TCONS_00131976		TCONS_00030271	TCONS_00047104
TCONS_00134509		TCONS_00032214	TCONS_00047107
TCONS_00134875		TCONS_00033673	TCONS_00047121
TCONS_00135369		TCONS_00033819	TCONS_00047131
TCONS_00135371		TCONS_00034186	TCONS_00047164
TCONS_00135373		TCONS_00037213	TCONS_00047269
TCONS_00138185		TCONS_00037242	TCONS_00047306
TCONS_00143882		TCONS_00039175	TCONS_00047337
TCONS_00146969		TCONS_00039178	TCONS_00047356
TCONS_00147951		TCONS_00039180	TCONS_00047443
TCONS_00147952		TCONS_00039182	TCONS_00047499
TCONS_00149688		TCONS_00039430	TCONS_00047578
TCONS_00150175		TCONS_00039433	TCONS_00047771
TCONS_00153754		TCONS_00041476	TCONS_00047880
TCONS_00154628		TCONS_00042933	TCONS_00047967
TCONS_00154683		TCONS_00042935	TCONS_00048221
TCONS_00155056		TCONS_00043391	TCONS_00048226
TCONS_00155126		TCONS_00044116	TCONS_00048231
TCONS_00155136		TCONS_00045290	TCONS_00048232
TCONS_00155138		TCONS_00045297	TCONS_00048234
TCONS_00155549		TCONS_00045314	TCONS_00048237
TCONS_00157517		TCONS_00045340	TCONS_00048240
TCONS_00161992		TCONS_00045351	TCONS_00048243
TCONS_00163643		TCONS_00045774	TCONS_00048264
TCONS_00165908		TCONS_00048634	TCONS_00048325
TCONS_00166429		TCONS_00048694	TCONS_00048446
TCONS_00166430		TCONS_00050687	TCONS_00048461
TCONS_00166435		TCONS_00050688	TCONS_00048485
		TCONS_00050692	TCONS_00048625
		TCONS_00051349	TCONS_00048628
		TCONS_00053121	TCONS_00048640
		TCONS_00054354	TCONS_00048648
		TCONS_00054355	TCONS_00048653
		TCONS_00054473	TCONS_00048716
		TCONS_00054485	TCONS_00048757
		TCONS_00054495	TCONS_00048806
		TCONS_00055964	TCONS_00048853
		TCONS_00056994	TCONS_00048885
		TCONS_00057316	TCONS_00049095
		TCONS_00057513	TCONS_00049240
		TCONS_00057514	TCONS_00049281
		TCONS_00057819	TCONS_00049397
		TCONS_00057963	TCONS_00049408
		TCONS_00060410	TCONS_00049409
		TCONS_00060411	TCONS_00049410
		TCONS_00060412	TCONS_00049411
		TCONS_00060413	TCONS_00049412
		TCONS_00060414	TCONS_00049413
		TCONS_00060951	TCONS_00049414
		TCONS_00063013	TCONS_00049415
		TCONS_00063014	TCONS_00049421
		TCONS_00063016	TCONS_00049423
		TCONS_00064813	TCONS_00049425
		TCONS_00065212	TCONS_00049432
		TCONS_00065267	TCONS_00049433
		TCONS_00065830	TCONS_00049435
		TCONS_00067111	TCONS_00049437
		TCONS_00068828	TCONS_00049438
		TCONS_00069908	TCONS_00049439
		TCONS_00070154	TCONS_00049440
		TCONS_00070200	TCONS_00049443
		TCONS_00070535	TCONS_00049444
		TCONS_00070536	TCONS_00049445
		TCONS_00070537	TCONS_00049446
		TCONS_00070538	TCONS_00049448
		TCONS_00070540	TCONS_00049449
		TCONS_00070541	TCONS_00049452
		TCONS_00070542	TCONS_00049453
		TCONS_00070564	TCONS_00049454
		TCONS_00070727	TCONS_00049455
		TCONS_00070728	TCONS_00049456
		TCONS_00070729	TCONS_00049457
		TCONS_00071321	TCONS_00049467
		TCONS_00071622	TCONS_00049468
		TCONS_00072710	TCONS_00049473
		TCONS_00073871	TCONS_00049474
		TCONS_00073874	TCONS_00049477
		TCONS_00073998	TCONS_00049491
		TCONS_00075961	TCONS_00049510
		TCONS_00075962	TCONS_00049511
		TCONS_00077259	TCONS_00049515
		TCONS_00077522	TCONS_00049516
		TCONS_00077564	TCONS_00049517
		TCONS_00077567	TCONS_00049539
		TCONS_00080032	TCONS_00049541
		TCONS_00080167	TCONS_00049543
		TCONS_00081474	TCONS_00049596
		TCONS_00082822	TCONS_00049632
		TCONS_00083117	TCONS_00049641
		TCONS_00085253	TCONS_00049658
		TCONS_00085618	TCONS_00049792
		TCONS_00085877	TCONS_00049808
		TCONS_00086555	TCONS_00049809
		TCONS_00087146	TCONS_00049916
		TCONS_00087402	TCONS_00050037
		TCONS_00087779	TCONS_00050091
		TCONS_00089153	TCONS_00050099
		TCONS_00091104	TCONS_00050156
		TCONS_00091106	TCONS_00050221
		TCONS_00091309	TCONS_00050245
		TCONS_00091440	TCONS_00050362
		TCONS_00092009	TCONS_00050430
		TCONS_00093901	TCONS_00050433
		TCONS_00095775	TCONS_00050435
		TCONS_00095946	TCONS_00050438
		TCONS_00095950	TCONS_00050439
		TCONS_00097227	TCONS_00050442
		TCONS_00098493	TCONS_00050444
		TCONS_00099167	TCONS_00050449
		TCONS_00100505	TCONS_00050450
		TCONS_00100506	TCONS_00050452
		TCONS_00100507	TCONS_00050492
		TCONS_00100686	TCONS_00050509
		TCONS_00101312	TCONS_00050635
		TCONS_00101313	TCONS_00050687
		TCONS_00101314	TCONS_00050692
		TCONS_00102081	TCONS_00050731
		TCONS_00102083	TCONS_00050762
		TCONS_00102277	TCONS_00050864
		TCONS_00104624	TCONS_00050865
		TCONS_00106834	TCONS_00050866
		TCONS_00109405	TCONS_00050867
		TCONS_00109856	TCONS_00051037
		TCONS_00109961	TCONS_00051052
		TCONS_00110060	TCONS_00051209
		TCONS_00110061	TCONS_00051212
		TCONS_00112652	TCONS_00051213
		TCONS_00112653	TCONS_00051215
		TCONS_00112972	TCONS_00051220
		TCONS_00114641	TCONS_00051225
		TCONS_00115310	TCONS_00051226
		TCONS_00116532	TCONS_00051227
		TCONS_00116848	TCONS_00051241
		TCONS_00119815	TCONS_00051248
		TCONS_00119831	TCONS_00051249
		TCONS_00119834	TCONS_00051250
		TCONS_00119983	TCONS_00051271
		TCONS_00121292	TCONS_00051373
		TCONS_00122286	TCONS_00051439
		TCONS_00123842	TCONS_00051725
		TCONS_00124759	TCONS_00051730
		TCONS_00130565	TCONS_00051732
		TCONS_00130993	TCONS_00051740
		TCONS_00130994	TCONS_00051763
		TCONS_00131113	TCONS_00051870
		TCONS_00131215	TCONS_00052068
		TCONS_00131317	TCONS_00052086
		TCONS_00131979	TCONS_00052272
		TCONS_00132591	TCONS_00052313
		TCONS_00134610	TCONS_00052315
		TCONS_00134612	TCONS_00052320
		TCONS_00134615	TCONS_00052577
		TCONS_00134617	TCONS_00052581
		TCONS_00134878	TCONS_00052852
		TCONS_00135369	TCONS_00052853
		TCONS_00135372	TCONS_00052876
		TCONS_00138187	TCONS_00053045
		TCONS_00138188	TCONS_00053046
		TCONS_00140117	TCONS_00053209
		TCONS_00140125	TCONS_00053306
		TCONS_00140128	TCONS_00053367
		TCONS_00140138	TCONS_00053368
		TCONS_00140141	TCONS_00053452
		TCONS_00140281	TCONS_00053456
		TCONS_00142177	TCONS_00053457
		TCONS_00143321	TCONS_00053594
		TCONS_00146464	TCONS_00053606
		TCONS_00147952	TCONS_00053615
		TCONS_00149688	TCONS_00053722
		TCONS_00154628	TCONS_00053868
		TCONS_00154683	TCONS_00053980
		TCONS_00155128	TCONS_00054126
		TCONS_00155129	TCONS_00054130
		TCONS_00155130	TCONS_00054272
		TCONS_00155136	TCONS_00054273
		TCONS_00155138	TCONS_00054356
		TCONS_00157517	TCONS_00054357
		TCONS_00161982	TCONS_00054378
		TCONS_00166407	TCONS_00054473
		TCONS_00166408	TCONS_00054576
		TCONS_00166423	TCONS_00054914
		TCONS_00166429	TCONS_00054947
		TCONS_00166430	TCONS_00054972
			TCONS_00055230
			TCONS_00055414
			TCONS_00055658
			TCONS_00055774
			TCONS_00055819
			TCONS_00055873
			TCONS_00055927
			TCONS_00055949
			TCONS_00055972
			TCONS_00055974
			TCONS_00055980
			TCONS_00055981
			TCONS_00055989
			TCONS_00055990
			TCONS_00055995
			TCONS_00056005
			TCONS_00056021
			TCONS_00056029
			TCONS_00056033
			TCONS_00056035
			TCONS_00056205
			TCONS_00056239
			TCONS_00056402
			TCONS_00056409
			TCONS_00056425
			TCONS_00056553
			TCONS_00056652
			TCONS_00056655
			TCONS_00056668
			TCONS_00056694
			TCONS_00056767
			TCONS_00056775
			TCONS_00056779
			TCONS_00056840
			TCONS_00056842
			TCONS_00056984
			TCONS_00056994
			TCONS_00056998
			TCONS_00057020
			TCONS_00057043
			TCONS_00057051
			TCONS_00057068
			TCONS_00057073
			TCONS_00057081
			TCONS_00057135
			TCONS_00057208
			TCONS_00057284
			TCONS_00057316
			TCONS_00057376
			TCONS_00057415
			TCONS_00057443
			TCONS_00057463
			TCONS_00057464
			TCONS_00057498
			TCONS_00057571
			TCONS_00057680
			TCONS_00057691
			TCONS_00057692
			TCONS_00057696
			TCONS_00057697
			TCONS_00057698
			TCONS_00057699
			TCONS_00057700
			TCONS_00057701
			TCONS_00057702
			TCONS_00057703
			TCONS_00057705
			TCONS_00057723
			TCONS_00057797
			TCONS_00057798
			TCONS_00057801
			TCONS_00057804
			TCONS_00057819
			TCONS_00057821
			TCONS_00057822
			TCONS_00057927
			TCONS_00057933
			TCONS_00057969
			TCONS_00058012
			TCONS_00058134
			TCONS_00058137
			TCONS_00058144
			TCONS_00058151
			TCONS_00058228
			TCONS_00058327
			TCONS_00058394
			TCONS_00058455
			TCONS_00058457
			TCONS_00058591
			TCONS_00058633
			TCONS_00058738
			TCONS_00058934
			TCONS_00058983
			TCONS_00059297
			TCONS_00059302
			TCONS_00059453
			TCONS_00059455
			TCONS_00059467
			TCONS_00059491
			TCONS_00059555
			TCONS_00059557
			TCONS_00059606
			TCONS_00059658
			TCONS_00059815
			TCONS_00059820
			TCONS_00059826
			TCONS_00059886
			TCONS_00060163
			TCONS_00060539
			TCONS_00060949
			TCONS_00060978
			TCONS_00061011
			TCONS_00061014
			TCONS_00061017
			TCONS_00061058
			TCONS_00061059
			TCONS_00061072
			TCONS_00061195
			TCONS_00061206
			TCONS_00061211
			TCONS_00061291
			TCONS_00061367
			TCONS_00061493
			TCONS_00061503
			TCONS_00061504
			TCONS_00061530
			TCONS_00061545
			TCONS_00061712
			TCONS_00061718
			TCONS_00061890
			TCONS_00061974
			TCONS_00061980
			TCONS_00062131
			TCONS_00062412
			TCONS_00062442
			TCONS_00062527
			TCONS_00062529
			TCONS_00062586
			TCONS_00062804
			TCONS_00063010
			TCONS_00063013
			TCONS_00063040
			TCONS_00063348
			TCONS_00063361
			TCONS_00063368
			TCONS_00063372
			TCONS_00063380
			TCONS_00063494
			TCONS_00063573
			TCONS_00063574
			TCONS_00063599
			TCONS_00063680
			TCONS_00063866
			TCONS_00063962
			TCONS_00064149
			TCONS_00064252
			TCONS_00064261
			TCONS_00064270
			TCONS_00064271
			TCONS_00064273
			TCONS_00064274
			TCONS_00064280
			TCONS_00064282
			TCONS_00064284
			TCONS_00064285
			TCONS_00064286
[truncated: 1,963 more rows]

## Sheet: Supplementary Table 6
Supplementary Table 6. Trans-target gene of DElncRNA.						Supplementary Table 6. Cis-target gene of DElncRNA.
DElncRNA	target DEmRNA	target DEmRNA description	Pearson_correlation	Pvalue		DElncRNA	target DEmRNA	target DEmRNA description	Distance	Location
TCONS_00084078	Dlo_008384.1	gnl|BL_ORD_ID|268231 sp|F4I9E1|NFD4_ARATH Protein NUCLEAR FUSION DEFECTIVE 4 OS=Arabidopsis thaliana OX=3702 GN=NFD4 PE=3 SV=1//2.40489e-18	0.971352	1.71619e-09		TCONS_00046899	Dlo_009734.1	-//-	86836	upstream
TCONS_00084078	Dlo_013287.1	gnl|BL_ORD_ID|143181 sp|Q9LRH6|GAT25_ARATH GATA transcription factor 25 OS=Arabidopsis thaliana OX=3702 GN=GATA25 PE=1 SV=2//2.35014e-78	0.999873	9.12617e-25		TCONS_00003462	Dlo_000674.1	gnl|BL_ORD_ID|211190 sp|O48573|LAZ5_ARATH Disease resistance protein LAZ5 OS=Arabidopsis thaliana OX=3702 GN=LAZ5 PE=1 SV=1//2.20784e-08	58115	upstream		KEGG pathways of trans-target gene
TCONS_00084078	Dlo_011391.1	gnl|BL_ORD_ID|463300 sp|Q6WG30|T5H_TAXCU Taxadiene 5-alpha hydroxylase OS=Taxus cuspidata OX=99806 PE=1 SV=2//6.61613e-08	0.966082	5.07927e-09		TCONS_00119340	Dlo_024402.2	gnl|BL_ORD_ID|100229 sp|Q9ZSA7|DLO2_ARATH Protein DMR6-LIKE OXYGENASE 2 OS=Arabidopsis thaliana OX=3702 GN=DLO2 PE=2 SV=1//0	25175	upstream
TCONS_00084078	Dlo_032391.1	-//-	1	0		TCONS_00119340	Dlo_024410.1	-//-	29138	upstream
TCONS_00084078	Dlo_017738.1	-//-	0.979454	2.01712e-10		TCONS_00152916	Dlo_031128.1	gnl|BL_ORD_ID|443127 sp|Q39224|SRG1_ARATH Protein SRG1 OS=Arabidopsis thaliana OX=3702 GN=SRG1 PE=2 SV=1//8.84813e-102	45104	downstream
TCONS_00084078	Dlo_014822.1	-//-	1	0		TCONS_00152916	Dlo_031118.1	gnl|BL_ORD_ID|308404 sp|Q6L4D2|PM19L_ORYSJ Membrane protein PM19L OS=Oryza sativa subsp. japonica OX=39947 GN=PM19L PE=2 SV=1//1.67599e-28	72646	downstream
TCONS_00084078	dlo_038661.1	gnl|BL_ORD_ID|58002 sp|P29620|CDKD1_ORYSJ Cyclin-dependent kinase D-1 OS=Oryza sativa subsp. japonica OX=39947 GN=CDKD-1 PE=1 SV=1//0	0.983141	5.62576e-11		TCONS_00062169	Dlo_012867.1	gnl|BL_ORD_ID|53396 sp|P14278|CB24_SOLLC Chlorophyll a-b binding protein 4, chloroplastic OS=Solanum lycopersicum OX=4081 GN=CAB4 PE=2 SV=1//1.56367e-164	88751	upstream
TCONS_00084078	Dlo_033920.1	-//-	0.999919	4.93984e-26		TCONS_00062169	Dlo_012866.1	gnl|BL_ORD_ID|4658 sp|Q9LY77|ACA12_ARATH Calcium-transporting ATPase 12, plasma membrane-type OS=Arabidopsis thaliana OX=3702 GN=ACA12 PE=2 SV=1//9.33061e-152	83816	upstream
TCONS_00084078	Dlo_029371.1	gnl|BL_ORD_ID|3949 sp|Q7PC88|AB31G_ARATH ABC transporter G family member 31 OS=Arabidopsis thaliana OX=3702 GN=ABCG31 PE=1 SV=1//0	0.971863	1.52887e-09		TCONS_00062169	Dlo_012860.1	gnl|BL_ORD_ID|438219 sp|Q9LUB6|SNE_ARATH F-box protein SNE OS=Arabidopsis thaliana OX=3702 GN=SNE PE=1 SV=1//3.21599e-38	34616	upstream
TCONS_00084078	Dlo_017424.1	gnl|BL_ORD_ID|14158 sp|Q88BD4|ALGC_PSESM Phosphomannomutase/phosphoglucomutase OS=Pseudomonas syringae pv. tomato (strain ATCC BAA-871 / DC3000) OX=223283 GN=algC PE=3 SV=1//1.02582e-37	0.9776	3.52038e-10		TCONS_00067664	Dlo_014044.1	gnl|BL_ORD_ID|103344 sp|Q9QYI7|DNJB8_MOUSE DnaJ homolog subfamily B member 8 OS=Mus musculus OX=10090 GN=Dnajb8 PE=2 SV=1//3.68468e-17	27057	upstream
TCONS_00084078	dlo_037208.1	gnl|BL_ORD_ID|11849 sp|Q9FKK2|AGL62_ARATH Agamous-like MADS-box protein AGL62 OS=Arabidopsis thaliana OX=3702 GN=AGL62 PE=1 SV=1//1.15209e-56	0.994038	6.71534e-14		TCONS_00067664	Dlo_014037.1	gnl|BL_ORD_ID|326248 sp|Q9C9A6|PUB10_ARATH U-box domain-containing protein 10 OS=Arabidopsis thaliana OX=3702 GN=PUB10 PE=2 SV=1//0	96908	downstream
TCONS_00084078	dlo_036487.1	gnl|BL_ORD_ID|479880 sp|Q7XSQ7|TRL33_ORYSJ Thioredoxin-like 3-3 OS=Oryza sativa subsp. japonica OX=39947 GN=Os04g0560200 PE=2 SV=2//5.95709e-55	1	0		TCONS_00113939	Dlo_023381.1	-//-	52391	upstream
TCONS_00084078	Dlo_029196.1	-//-	0.990583	1.30037e-12		TCONS_00113939	Dlo_023380.1	gnl|BL_ORD_ID|437376 sp|Q9C5Y4|SMC21_ARATH Structural maintenance of chromosomes protein 2-1 OS=Arabidopsis thaliana OX=3702 GN=SMC2-1 PE=2 SV=2//0	72937	downstream
TCONS_00084078	Dlo_026285.1	gnl|BL_ORD_ID|11815 sp|Q38836|AGL11_ARATH Agamous-like MADS-box protein AGL11 OS=Arabidopsis thaliana OX=3702 GN=AGL11 PE=1 SV=1//8.17379e-115	0.960872	1.26959e-08		TCONS_00015722	Dlo_003281.1	gnl|BL_ORD_ID|180955 sp|P0DKC6|HSD1B_ARATH 11-beta-hydroxysteroid dehydrogenase 1B OS=Arabidopsis thaliana OX=3702 GN=HSD1 PE=1 SV=1//2.21241e-84	9997	upstream
TCONS_00084078	Dlo_033893.1	gnl|BL_ORD_ID|41298 sp|Q9SVG7|BBE17_ARATH Berberine bridge enzyme-like 17 OS=Arabidopsis thaliana OX=3702 GN=At4g20800 PE=2 SV=1//0	0.986924	1.08876e-11		TCONS_00015722	Dlo_003273.1	gnl|BL_ORD_ID|172460 sp|Q94CD1|HHT1_ARATH Omega-hydroxypalmitate O-feruloyl transferase OS=Arabidopsis thaliana OX=3702 GN=HHT1 PE=1 SV=1//0	76810	upstream
TCONS_00084078	Dlo_029753.1	gnl|BL_ORD_ID|294276 sp|Q9SY91|PBL15_ARATH Probable serine/threonine-protein kinase PBL15 OS=Arabidopsis thaliana OX=3702 GN=PBL15 PE=1 SV=1//0	0.978422	2.76647e-10		TCONS_00010937	Dlo_002270.1	gnl|BL_ORD_ID|322380 sp|P50086|PSD10_YEAST Probable 26S proteasome regulatory subunit p28 OS=Saccharomyces cerevisiae (strain ATCC 204508 / S288c) OX=559292 GN=NAS6 PE=1 SV=1//3.83307e-08	67107	downstream
TCONS_00015513	Dlo_019418.1	gnl|BL_ORD_ID|232872 sp|F4K460|MED17_ARATH Mediator of RNA polymerase II transcription subunit 17 OS=Arabidopsis thaliana OX=3702 GN=MED17 PE=1 SV=1//0	0.960479	1.3535e-08		TCONS_00110629	Dlo_022624.2	gnl|BL_ORD_ID|167018 sp|Q05466|HAT4_ARATH Homeobox-leucine zipper protein HAT4 OS=Arabidopsis thaliana OX=3702 GN=HAT4 PE=1 SV=1//3.18094e-99	7700	downstream
TCONS_00126340	Dlo_003516.1	gnl|BL_ORD_ID|48654 sp|O22307|C71DB_LOTJA Cytochrome P450 71D11 (Fragment) OS=Lotus japonicus OX=34305 GN=CYP71D11 PE=2 SV=1//0	0.953655	3.74924e-08		TCONS_00110629	Dlo_022615.1	gnl|BL_ORD_ID|279337 sp|Q8L7W2|NUDT8_ARATH Nudix hydrolase 8 OS=Arabidopsis thaliana OX=3702 GN=NUDT8 PE=2 SV=2//1.12012e-141	55170	downstream
TCONS_00126340	Dlo_002066.1	gnl|BL_ORD_ID|491824 sp|P35135|UBC4_SOLLC Ubiquitin-conjugating enzyme E2-17 kDa OS=Solanum lycopersicum OX=4081 PE=2 SV=1//1.69846e-106	0.961531	1.13863e-08		TCONS_00110629	Dlo_022626.1	-//-	34999	downstream
TCONS_00122790	Dlo_012833.1	gnl|BL_ORD_ID|279334 sp|Q9SU14|NUDT7_ARATH Nudix hydrolase 7 OS=Arabidopsis thaliana OX=3702 GN=NUDT7 PE=1 SV=1//3.82136e-113	0.962978	8.90694e-09		TCONS_00110629	Dlo_022614.1	gnl|BL_ORD_ID|308427 sp|Q08435|PMA1_NICPL Plasma membrane ATPase 1 OS=Nicotiana plumbaginifolia OX=4092 GN=PMA1 PE=2 SV=1//0	65535	downstream
TCONS_00122790	Dlo_007042.1	-//-	0.954206	3.47313e-08		TCONS_00110620	Dlo_022624.2	gnl|BL_ORD_ID|167018 sp|Q05466|HAT4_ARATH Homeobox-leucine zipper protein HAT4 OS=Arabidopsis thaliana OX=3702 GN=HAT4 PE=1 SV=1//3.18094e-99	52960	downstream
TCONS_00091058	Dlo_006624.1	-//-	0.965539	5.62357e-09		TCONS_00110620	Dlo_022615.1	gnl|BL_ORD_ID|279337 sp|Q8L7W2|NUDT8_ARATH Nudix hydrolase 8 OS=Arabidopsis thaliana OX=3702 GN=NUDT8 PE=2 SV=2//1.12012e-141	9158	downstream
TCONS_00011343	Dlo_005391.1	gnl|BL_ORD_ID|260452 sp|Q9FY93|NAC83_ARATH NAC domain-containing protein 83 OS=Arabidopsis thaliana OX=3702 GN=NAC083 PE=1 SV=1//1.63825e-73	0.961823	1.08444e-08		TCONS_00110620	Dlo_022626.1	-//-	80259	downstream
TCONS_00011343	Dlo_013614.1	-//-	0.952166	4.58825e-08		TCONS_00110620	Dlo_022614.1	gnl|BL_ORD_ID|308427 sp|Q08435|PMA1_NICPL Plasma membrane ATPase 1 OS=Nicotiana plumbaginifolia OX=4092 GN=PMA1 PE=2 SV=1//0	19523	downstream
TCONS_00011343	Dlo_006734.1	gnl|BL_ORD_ID|42979 sp|Q9LV33|BGL44_ARATH Beta-glucosidase 44 OS=Arabidopsis thaliana OX=3702 GN=BGLU44 PE=2 SV=1//1.19345e-56	0.965085	6.11665e-09		TCONS_00077494	Dlo_015986.1	gnl|BL_ORD_ID|149109 sp|O82225|GGP5_ARATH Gamma-glutamyl peptidase 5 OS=Arabidopsis thaliana OX=3702 GN=GGP5 PE=2 SV=1//3.20793e-99	61076	downstream
TCONS_00011343	Dlo_006851.1	-//-	0.951539	4.98557e-08		TCONS_00077494	Dlo_015989.1	gnl|BL_ORD_ID|28819 sp|Q949T8|ASHR3_ARATH Histone-lysine N-methyltransferase ASHR3 OS=Arabidopsis thaliana OX=3702 GN=ASHR3 PE=1 SV=1//0	22333	upstream
TCONS_00011343	dlo_035881.1	gnl|BL_ORD_ID|502017 sp|Q9SHC8|VAP12_ARATH Vesicle-associated protein 1-2 OS=Arabidopsis thaliana OX=3702 GN=PVA12 PE=1 SV=1//2.41578e-53	0.96175	1.09776e-08		TCONS_00077494	Dlo_015985.1	-//-	63602	upstream
TCONS_00011343	Dlo_012779.1	gnl|BL_ORD_ID|263787 sp|O04472|NAT10_ARATH Putative nucleobase-ascorbate transporter 10 OS=Arabidopsis thaliana OX=3702 GN=NAT10 PE=3 SV=2//0	0.961558	1.13367e-08		TCONS_00073779	Dlo_015269.1	gnl|BL_ORD_ID|519171 sp|C0LGH2|Y1561_ARATH Probable LRR receptor-like serine/threonine-protein kinase At1g56130 OS=Arabidopsis thaliana OX=3702 GN=At1g56130 PE=2 SV=2//0	99861	downstream
TCONS_00011343	Dlo_023827.1	gnl|BL_ORD_ID|287895 sp|P17772|OSS2_PEA Organ-specific protein S2 OS=Pisum sativum OX=3888 PE=2 SV=1//3.88761e-18	0.954209	3.47177e-08		TCONS_00073779	Dlo_015279.1	gnl|BL_ORD_ID|259150 sp|Q38851|MYB6_ARATH Transcription repressor MYB6 OS=Arabidopsis thaliana OX=3702 GN=MYB6 PE=1 SV=1//4.50282e-68	72501	downstream
TCONS_00011343	Dlo_024646.1	-//-	0.955809	2.76589e-08		TCONS_00091058	Dlo_018748.1	gnl|BL_ORD_ID|75397 sp|P19173|COX5C_IPOBA Cytochrome c oxidase subunit 5C OS=Ipomoea batatas OX=4120 GN=COX5C PE=1 SV=3//4.7836e-23	58346	downstream
TCONS_00011342	Dlo_007570.1	gnl|BL_ORD_ID|554560 sp|Q681X4|ZAT5_ARATH Zinc finger protein ZAT5 OS=Arabidopsis thaliana OX=3702 GN=ZAT5 PE=2 SV=1//2.38429e-55	0.954713	3.23468e-08		TCONS_00073483	Dlo_015213.1	gnl|BL_ORD_ID|172460 sp|Q94CD1|HHT1_ARATH Omega-hydroxypalmitate O-feruloyl transferase OS=Arabidopsis thaliana OX=3702 GN=HHT1 PE=1 SV=1//0	78408	upstream
TCONS_00003462	Dlo_033647.1	gnl|BL_ORD_ID|79614 sp|Q570S7|CSLG1_ARATH Cellulose synthase-like protein G1 OS=Arabidopsis thaliana OX=3702 GN=CSLG1 PE=2 SV=1//4.72479e-126	0.956651	2.44595e-08		TCONS_00073483	Dlo_015221.1	gnl|BL_ORD_ID|211194 sp|Q5XV40|LAZY1_ARATH Protein LAZY 1 OS=Arabidopsis thaliana OX=3702 GN=LA1 PE=1 SV=1//2.03373e-16	-1274	sense
TCONS_00160844	Dlo_027028.1	-//-	0.953257	3.95926e-08		TCONS_00073483	Dlo_015223.2	gnl|BL_ORD_ID|126203 sp|P51831|FABG_BACSU 3-oxoacyl-[acyl-carrier-protein] reductase FabG OS=Bacillus subtilis (strain 168) OX=224308 GN=fabG PE=3 SV=3//1.2904e-17	18952	upstream
TCONS_00027537	Dlo_008384.1	gnl|BL_ORD_ID|268231 sp|F4I9E1|NFD4_ARATH Protein NUCLEAR FUSION DEFECTIVE 4 OS=Arabidopsis thaliana OX=3702 GN=NFD4 PE=3 SV=1//2.40489e-18	0.968324	3.27381e-09		TCONS_00073483	Dlo_015224.1	gnl|BL_ORD_ID|510471 sp|Q9FYA2|WRK75_ARATH Probable WRKY transcription factor 75 OS=Arabidopsis thaliana OX=3702 GN=WRKY75 PE=2 SV=1//8.49116e-50	28989	upstream		KEGG pathways of cis-target gene
TCONS_00027537	Dlo_013287.1	gnl|BL_ORD_ID|143181 sp|Q9LRH6|GAT25_ARATH GATA transcription factor 25 OS=Arabidopsis thaliana OX=3702 GN=GATA25 PE=1 SV=2//2.35014e-78	0.998373	1.46726e-17		TCONS_00073483	Dlo_015225.1	-//-	42826	downstream
TCONS_00027537	Dlo_011391.1	gnl|BL_ORD_ID|463300 sp|Q6WG30|T5H_TAXCU Taxadiene 5-alpha hydroxylase OS=Taxus cuspidata OX=99806 PE=1 SV=2//6.61613e-08	0.970078	2.27033e-09		TCONS_00027027	Dlo_005512.1	gnl|BL_ORD_ID|284958 sp|Q50EX6|ODO1_PETHY Protein ODORANT1 OS=Petunia hybrida OX=4102 GN=ODO1 PE=2 SV=1//2.35161e-98	27945	downstream
TCONS_00027537	Dlo_032391.1	-//-	0.99877	2.37743e-18		TCONS_00027027	Dlo_005510.1	-//-	49719	downstream
TCONS_00027537	Dlo_017738.1	-//-	0.97748	3.64419e-10		TCONS_00027027	Dlo_005519.1	gnl|BL_ORD_ID|48686 sp|P48418|C75A1_PETHY Flavonoid 3&apos;,5&apos;-hydroxylase 1 OS=Petunia hybrida OX=4102 GN=CYP75A1 PE=2 SV=1//6.73595e-102	47730	upstream
TCONS_00027537	Dlo_014822.1	-//-	0.99877	2.37743e-18		TCONS_00027027	Dlo_005514.1	gnl|BL_ORD_ID|48833 sp|Q42798|C93A1_SOYBN 3,9-dihydroxypterocarpan 6A-monooxygenase OS=Glycine max OX=3847 GN=CYP93A1 PE=1 SV=1//4.13193e-109	-474	antisense
TCONS_00027537	dlo_038661.1	gnl|BL_ORD_ID|58002 sp|P29620|CDKD1_ORYSJ Cyclin-dependent kinase D-1 OS=Oryza sativa subsp. japonica OX=39947 GN=CDKD-1 PE=1 SV=1//0	0.980776	1.3134e-10		TCONS_00027027	Dlo_005517.1	gnl|BL_ORD_ID|48686 sp|P48418|C75A1_PETHY Flavonoid 3&apos;,5&apos;-hydroxylase 1 OS=Petunia hybrida OX=4102 GN=CYP75A1 PE=2 SV=1//2.10549e-51	12520	upstream
TCONS_00027537	Dlo_033920.1	-//-	0.99875	2.64163e-18		TCONS_00080577	Dlo_016645.1	gnl|BL_ORD_ID|346147 sp|Q08237|REXO4_YEAST RNA exonuclease 4 OS=Saccharomyces cerevisiae (strain ATCC 204508 / S288c) OX=559292 GN=REX4 PE=1 SV=1//9.73421e-24	23911	upstream
TCONS_00027537	Dlo_029371.1	gnl|BL_ORD_ID|3949 sp|Q7PC88|AB31G_ARATH ABC transporter G family member 31 OS=Arabidopsis thaliana OX=3702 GN=ABCG31 PE=1 SV=1//0	0.968544	3.13088e-09		TCONS_00080577	Dlo_016644.1	gnl|BL_ORD_ID|207102 sp|Q9LII8|KLCR2_ARATH Protein KINESIN LIGHT CHAIN-RELATED 2 OS=Arabidopsis thaliana OX=3702 GN=KLCR2 PE=1 SV=1//0	-644	antisense
TCONS_00027537	Dlo_017424.1	gnl|BL_ORD_ID|14158 sp|Q88BD4|ALGC_PSESM Phosphomannomutase/phosphoglucomutase OS=Pseudomonas syringae pv. tomato (strain ATCC BAA-871 / DC3000) OX=223283 GN=algC PE=3 SV=1//1.02582e-37	0.976148	5.27726e-10		TCONS_00080577	Dlo_016640.1	gnl|BL_ORD_ID|509674 sp|Q9SEI0|WER_ARATH Transcription factor WER OS=Arabidopsis thaliana OX=3702 GN=WER PE=1 SV=1//6.619e-67	34881	upstream
TCONS_00027537	Dlo_011330.1	gnl|BL_ORD_ID|108028 sp|Q9LYT3|DTX41_ARATH Protein DETOXIFICATION 41 OS=Arabidopsis thaliana OX=3702 GN=DTX41 PE=2 SV=1//1.51892e-70	0.954466	3.34916e-08		TCONS_00017246	Dlo_003598.1	-//-	-201	antisense
TCONS_00027537	dlo_037208.1	gnl|BL_ORD_ID|11849 sp|Q9FKK2|AGL62_ARATH Agamous-like MADS-box protein AGL62 OS=Arabidopsis thaliana OX=3702 GN=AGL62 PE=1 SV=1//1.15209e-56	0.9924	3.24166e-13		TCONS_00017246	Dlo_003592.1	-//-	45554	upstream
TCONS_00027537	dlo_036487.1	gnl|BL_ORD_ID|479880 sp|Q7XSQ7|TRL33_ORYSJ Thioredoxin-like 3-3 OS=Oryza sativa subsp. japonica OX=39947 GN=Os04g0560200 PE=2 SV=2//5.95709e-55	0.99877	2.37743e-18		TCONS_00017246	Dlo_003594.1	gnl|BL_ORD_ID|311946 sp|Q8VYD6|PP374_ARATH Pentatricopeptide repeat-containing protein At5g10690 OS=Arabidopsis thaliana OX=3702 GN=CBSPPR1 PE=2 SV=1//6.78975e-122	32816	upstream
TCONS_00027537	Dlo_029196.1	-//-	0.98822	5.54062e-12		TCONS_00041539	Dlo_008635.1	gnl|BL_ORD_ID|19279 sp|Q9LFP0|APT5_ARATH Adenine phosphoribosyltransferase 5 OS=Arabidopsis thaliana OX=3702 GN=APT5 PE=1 SV=1//1.97933e-63	85779	downstream
TCONS_00027537	Dlo_026285.1	gnl|BL_ORD_ID|11815 sp|Q38836|AGL11_ARATH Agamous-like MADS-box protein AGL11 OS=Arabidopsis thaliana OX=3702 GN=AGL11 PE=1 SV=1//8.17379e-115	0.955501	2.8917e-08		TCONS_00134575	Dlo_027511.1	gnl|BL_ORD_ID|339992 sp|Q0WQX7|RBL1_ARATH RHOMBOID-like protein 1 OS=Arabidopsis thaliana OX=3702 GN=RBL1 PE=2 SV=1//1.0714e-31	45860	upstream
TCONS_00027537	Dlo_033893.1	gnl|BL_ORD_ID|41298 sp|Q9SVG7|BBE17_ARATH Berberine bridge enzyme-like 17 OS=Arabidopsis thaliana OX=3702 GN=At4g20800 PE=2 SV=1//0	0.989927	2.01035e-12		TCONS_00134575	Dlo_027506.1	gnl|BL_ORD_ID|310550 sp|Q6XKE6|POLG_PVCV2 Genome polyprotein OS=Petunia vein clearing virus (isolate Hohn) OX=492095 PE=3 SV=1//6.56057e-50	-444	antisense
TCONS_00027537	Dlo_029753.1	gnl|BL_ORD_ID|294276 sp|Q9SY91|PBL15_ARATH Probable serine/threonine-protein kinase PBL15 OS=Arabidopsis thaliana OX=3702 GN=PBL15 PE=1 SV=1//0	0.974126	8.91285e-10		TCONS_00134579	Dlo_027511.1	gnl|BL_ORD_ID|339992 sp|Q0WQX7|RBL1_ARATH RHOMBOID-like protein 1 OS=Arabidopsis thaliana OX=3702 GN=RBL1 PE=2 SV=1//1.0714e-31	18823	upstream
TCONS_00144727	Dlo_004821.1	gnl|BL_ORD_ID|311220 sp|O64769|POT11_ARATH Potassium transporter 11 OS=Arabidopsis thaliana OX=3702 GN=POT11 PE=2 SV=1//0	0.976903	4.28899e-10		TCONS_00134579	Dlo_027506.1	gnl|BL_ORD_ID|310550 sp|Q6XKE6|POLG_PVCV2 Genome polyprotein OS=Petunia vein clearing virus (isolate Hohn) OX=492095 PE=3 SV=1//6.56057e-50	25842	upstream
TCONS_00144727	Dlo_020497.1	gnl|BL_ORD_ID|528579 sp|Q9SD53|Y3720_ARATH UPF0481 protein At3g47200 OS=Arabidopsis thaliana OX=3702 GN=At3g47200 PE=2 SV=1//5.74988e-47	0.959969	1.46927e-08		TCONS_00069878	Dlo_014526.1	gnl|BL_ORD_ID|279007 sp|Q9LQU5|NUD18_ARATH Nudix hydrolase 18, mitochondrial OS=Arabidopsis thaliana OX=3702 GN=NUDT18 PE=2 SV=1//2.58072e-80	52371	downstream
TCONS_00080945	Dlo_010638.1	gnl|BL_ORD_ID|200419 sp|Q10S93|KAD1_ORYSJ Probable adenylate kinase 1, chloroplastic OS=Oryza sativa subsp. japonica OX=39947 GN=Os03g0130400 PE=2 SV=1//1.24653e-132	1	0		TCONS_00069878	Dlo_014537.1	-//-	-505	antisense
TCONS_00080945	dlo_035392.1	gnl|BL_ORD_ID|526645 sp|Q55909|Y305_SYNY3 TVP38/TMEM64 family membrane protein slr0305 OS=Synechocystis sp. (strain PCC 6803 / Kazusa) OX=1111708 GN=slr0305 PE=3 SV=1//5.00098e-17	0.996485	2.17783e-15		TCONS_00069878	Dlo_014541.1	gnl|BL_ORD_ID|5821 sp|Q8H1S4|ACCH3_ARATH 1-aminocyclopropane-1-carboxylate oxidase homolog 3 OS=Arabidopsis thaliana OX=3702 GN=At1g06650 PE=2 SV=1//8.91858e-94	66759	downstream
TCONS_00080945	Dlo_003357.1	-//-	0.981589	9.93724e-11		TCONS_00099584	Dlo_020466.1	-//-	3188	upstream
TCONS_00080945	dlo_035137.1	gnl|BL_ORD_ID|421959 sp|Q9LTQ0|RTL2_ARATH Ribonuclease 3-like protein 2 OS=Arabidopsis thaliana OX=3702 GN=RTL2 PE=1 SV=1//2.42847e-136	0.999974	3.38556e-29		TCONS_00099583	Dlo_020466.1	-//-	-7559	sense
TCONS_00028796	Dlo_017294.1	gnl|BL_ORD_ID|11853 sp|P29386|AGL6_ARATH Agamous-like MADS-box protein AGL6 OS=Arabidopsis thaliana OX=3702 GN=AGL6 PE=1 SV=2//7.77571e-60	0.973762	9.7513e-10		TCONS_00088600	Dlo_018276.1	gnl|BL_ORD_ID|48725 sp|Q43135|C79A1_SORBI Tyrosine N-monooxygenase OS=Sorghum bicolor OX=4558 GN=CYP79A1 PE=1 SV=3//0	26819	upstream
TCONS_00028796	Dlo_032547.1	gnl|BL_ORD_ID|285443 sp|Q6VAK3|OHP1_ORYSJ Histidine-containing phosphotransfer protein 1 OS=Oryza sativa subsp. japonica OX=39947 GN=AHP1 PE=2 SV=1//1.11953e-19	0.954542	3.3135e-08		TCONS_00085873	Dlo_017737.1	gnl|BL_ORD_ID|107077 sp|Q9SZ66|DSC1_ARATH Disease resistance-like protein DSC1 OS=Arabidopsis thaliana OX=3702 GN=DSC1 PE=1 SV=1//8.83491e-23	19648	downstream
TCONS_00126491	Dlo_033513.1	gnl|BL_ORD_ID|172694 sp|F4JDJ0|HIP47_ARATH Heavy metal-associated isoprenylated plant protein 47 OS=Arabidopsis thaliana OX=3702 GN=HIPP47 PE=3 SV=1//4.54581e-12	0.972872	1.20873e-09		TCONS_00085873	Dlo_017738.1	-//-	17131	downstream
TCONS_00126491	Dlo_019616.1	gnl|BL_ORD_ID|437400 sp|Q9FJL0|SMC4_ARATH Structural maintenance of chromosomes protein 4 OS=Arabidopsis thaliana OX=3702 GN=SMC4 PE=1 SV=1//1.71107e-43	0.955848	2.75036e-08		TCONS_00136061	Dlo_027799.1	gnl|BL_ORD_ID|106627 sp|Q9LRR5|DRL21_ARATH Putative disease resistance protein At3g14460 OS=Arabidopsis thaliana OX=3702 GN=At3g14460 PE=3 SV=1//1.14532e-82	32126	downstream
TCONS_00126491	Dlo_007749.1	gnl|BL_ORD_ID|230082 sp|Q9M2I0|MCC25_ARATH MATH domain and coiled-coil domain-containing protein At3g58360 OS=Arabidopsis thaliana OX=3702 GN=At3g58360 PE=4 SV=1//2.68784e-06	0.962076	1.03929e-08		TCONS_00136061	Dlo_027794.2	gnl|BL_ORD_ID|326290 sp|Q9LM76|PUB44_ARATH U-box domain-containing protein 44 OS=Arabidopsis thaliana OX=3702 GN=PUB44 PE=1 SV=1//7.16455e-36	12679	downstream
TCONS_00126491	Dlo_033498.1	gnl|BL_ORD_ID|313681 sp|Q67YC0|PPSP1_ARATH Inorganic pyrophosphatase 1 OS=Arabidopsis thaliana OX=3702 GN=PS2 PE=1 SV=1//4.17269e-111	0.963362	8.33092e-09		TCONS_00136061	Dlo_027786.1	gnl|BL_ORD_ID|17549 sp|P51074|ANX4_FRAAN Annexin-like protein RJ4 OS=Fragaria ananassa OX=3747 PE=2 SV=2//2.25049e-169	67678	downstream
TCONS_00126491	Dlo_001637.1	gnl|BL_ORD_ID|305417 sp|Q9FFD0|PIN5_ARATH Auxin efflux carrier component 5 OS=Arabidopsis thaliana OX=3702 GN=PIN5 PE=2 SV=2//5.93842e-148	0.959384	1.61236e-08		TCONS_00136061	Dlo_027787.1	gnl|BL_ORD_ID|17616 sp|Q9ZVJ6|ANXD4_ARATH Annexin D4 OS=Arabidopsis thaliana OX=3702 GN=ANN4 PE=1 SV=1//6.82375e-113	64470	upstream
TCONS_00126491	Dlo_015040.1	-//-	0.979848	1.78029e-10		TCONS_00163531	Dlo_033413.1	gnl|BL_ORD_ID|62757 sp|Q9M2U5|CHI5_ARATH Endochitinase EP3 OS=Arabidopsis thaliana OX=3702 GN=EP3 PE=1 SV=1//5.56113e-101	62651	upstream
TCONS_00126491	Dlo_001410.1	gnl|BL_ORD_ID|223422 sp|Q9LHL3|LRP6C_ARATH La-related protein 6C OS=Arabidopsis thaliana OX=3702 GN=LARP6C PE=3 SV=1//6.71072e-07	0.972947	1.18724e-09		TCONS_00037981	Dlo_007891.1	gnl|BL_ORD_ID|528579 sp|Q9SD53|Y3720_ARATH UPF0481 protein At3g47200 OS=Arabidopsis thaliana OX=3702 GN=At3g47200 PE=2 SV=1//1.69814e-45	7690	downstream
TCONS_00126491	Dlo_008377.1	gnl|BL_ORD_ID|308290 sp|Q9SCP2|PLY12_ARATH Probable pectate lyase 12 OS=Arabidopsis thaliana OX=3702 GN=At3g53190 PE=2 SV=2//0	0.955565	2.86492e-08		TCONS_00037981	Dlo_007887.1	-//-	41688	downstream
TCONS_00126491	Dlo_022780.1	gnl|BL_ORD_ID|298247 sp|Q9FR44|PEAM1_ARATH Phosphoethanolamine N-methyltransferase 1 OS=Arabidopsis thaliana OX=3702 GN=NMT1 PE=1 SV=1//0	0.964322	7.02661e-09		TCONS_00037989	Dlo_007891.1	gnl|BL_ORD_ID|528579 sp|Q9SD53|Y3720_ARATH UPF0481 protein At3g47200 OS=Arabidopsis thaliana OX=3702 GN=At3g47200 PE=2 SV=1//1.69814e-45	52273	downstream
TCONS_00126491	Dlo_016295.1	gnl|BL_ORD_ID|106633 sp|Q9T048|DRL27_ARATH Disease resistance protein At4g27190 OS=Arabidopsis thaliana OX=3702 GN=At4g27190 PE=2 SV=1//1.08574e-61	0.965366	5.80769e-09		TCONS_00037989	Dlo_007887.1	-//-	2285	upstream
TCONS_00126491	Dlo_013822.1	gnl|BL_ORD_ID|31094 sp|Q8L817|ATCA7_ARATH Alpha carbonic anhydrase 7 OS=Arabidopsis thaliana OX=3702 GN=ACA7 PE=2 SV=1//1.80213e-83	0.962931	8.97874e-09		TCONS_00066339	Dlo_013739.2	gnl|BL_ORD_ID|396838 sp|Q0WVW7|RQL5_ARATH ATP-dependent DNA helicase Q-like 5 OS=Arabidopsis thaliana OX=3702 GN=RECQL5 PE=2 SV=2//0	59611	upstream
TCONS_00126491	Dlo_021328.1	gnl|BL_ORD_ID|138197 sp|Q8W110|FRO4_ARATH Ferric reduction oxidase 4 OS=Arabidopsis thaliana OX=3702 GN=FRO4 PE=2 SV=1//0	0.957952	2.01282e-08		TCONS_00066339	Dlo_013746.1	gnl|BL_ORD_ID|216900 sp|Q9SR44|LHTL2_ARATH Lysine histidine transporter-like 2 OS=Arabidopsis thaliana OX=3702 GN=At1g67640 PE=2 SV=1//1.74106e-29	18767	upstream
TCONS_00126491	Dlo_029752.1	gnl|BL_ORD_ID|15304 sp|Q8CWR6|AMGDS_STRR6 Alpha-monoglucosyldiacylglycerol synthase OS=Streptococcus pneumoniae (strain ATCC BAA-255 / R6) OX=171101 GN=spr0982 PE=1 SV=1//2.0338e-12	0.954892	3.15404e-08		TCONS_00066339	Dlo_013749.1	gnl|BL_ORD_ID|3969 sp|Q9LK64|AB3C_ARATH ABC transporter C family member 3 OS=Arabidopsis thaliana OX=3702 GN=ABCC3 PE=1 SV=1//0	10036	downstream
TCONS_00126491	Dlo_004311.1	gnl|BL_ORD_ID|428093 sp|Q9LPR8|SCL3_ARATH Scarecrow-like protein 3 OS=Arabidopsis thaliana OX=3702 GN=SCL3 PE=1 SV=1//1.16723e-106	0.954505	3.33092e-08		TCONS_00066339	Dlo_013745.1	gnl|BL_ORD_ID|105656 sp|P33611|DPOA2_MOUSE DNA polymerase alpha subunit B OS=Mus musculus OX=10090 GN=Pola2 PE=1 SV=2//1.73645e-73	27850	upstream
TCONS_00126491	Dlo_017127.1	gnl|BL_ORD_ID|286739 sp|Q9SUA4|OPT5_ARATH Oligopeptide transporter 5 OS=Arabidopsis thaliana OX=3702 GN=OPT5 PE=2 SV=1//0	0.951485	5.02109e-08		TCONS_00161819	Dlo_033026.1	-//-	55451	downstream
TCONS_00126491	Dlo_013658.1	gnl|BL_ORD_ID|267941 sp|P0CV96|NES1_FRAVE (3S,6E)-nerolidol synthase 1, chloroplastic OS=Fragaria vesca OX=57918 PE=1 SV=1//0	0.951159	5.24022e-08		TCONS_00161818	Dlo_033026.1	-//-	55451	downstream
TCONS_00126491	Dlo_004914.1	gnl|BL_ORD_ID|106634 sp|O81825|DRL28_ARATH Probable disease resistance protein At4g27220 OS=Arabidopsis thaliana OX=3702 GN=At4g27220 PE=2 SV=1//7.6107e-48	0.954392	3.38401e-08		TCONS_00161817	Dlo_033026.1	-//-	55501	downstream
TCONS_00126491	Dlo_013219.1	-//-	0.97468	7.75409e-10		TCONS_00096938	Dlo_019923.1	-//-	40080	upstream
TCONS_00126491	Dlo_032449.1	gnl|BL_ORD_ID|14672 sp|Q9SJE8|ALMT2_ARATH Aluminum-activated malate transporter 2 OS=Arabidopsis thaliana OX=3702 GN=ALMT2 PE=2 SV=2//1.25559e-115	0.954812	3.18987e-08		TCONS_00050492	Dlo_010431.1	gnl|BL_ORD_ID|385378 sp|Q9ZUK3|RLP19_ARATH Receptor-like protein 19 OS=Arabidopsis thaliana OX=3702 GN=RLP19 PE=2 SV=1//1.93148e-118	95812	upstream
TCONS_00126491	Dlo_023422.1	-//-	0.951539	4.98583e-08		TCONS_00050496	Dlo_010431.1	gnl|BL_ORD_ID|385378 sp|Q9ZUK3|RLP19_ARATH Receptor-like protein 19 OS=Arabidopsis thaliana OX=3702 GN=RLP19 PE=2 SV=1//1.93148e-118	95812	upstream
TCONS_00126491	Dlo_020695.2	-//-	0.950854	5.45297e-08		TCONS_00113389	Dlo_023231.1	-//-	63053	upstream
TCONS_00126491	Dlo_008155.1	-//-	0.965567	5.59481e-09		TCONS_00113389	Dlo_023212.1	gnl|BL_ORD_ID|240933 sp|Q2HIM5|MMGT_ARATH Membrane magnesium transporter OS=Arabidopsis thaliana OX=3702 GN=At5g03345 PE=3 SV=1//1.78023e-16	97953	upstream
TCONS_00126491	Dlo_025217.1	gnl|BL_ORD_ID|429342 sp|Q9FJP9|SDHB3_ARATH Succinate dehydrogenase [ubiquinone] iron-sulfur subunit 3, mitochondrial OS=Arabidopsis thaliana OX=3702 GN=SDH2-3 PE=1 SV=1//2.0394e-109	0.960037	1.4535e-08		TCONS_00113389	Dlo_023223.3	gnl|BL_ORD_ID|117708 sp|Q9LYN8|EMS1_ARATH Leucine-rich repeat receptor protein kinase EMS1 OS=Arabidopsis thaliana OX=3702 GN=EMS1 PE=1 SV=1//7.09846e-21	7852	downstream
TCONS_00126491	Dlo_010641.1	gnl|BL_ORD_ID|99842 sp|Q9M8R4|DJ1D_ARATH Protein DJ-1 homolog D OS=Arabidopsis thaliana OX=3702 GN=DJ1D PE=1 SV=1//6.66556e-63	0.979495	1.99131e-10		TCONS_00113389	Dlo_023227.1	gnl|BL_ORD_ID|295613 sp|Q9SF86|PCRK1_ARATH Serine/threonine-protein kinase PCRK1 OS=Arabidopsis thaliana OX=3702 GN=PCRK1 PE=1 SV=1//0	36037	downstream
TCONS_00126491	Dlo_006587.1	gnl|BL_ORD_ID|421985 sp|Q9M670|RTM2_ARATH Protein RESTRICTED TEV MOVEMENT 2 OS=Arabidopsis thaliana OX=3702 GN=RTM2 PE=1 SV=1//4.36547e-11	0.970441	2.09906e-09		TCONS_00051725	Dlo_010772.1	gnl|BL_ORD_ID|286735 sp|O04514|OPT2_ARATH Oligopeptide transporter 2 OS=Arabidopsis thaliana OX=3702 GN=OPT2 PE=2 SV=2//0	26052	downstream
TCONS_00126491	Dlo_000893.1	gnl|BL_ORD_ID|491431 sp|Q9SGA8|U83A1_ARATH UDP-glycosyltransferase 83A1 OS=Arabidopsis thaliana OX=3702 GN=UGT83A1 PE=2 SV=1//1.36621e-121	0.965149	6.04446e-09		TCONS_00014686	Dlo_003097.1	gnl|BL_ORD_ID|206678 sp|Q8LBB2|KING1_ARATH SNF1-related protein kinase regulatory subunit gamma-1 OS=Arabidopsis thaliana OX=3702 GN=KING1 PE=1 SV=2//0	27965	upstream
TCONS_00126491	Dlo_017671.2	gnl|BL_ORD_ID|326676 sp|P52423|PUR3_VIGUN Phosphoribosylglycinamide formyltransferase, chloroplastic OS=Vigna unguiculata OX=3917 GN=PUR3 PE=2 SV=2//5.31272e-98	0.953418	3.87313e-08		TCONS_00164236	Dlo_033584.1	-//-	-1569	sense
TCONS_00126491	Dlo_008745.1	gnl|BL_ORD_ID|39723 sp|B9I2J6|AXEP_POPTR L-Ala-D/L-amino acid epimerase OS=Populus trichocarpa OX=3694 GN=POPTR_0012s05040g PE=3 SV=2//3.24024e-09	0.960011	1.45953e-08		TCONS_00164236	Dlo_033581.1	gnl|BL_ORD_ID|503792 sp|Q9STX2|VEP1_ARATH 3-oxo-Delta(4,5)-steroid 5-beta-reductase OS=Arabidopsis thaliana OX=3702 GN=VEP1 PE=1 SV=1//0	28526	upstream
TCONS_00126491	Dlo_015379.1	-//-	0.954823	3.18498e-08		TCONS_00164236	Dlo_033587.1	-//-	27131	upstream
TCONS_00126491	Dlo_031342.1	-//-	0.953512	3.82357e-08		TCONS_00164236	Dlo_033583.1	-//-	2612	upstream
TCONS_00126491	Dlo_016645.1	gnl|BL_ORD_ID|346147 sp|Q08237|REXO4_YEAST RNA exonuclease 4 OS=Saccharomyces cerevisiae (strain ATCC 204508 / S288c) OX=559292 GN=REX4 PE=1 SV=1//9.73421e-24	0.965559	5.60249e-09		TCONS_00164235	Dlo_033584.1	-//-	-1569	sense
TCONS_00126491	Dlo_011728.1	gnl|BL_ORD_ID|143110 sp|P46690|GASA4_ARATH Gibberellin-regulated protein 4 OS=Arabidopsis thaliana OX=3702 GN=GASA4 PE=1 SV=2//8.23475e-52	0.961197	1.20347e-08		TCONS_00164235	Dlo_033581.1	gnl|BL_ORD_ID|503792 sp|Q9STX2|VEP1_ARATH 3-oxo-Delta(4,5)-steroid 5-beta-reductase OS=Arabidopsis thaliana OX=3702 GN=VEP1 PE=1 SV=1//0	28323	upstream
TCONS_00126491	Dlo_005514.1	gnl|BL_ORD_ID|48833 sp|Q42798|C93A1_SOYBN 3,9-dihydroxypterocarpan 6A-monooxygenase OS=Glycine max OX=3847 GN=CYP93A1 PE=1 SV=1//4.13193e-109	0.980203	1.58737e-10		TCONS_00164235	Dlo_033587.1	-//-	27131	upstream
TCONS_00126491	Dlo_004431.1	gnl|BL_ORD_ID|40574 sp|Q9SV71|B561O_ARATH Cytochrome b561 and DOMON domain-containing protein At4g12980 OS=Arabidopsis thaliana OX=3702 GN=At4g12980 PE=2 SV=1//1.15201e-46	0.953743	3.70363e-08		TCONS_00164235	Dlo_033583.1	-//-	2409	upstream
TCONS_00126491	Dlo_000837.1	gnl|BL_ORD_ID|157586 sp|Q40161|GP1_SOLLC Polygalacturonase-1 non-catalytic subunit beta OS=Solanum lycopersicum OX=4081 GN=GP1 PE=1 SV=1//1.10659e-89	0.959645	1.5471e-08		TCONS_00140932	Dlo_028717.1	gnl|BL_ORD_ID|106286 sp|Q00874|DR100_ARATH DNA damage-repair/toleration protein DRT100 OS=Arabidopsis thaliana OX=3702 GN=DRT100 PE=2 SV=2//5.19584e-143	97259	upstream
TCONS_00126491	Dlo_001017.1	gnl|BL_ORD_ID|11279 sp|O04496|AED3_ARATH Aspartyl protease AED3 OS=Arabidopsis thaliana OX=3702 GN=AED3 PE=1 SV=1//0	0.963543	8.07014e-09		TCONS_00091013	Dlo_018748.1	gnl|BL_ORD_ID|75397 sp|P19173|COX5C_IPOBA Cytochrome c oxidase subunit 5C OS=Ipomoea batatas OX=4120 GN=COX5C PE=1 SV=3//4.7836e-23	1818	upstream
TCONS_00067664	Dlo_014578.1	gnl|BL_ORD_ID|149717 sp|Q9FID0|GL114_ARATH Germin-like protein subfamily 1 member 14 OS=Arabidopsis thaliana OX=3702 GN=At5g39110 PE=3 SV=1//1.89677e-33	0.975618	6.08e-10		TCONS_00096545	Dlo_019858.1	gnl|BL_ORD_ID|509414 sp|Q4KLQ5|WDR76_XENLA WD repeat-containing protein 76 OS=Xenopus laevis OX=8355 GN=wdr76 PE=2 SV=1//5.04997e-37	45602	upstream
TCONS_00067664	Dlo_010682.1	-//-	0.967422	3.92109e-09		TCONS_00096545	Dlo_019864.1	gnl|BL_ORD_ID|62811 sp|O81862|CHIC_ARATH Class V chitinase OS=Arabidopsis thaliana OX=3702 GN=ChiC PE=1 SV=1//2.05736e-87	7819	downstream
TCONS_00010937	dlo_036058.1	gnl|BL_ORD_ID|474304 sp|A8WGS4|TLCD2_DANRE TLC domain-containing protein 2 OS=Danio rerio OX=7955 GN=tlcd2 PE=2 SV=1//7.14316e-12	0.978345	2.83115e-10		TCONS_00096545	Dlo_019855.1	gnl|BL_ORD_ID|230432 sp|O80786|MCM5_ARATH DNA replication licensing factor MCM5 OS=Arabidopsis thaliana OX=3702 GN=MCM5 PE=1 SV=1//0	63576	downstream
TCONS_00010937	Dlo_003643.1	gnl|BL_ORD_ID|267391 sp|Q9FPN0|NEC1_PETHY Bidirectional sugar transporter NEC1 OS=Petunia hybrida OX=4102 GN=NEC1 PE=2 SV=1//1.77349e-40	0.965673	5.48485e-09		TCONS_00144760	Dlo_029296.1	gnl|BL_ORD_ID|63972 sp|Q9LU68|CIA2_ARATH Protein CHLOROPLAST IMPORT APPARATUS 2 OS=Arabidopsis thaliana OX=3702 GN=CIA2 PE=1 SV=1//3.84245e-22	72568	downstream
TCONS_00010937	Dlo_025373.1	gnl|BL_ORD_ID|48654 sp|O22307|C71DB_LOTJA Cytochrome P450 71D11 (Fragment) OS=Lotus japonicus OX=34305 GN=CYP71D11 PE=2 SV=1//7.60222e-175	0.967459	3.89261e-09		TCONS_00144760	Dlo_029302.1	gnl|BL_ORD_ID|491450 sp|O64733|U87A2_ARATH UDP-glycosyltransferase 87A2 OS=Arabidopsis thaliana OX=3702 GN=UGT87A2 PE=1 SV=1//1.86741e-130	20644	downstream
TCONS_00079257	Dlo_033221.1	gnl|BL_ORD_ID|67374 sp|Q9FK07|CLPX1_ARATH CLP protease regulatory subunit CLPX1, mitochondrial OS=Arabidopsis thaliana OX=3702 GN=CLPX1 PE=2 SV=1//1.54028e-28	0.955302	2.97523e-08		TCONS_00144760	Dlo_029315.1	gnl|BL_ORD_ID|31998 sp|Q9LUZ9|ATL63_ARATH RING-H2 finger protein ATL63 OS=Arabidopsis thaliana OX=3702 GN=ATL63 PE=2 SV=1//6.74499e-20	74982	upstream
TCONS_00079257	Dlo_026245.1	gnl|BL_ORD_ID|436008 sp|Q8L736|SKI11_ARATH F-box/kelch-repeat protein SKIP11 OS=Arabidopsis thaliana OX=3702 GN=SKIP11 PE=1 SV=2//0	0.962217	1.01465e-08		TCONS_00155661	Dlo_031750.1	gnl|BL_ORD_ID|111943 sp|Q9SZ06|EF109_ARATH Ethylene-responsive transcription factor ERF109 OS=Arabidopsis thaliana OX=3702 GN=ERF109 PE=1 SV=1//4.44721e-33	95315	upstream
TCONS_00079257	Dlo_027963.1	gnl|BL_ORD_ID|182725 sp|Q02028|HSP7S_PEA Stromal 70 kDa heat shock-related protein, chloroplastic OS=Pisum sativum OX=3888 GN=HSP70 PE=2 SV=1//1.52715e-66	0.982136	8.17632e-11		TCONS_00155661	Dlo_031755.1	gnl|BL_ORD_ID|270461 sp|P38500|NIR_BETPN Ferredoxin--nitrite reductase, chloroplastic OS=Betula pendula OX=3505 GN=NIR1 PE=2 SV=1//0	35860	upstream
TCONS_00079257	Dlo_002554.1	gnl|BL_ORD_ID|396420 sp|O88796|RPP30_MOUSE Ribonuclease P protein subunit p30 OS=Mus musculus OX=10090 GN=Rpp30 PE=1 SV=1//2.05947e-33	1	0		TCONS_00155661	Dlo_031757.1	-//-	16575	upstream
TCONS_00079257	Dlo_011223.1	gnl|BL_ORD_ID|446316 sp|Q9SYA9|STKLD_ARATH Probable transcription factor At1g61730 OS=Arabidopsis thaliana OX=3702 GN=At1g61730 PE=1 SV=1//3.81757e-34	0.977999	3.13529e-10		TCONS_00155661	Dlo_031761.1	gnl|BL_ORD_ID|223688 sp|Q9LGE6|LSM4_ORYSJ Probable U6 snRNA-associated Sm-like protein LSm4 OS=Oryza sativa subsp. japonica OX=39947 GN=Os01g0256900 PE=2 SV=1//9.75633e-57	19306	upstream
TCONS_00079257	Dlo_000144.1	-//-	0.967514	3.85052e-09		TCONS_00155660	Dlo_031750.1	gnl|BL_ORD_ID|111943 sp|Q9SZ06|EF109_ARATH Ethylene-responsive transcription factor ERF109 OS=Arabidopsis thaliana OX=3702 GN=ERF109 PE=1 SV=1//4.44721e-33	93977	upstream
TCONS_00079257	Dlo_008343.1	gnl|BL_ORD_ID|182725 sp|Q02028|HSP7S_PEA Stromal 70 kDa heat shock-related protein, chloroplastic OS=Pisum sativum OX=3888 GN=HSP70 PE=2 SV=1//3.48856e-31	0.987023	1.03645e-11		TCONS_00155660	Dlo_031755.1	gnl|BL_ORD_ID|270461 sp|P38500|NIR_BETPN Ferredoxin--nitrite reductase, chloroplastic OS=Betula pendula OX=3505 GN=NIR1 PE=2 SV=1//0	34522	upstream
TCONS_00079257	dlo_034504.1	gnl|BL_ORD_ID|273840 sp|Q8H4H5|NRAM5_ORYSJ Metal transporter Nramp5 OS=Oryza sativa subsp. japonica OX=39947 GN=NRAMP5 PE=2 SV=1//0	1	0		TCONS_00155660	Dlo_031757.1	-//-	15237	upstream
TCONS_00079257	Dlo_023355.1	gnl|BL_ORD_ID|182725 sp|Q02028|HSP7S_PEA Stromal 70 kDa heat shock-related protein, chloroplastic OS=Pisum sativum OX=3888 GN=HSP70 PE=2 SV=1//3.48856e-31	0.990423	1.44956e-12		TCONS_00155660	Dlo_031761.1	gnl|BL_ORD_ID|223688 sp|Q9LGE6|LSM4_ORYSJ Probable U6 snRNA-associated Sm-like protein LSm4 OS=Oryza sativa subsp. japonica OX=39947 GN=Os01g0256900 PE=2 SV=1//9.75633e-57	20969	upstream
TCONS_00079257	Dlo_031761.1	gnl|BL_ORD_ID|223688 sp|Q9LGE6|LSM4_ORYSJ Probable U6 snRNA-associated Sm-like protein LSm4 OS=Oryza sativa subsp. japonica OX=39947 GN=Os01g0256900 PE=2 SV=1//9.75633e-57	0.95297	4.11753e-08		TCONS_00142391	Dlo_028933.1	gnl|BL_ORD_ID|262810 sp|Q58FZ0|NAKR2_ARATH Protein SODIUM POTASSIUM ROOT DEFECTIVE 2 OS=Arabidopsis thaliana OX=3702 GN=NAKR2 PE=2 SV=1//6.22409e-50	48334	downstream
TCONS_00079257	Dlo_022353.1	gnl|BL_ORD_ID|121308 sp|Q9FE67|ERF80_ARATH Ethylene-responsive transcription factor 9 OS=Arabidopsis thaliana OX=3702 GN=ERF9 PE=2 SV=1//2.17289e-24	0.983652	4.61111e-11		TCONS_00142391	Dlo_028935.1	gnl|BL_ORD_ID|110580 sp|Q8VY27|E70H1_ARATH Exocyst complex component EXO70H1 OS=Arabidopsis thaliana OX=3702 GN=EXO70H1 PE=1 SV=1//1.0481e-178	81643	upstream
TCONS_00041199	Dlo_008288.1	gnl|BL_ORD_ID|341726 sp|Q8W4B1|RCF3_ARATH RNA-binding KH domain-containing protein RCF3 OS=Arabidopsis thaliana OX=3702 GN=RCF3 PE=1 SV=1//0	0.990277	1.59983e-12		TCONS_00142391	Dlo_028922.1	gnl|BL_ORD_ID|207610 sp|Q0WQJ7|KN5B_ARATH Kinesin-like protein KIN-5B OS=Arabidopsis thaliana OX=3702 GN=KIN5B PE=2 SV=1//0	26097	upstream
TCONS_00041199	Dlo_031156.1	gnl|BL_ORD_ID|12318 sp|Q40872|AG_PANGI Floral homeotic protein AGAMOUS OS=Panax ginseng OX=4054 GN=AG2 PE=2 SV=1//3.51085e-101	1	3.87691e-103		TCONS_00142391	Dlo_028921.1	gnl|BL_ORD_ID|207610 sp|Q0WQJ7|KN5B_ARATH Kinesin-like protein KIN-5B OS=Arabidopsis thaliana OX=3702 GN=KIN5B PE=2 SV=1//4.42859e-32	33800	upstream
TCONS_00041199	Dlo_028987.1	gnl|BL_ORD_ID|186709 sp|Q9ZQC5|ICR2_ARATH Interactor of constitutive active ROPs 2, chloroplastic OS=Arabidopsis thaliana OX=3702 GN=ICR2 PE=1 SV=1//6.03393e-138	1	3.87691e-103		TCONS_00142391	Dlo_028920.1	gnl|BL_ORD_ID|79593 sp|Q9M9M4|CSLD3_ARATH Cellulose synthase-like protein D3 OS=Arabidopsis thaliana OX=3702 GN=CSLD3 PE=1 SV=1//0	36290	upstream
TCONS_00041199	Dlo_008360.1	-//-	1	3.87691e-103		TCONS_00142391	Dlo_028926.1	-//-	7842	downstream
TCONS_00041199	Dlo_026184.2	gnl|BL_ORD_ID|54784 sp|Q8IX12|CCAR1_HUMAN Cell division cycle and apoptosis regulator protein 1 OS=Homo sapiens OX=9606 GN=CCAR1 PE=1 SV=2//4.64452e-17	0.99497	2.22927e-14		TCONS_00134185	Dlo_027408.1	gnl|BL_ORD_ID|59973 sp|Q10MJ1|CGEP_ORYSJ Probable glutamyl endopeptidase, chloroplastic OS=Oryza sativa subsp. japonica OX=39947 GN=GEP PE=2 SV=1//2.97616e-26	87716	upstream
TCONS_00074033	Dlo_029358.1	gnl|BL_ORD_ID|5862 sp|Q9LY50|ACCR3_ARATH Putative serine/threonine-protein kinase-like protein CCR3 OS=Arabidopsis thaliana OX=3702 GN=CCR3 PE=2 SV=1//0	0.978768	2.49303e-10		TCONS_00075602	Dlo_015569.1	gnl|BL_ORD_ID|494168 sp|Q9LX14|UFC_ARATH Protein UPSTREAM OF FLC OS=Arabidopsis thaliana OX=3702 GN=UFC PE=2 SV=1//5.51475e-20	55061	upstream
TCONS_00074033	Dlo_031487.1	gnl|BL_ORD_ID|555106 sp|Q39265|ZFP6_ARATH Zinc finger protein 6 OS=Arabidopsis thaliana OX=3702 GN=ZFP6 PE=2 SV=1//3.15165e-16	0.958188	1.94159e-08		TCONS_00075602	Dlo_015565.1	gnl|BL_ORD_ID|3767 sp|Q8RY66|AATPD_ARATH AAA-ATPase At4g25835 OS=Arabidopsis thaliana OX=3702 GN=At4g25835 PE=2 SV=1//2.72265e-125	80763	upstream
TCONS_00110620	Dlo_016295.1	gnl|BL_ORD_ID|106633 sp|Q9T048|DRL27_ARATH Disease resistance protein At4g27190 OS=Arabidopsis thaliana OX=3702 GN=At4g27190 PE=2 SV=1//1.08574e-61	0.966969	4.28437e-09		TCONS_00075602	Dlo_015572.1	gnl|BL_ORD_ID|270887 sp|Q9ZPW9|NLTP8_ARATH Non-specific lipid-transfer protein 8 OS=Arabidopsis thaliana OX=3702 GN=LTP8 PE=3 SV=1//1.91859e-11	26713	downstream
TCONS_00110620	dlo_034183.1	gnl|BL_ORD_ID|3763 sp|Q9LJJ7|AATP9_ARATH AAA-ATPase At3g28580 OS=Arabidopsis thaliana OX=3702 GN=At3g28580 PE=2 SV=1//1.02825e-171	0.956526	2.4914e-08		TCONS_00045552	Dlo_009454.1	-//-	60336	upstream
TCONS_00110620	Dlo_013822.1	gnl|BL_ORD_ID|31094 sp|Q8L817|ATCA7_ARATH Alpha carbonic anhydrase 7 OS=Arabidopsis thaliana OX=3702 GN=ACA7 PE=2 SV=1//1.80213e-83	0.95857	1.83063e-08		TCONS_00083278	Dlo_017225.1	-//-	-492	antisense
TCONS_00110620	Dlo_004862.1	gnl|BL_ORD_ID|526197 sp|O64477|Y2913_ARATH G-type lectin S-receptor-like serine/threonine-protein kinase At2g19130 OS=Arabidopsis thaliana OX=3702 GN=At2g19130 PE=2 SV=1//0	0.963901	7.57539e-09		TCONS_00083278	Dlo_017232.1	-//-	50978	upstream
TCONS_00110620	Dlo_007749.1	gnl|BL_ORD_ID|230082 sp|Q9M2I0|MCC25_ARATH MATH domain and coiled-coil domain-containing protein At3g58360 OS=Arabidopsis thaliana OX=3702 GN=At3g58360 PE=4 SV=1//2.68784e-06	0.95172	4.86801e-08		TCONS_00083278	Dlo_017226.1	-//-	9844	upstream
TCONS_00110620	Dlo_016645.1	gnl|BL_ORD_ID|346147 sp|Q08237|REXO4_YEAST RNA exonuclease 4 OS=Saccharomyces cerevisiae (strain ATCC 204508 / S288c) OX=559292 GN=REX4 PE=1 SV=1//9.73421e-24	0.964335	7.00965e-09		TCONS_00083279	Dlo_017225.1	-//-	-492	antisense
TCONS_00110620	Dlo_025217.1	gnl|BL_ORD_ID|429342 sp|Q9FJP9|SDHB3_ARATH Succinate dehydrogenase [ubiquinone] iron-sulfur subunit 3, mitochondrial OS=Arabidopsis thaliana OX=3702 GN=SDH2-3 PE=1 SV=1//2.0394e-109	0.971439	1.68328e-09		TCONS_00083279	Dlo_017232.1	-//-	31279	upstream
TCONS_00110620	Dlo_009177.1	gnl|BL_ORD_ID|213408 sp|Q7FAZ0|LERK4_ORYSJ G-type lectin S-receptor-like serine/threonine-protein kinase LECRK4 OS=Oryza sativa subsp. japonica OX=39947 GN=LECRK4 PE=3 SV=1//8.6336e-38	0.952926	4.14213e-08		TCONS_00083279	Dlo_017226.1	-//-	-444	antisense
TCONS_00110620	Dlo_000893.1	gnl|BL_ORD_ID|491431 sp|Q9SGA8|U83A1_ARATH UDP-glycosyltransferase 83A1 OS=Arabidopsis thaliana OX=3702 GN=UGT83A1 PE=2 SV=1//1.36621e-121	0.967769	3.66015e-09		TCONS_00031959	Dlo_006587.1	gnl|BL_ORD_ID|421985 sp|Q9M670|RTM2_ARATH Protein RESTRICTED TEV MOVEMENT 2 OS=Arabidopsis thaliana OX=3702 GN=RTM2 PE=1 SV=1//4.36547e-11	50828	upstream
TCONS_00110620	Dlo_008155.1	-//-	0.965081	6.12084e-09		TCONS_00054127	Dlo_011231.1	gnl|BL_ORD_ID|478654 sp|B9RXW0|TPS7_RICCO Alpha-farnesene synthase OS=Ricinus communis OX=3988 GN=TPS7 PE=1 SV=2//0	57838	upstream
TCONS_00110620	Dlo_003253.1	gnl|BL_ORD_ID|148267 sp|Q9FIA1|GDL87_ARATH GDSL esterase/lipase At5g55050 OS=Arabidopsis thaliana OX=3702 GN=At5g55050 PE=2 SV=1//2.16626e-51	0.959761	1.51904e-08		TCONS_00054127	Dlo_011216.1	gnl|BL_ORD_ID|295541 sp|Q9M815|PCR8_ARATH Protein PLANT CADMIUM RESISTANCE 8 OS=Arabidopsis thaliana OX=3702 GN=PCR8 PE=1 SV=2//6.77814e-07	52473	upstream
TCONS_00015873	Dlo_010638.1	gnl|BL_ORD_ID|200419 sp|Q10S93|KAD1_ORYSJ Probable adenylate kinase 1, chloroplastic OS=Oryza sativa subsp. japonica OX=39947 GN=Os03g0130400 PE=2 SV=1//1.24653e-132	1	0		TCONS_00054127	Dlo_011214.1	gnl|BL_ORD_ID|295541 sp|Q9M815|PCR8_ARATH Protein PLANT CADMIUM RESISTANCE 8 OS=Arabidopsis thaliana OX=3702 GN=PCR8 PE=1 SV=2//6.77814e-07	57663	upstream
TCONS_00015873	dlo_035392.1	gnl|BL_ORD_ID|526645 sp|Q55909|Y305_SYNY3 TVP38/TMEM64 family membrane protein slr0305 OS=Synechocystis sp. (strain PCC 6803 / Kazusa) OX=1111708 GN=slr0305 PE=3 SV=1//5.00098e-17	0.996485	2.17783e-15		TCONS_00054127	Dlo_011232.1	gnl|BL_ORD_ID|478654 sp|B9RXW0|TPS7_RICCO Alpha-farnesene synthase OS=Ricinus communis OX=3988 GN=TPS7 PE=1 SV=2//0	96618	upstream
TCONS_00015873	Dlo_003357.1	-//-	0.981589	9.93724e-11		TCONS_00054127	Dlo_011223.1	gnl|BL_ORD_ID|446316 sp|Q9SYA9|STKLD_ARATH Probable transcription factor At1g61730 OS=Arabidopsis thaliana OX=3702 GN=At1g61730 PE=1 SV=1//3.81757e-34	-903	antisense
TCONS_00015873	dlo_035137.1	gnl|BL_ORD_ID|421959 sp|Q9LTQ0|RTL2_ARATH Ribonuclease 3-like protein 2 OS=Arabidopsis thaliana OX=3702 GN=RTL2 PE=1 SV=1//2.42847e-136	0.999974	3.38556e-29		TCONS_00054127	Dlo_011228.1	gnl|BL_ORD_ID|17446 sp|D7U6G6|ANRPN_VITVI Anthocyanidin reductase ((2S)-flavan-3-ol-forming) OS=Vitis vinifera OX=29760 GN=ANR PE=3 SV=1//0	12386	upstream
TCONS_00099662	dlo_036154.1	gnl|BL_ORD_ID|58002 sp|P29620|CDKD1_ORYSJ Cyclin-dependent kinase D-1 OS=Oryza sativa subsp. japonica OX=39947 GN=CDKD-1 PE=1 SV=1//0	0.962358	9.90604e-09		TCONS_00120569	Dlo_024705.1	-//-	70364	downstream
TCONS_00099662	Dlo_001651.1	-//-	0.962601	9.50333e-09		TCONS_00116846	Dlo_023836.1	gnl|BL_ORD_ID|530031 sp|Q6NKZ9|Y4345_ARATH Probable receptor-like serine/threonine-protein kinase At4g34500 OS=Arabidopsis thaliana OX=3702 GN=At4g34500 PE=2 SV=1//0	75414	upstream
TCONS_00099662	Dlo_016984.1	-//-	0.962601	9.50333e-09		TCONS_00108902	Dlo_022355.1	gnl|BL_ORD_ID|121309 sp|Q94ID6|ERF81_ARATH Ethylene-responsive transcription factor 12 OS=Arabidopsis thaliana OX=3702 GN=ERF12 PE=1 SV=1//3.69319e-47	30964	downstream
TCONS_00059820	Dlo_013996.1	-//-	0.9968	1.18552e-15		TCONS_00108902	Dlo_022351.1	gnl|BL_ORD_ID|275741 sp|Q9SGN6|NSL1_ARATH MACPF domain-containing protein NSL1 OS=Arabidopsis thaliana OX=3702 GN=NSL1 PE=2 SV=1//8.49194e-174	-2808	antisense
TCONS_00059820	Dlo_033819.1	gnl|BL_ORD_ID|50755 sp|Q8GVE8|CAPP4_ARATH Phosphoenolpyruvate carboxylase 4 OS=Arabidopsis thaliana OX=3702 GN=PPC4 PE=2 SV=1//5.12687e-62	0.9968	1.18552e-15		TCONS_00108902	Dlo_022347.1	gnl|BL_ORD_ID|268233 sp|Q93ZJ3|NFD6_ARATH Protein NUCLEAR FUSION DEFECTIVE 6, chloroplastic/mitochondrial OS=Arabidopsis thaliana OX=3702 GN=NFD6 PE=3 SV=1//6.46419e-11	27872	downstream
TCONS_00059820	Dlo_023499.1	gnl|BL_ORD_ID|308496 sp|O04887|PME2_CITSI Pectinesterase 2 OS=Citrus sinensis OX=2711 GN=PECS-2.1 PE=2 SV=1//0	0.952243	4.5409e-08		TCONS_00108902	Dlo_022353.1	gnl|BL_ORD_ID|121308 sp|Q9FE67|ERF80_ARATH Ethylene-responsive transcription factor 9 OS=Arabidopsis thaliana OX=3702 GN=ERF9 PE=2 SV=1//2.17289e-24	11823	upstream
TCONS_00059820	Dlo_026067.1	gnl|BL_ORD_ID|17845 sp|Q41276|AP1_SINAL Floral homeotic protein APETALA 1 OS=Sinapis alba OX=3728 GN=AP1 PE=2 SV=1//1.34652e-82	0.962994	8.88148e-09		TCONS_00108902	Dlo_022345.1	gnl|BL_ORD_ID|110572 sp|Q01197|E6_GOSHI Protein E6 OS=Gossypium hirsutum OX=3635 GN=E6 PE=2 SV=1//5.16306e-12	43414	downstream
TCONS_00059820	Dlo_014570.1	gnl|BL_ORD_ID|149717 sp|Q9FID0|GL114_ARATH Germin-like protein subfamily 1 member 14 OS=Arabidopsis thaliana OX=3702 GN=At5g39110 PE=3 SV=1//1.08146e-105	0.954564	3.30329e-08		TCONS_00091650	Dlo_018853.1	gnl|BL_ORD_ID|528579 sp|Q9SD53|Y3720_ARATH UPF0481 protein At3g47200 OS=Arabidopsis thaliana OX=3702 GN=At3g47200 PE=2 SV=1//1.21244e-41	28197	downstream
TCONS_00059820	Dlo_009940.1	-//-	0.953367	3.90059e-08		TCONS_00091650	Dlo_018863.1	gnl|BL_ORD_ID|478598 sp|B9S9Z3|TPS1_RICCO Alpha-copaene synthase OS=Ricinus communis OX=3988 GN=TPS1 PE=1 SV=1//1.65614e-32	80276	downstream
TCONS_00059820	Dlo_007334.1	gnl|BL_ORD_ID|299407 sp|Q9LT91|PER66_ARATH Peroxidase 66 OS=Arabidopsis thaliana OX=3702 GN=PER66 PE=2 SV=1//4.72811e-159	0.953995	3.57702e-08		TCONS_00091650	Dlo_018859.1	gnl|BL_ORD_ID|478598 sp|B9S9Z3|TPS1_RICCO Alpha-copaene synthase OS=Ricinus communis OX=3988 GN=TPS1 PE=1 SV=1//0	21200	downstream
TCONS_00059820	Dlo_021402.1	-//-	0.965792	5.36393e-09		TCONS_00152783	Dlo_031175.1	gnl|BL_ORD_ID|81165 sp|P58465|CTDSL_MOUSE CTD small phosphatase-like protein OS=Mus musculus OX=10090 GN=Ctdspl PE=2 SV=3//1.26744e-42	48570	downstream
TCONS_00059820	Dlo_005436.1	gnl|BL_ORD_ID|172671 sp|F4IC29|HIP28_ARATH Heavy metal-associated isoprenylated plant protein 28 OS=Arabidopsis thaliana OX=3702 GN=HIPP28 PE=3 SV=1//4.58499e-37	0.982524	7.09605e-11		TCONS_00152783	Dlo_031185.1	gnl|BL_ORD_ID|114321 sp|C0LGT6|EFR_ARATH LRR receptor-like serine/threonine-protein kinase EFR OS=Arabidopsis thaliana OX=3702 GN=EFR PE=1 SV=1//1.24659e-07	20453	downstream
TCONS_00059820	Dlo_027246.1	gnl|BL_ORD_ID|326362 sp|Q6WAU0|PULR_MENPI (+)-pulegone reductase OS=Mentha piperita OX=34256 PE=1 SV=1//4.1428e-16	0.9968	1.18552e-15		TCONS_00064923	Dlo_013475.1	-//-	-282	antisense
TCONS_00012273	Dlo_023499.1	gnl|BL_ORD_ID|308496 sp|O04887|PME2_CITSI Pectinesterase 2 OS=Citrus sinensis OX=2711 GN=PECS-2.1 PE=2 SV=1//0	0.999651	6.65726e-22		TCONS_00064923	Dlo_013476.1	-//-	1639	upstream
TCONS_00012273	Dlo_005436.1	gnl|BL_ORD_ID|172671 sp|F4IC29|HIP28_ARATH Heavy metal-associated isoprenylated plant protein 28 OS=Arabidopsis thaliana OX=3702 GN=HIPP28 PE=3 SV=1//4.58499e-37	0.9714	1.698e-09		TCONS_00064922	Dlo_013475.1	-//-	421	upstream
TCONS_00012273	Dlo_019180.1	gnl|BL_ORD_ID|163186 sp|Q9FE46|GSTFC_ARATH Glutathione S-transferase F12 OS=Arabidopsis thaliana OX=3702 GN=GSTF12 PE=1 SV=1//7.27725e-89	0.970569	2.04128e-09		TCONS_00064922	Dlo_013476.1	-//-	2354	upstream
TCONS_00012273	Dlo_030684.1	-//-	0.982996	5.94651e-11		TCONS_00003002	Dlo_000530.1	gnl|BL_ORD_ID|223357 sp|Q9LXA5|LRK91_ARATH L-type lectin-domain containing receptor kinase IX.1 OS=Arabidopsis thaliana OX=3702 GN=LECRK91 PE=1 SV=1//0	94576	downstream
TCONS_00012273	Dlo_032266.1	gnl|BL_ORD_ID|510349 sp|Q6X7K0|WOX1_ARATH WUSCHEL-related homeobox 1 OS=Arabidopsis thaliana OX=3702 GN=WOX1 PE=2 SV=2//5.78955e-26	0.964806	6.43684e-09		TCONS_00003002	Dlo_000538.1	gnl|BL_ORD_ID|223357 sp|Q9LXA5|LRK91_ARATH L-type lectin-domain containing receptor kinase IX.1 OS=Arabidopsis thaliana OX=3702 GN=LECRK91 PE=1 SV=1//6.91683e-32	30848	upstream
TCONS_00012273	Dlo_005745.1	-//-	0.992085	4.21653e-13		TCONS_00074879	Dlo_015389.1	gnl|BL_ORD_ID|116022 sp|Q9ZP41|EGC_CITJA EG45-like domain containing protein OS=Citrus jambhiri OX=64884 GN=CjBAp12 PE=1 SV=1//5.45367e-21	59358	upstream
TCONS_00012273	Dlo_032932.1	-//-	0.952559	4.3527e-08		TCONS_00074879	Dlo_015381.1	gnl|BL_ORD_ID|466992 sp|F4JIF5|TCX2_ARATH Protein tesmin/TSO1-like CXC 2 OS=Arabidopsis thaliana OX=3702 GN=TCX2 PE=1 SV=1//6.88078e-56	-494	sense
TCONS_00012273	Dlo_014782.1	gnl|BL_ORD_ID|524230 sp|O22969|Y2416_ARATH Uncharacterized protein At2g34160 OS=Arabidopsis thaliana OX=3702 GN=At2g34160 PE=1 SV=1//8.31216e-50	0.95424	3.45671e-08		TCONS_00074879	Dlo_015382.1	-//-	5044	upstream
TCONS_00012273	Dlo_014570.1	gnl|BL_ORD_ID|149717 sp|Q9FID0|GL114_ARATH Germin-like protein subfamily 1 member 14 OS=Arabidopsis thaliana OX=3702 GN=At5g39110 PE=3 SV=1//1.08146e-105	0.980253	1.56155e-10		TCONS_00074879	Dlo_015379.1	-//-	17436	downstream
TCONS_00012273	Dlo_018808.1	-//-	0.996913	9.37023e-16		TCONS_00161179	Dlo_032887.1	gnl|BL_ORD_ID|478598 sp|B9S9Z3|TPS1_RICCO Alpha-copaene synthase OS=Ricinus communis OX=3988 GN=TPS1 PE=1 SV=1//0	71375	upstream
TCONS_00117288	Dlo_027816.1	gnl|BL_ORD_ID|308572 sp|Q43143|PMEU1_SOLLC Pectinesterase/pectinesterase inhibitor U1 OS=Solanum lycopersicum OX=4081 GN=PMEU1 PE=2 SV=1//4.04565e-123	0.964989	6.22523e-09		TCONS_00025147	Dlo_005243.1	-//-	69698	downstream
TCONS_00117288	Dlo_030076.1	gnl|BL_ORD_ID|510030 sp|P09761|WIN1_SOLTU Wound-induced protein WIN1 OS=Solanum tuberosum OX=4113 GN=WIN1 PE=2 SV=1//1.19383e-33	0.967231	4.0709e-09		TCONS_00025147	Dlo_005245.3	gnl|BL_ORD_ID|106633 sp|Q9T048|DRL27_ARATH Disease resistance protein At4g27190 OS=Arabidopsis thaliana OX=3702 GN=At4g27190 PE=2 SV=1//2.29159e-63	38028	upstream
TCONS_00117288	Dlo_026392.1	gnl|BL_ORD_ID|449334 sp|Q9FY94|SWT15_ARATH Bidirectional sugar transporter SWEET15 OS=Arabidopsis thaliana OX=3702 GN=SWEET15 PE=1 SV=1//2.29839e-75	0.972098	1.44849e-09		TCONS_00025147	Dlo_005244.1	-//-	53810	downstream
TCONS_00117288	Dlo_029639.1	gnl|BL_ORD_ID|153857 sp|Q9FYG4|GLOX1_ARATH Aldehyde oxidase GLOX1 OS=Arabidopsis thaliana OX=3702 GN=GLOX1 PE=2 SV=1//1.38308e-06	0.980379	1.4983e-10		TCONS_00160615	Dlo_032720.1	-//-	83515	downstream
TCONS_00117288	dlo_037092.1	gnl|BL_ORD_ID|133106 sp|Q9FGW0|FLA20_ARATH Putative fasciclin-like arabinogalactan protein 20 OS=Arabidopsis thaliana OX=3702 GN=FLA20 PE=3 SV=1//3.77996e-76	0.966239	4.93013e-09		TCONS_00160615	Dlo_032698.1	gnl|BL_ORD_ID|125586 sp|Q9LHN8|F6H1_ARATH Feruloyl CoA ortho-hydroxylase 1 OS=Arabidopsis thaliana OX=3702 GN=F6&apos;H1 PE=1 SV=1//1.29099e-156	84994	upstream
TCONS_00117288	Dlo_010921.1	-//-	0.964989	6.22523e-09		TCONS_00073889	Dlo_015290.1	gnl|BL_ORD_ID|326074 sp|Q9M9V7|PTR8_ARATH Protein NRT1/ PTR FAMILY 2.9 OS=Arabidopsis thaliana OX=3702 GN=NPF2.9 PE=1 SV=1//0	32449	upstream
TCONS_00117288	Dlo_008935.1	gnl|BL_ORD_ID|510636 sp|Q9FL41|WTR38_ARATH WAT1-related protein At5g07050 OS=Arabidopsis thaliana OX=3702 GN=At5g07050 PE=2 SV=1//3.24066e-170	0.972724	1.2517e-09		TCONS_00073889	Dlo_015285.1	-//-	1527	upstream
TCONS_00117288	dlo_037196.1	gnl|BL_ORD_ID|510630 sp|Q501F8|WTR32_ARATH WAT1-related protein At4g08300 OS=Arabidopsis thaliana OX=3702 GN=At4g08300 PE=2 SV=1//2.63962e-162	0.964989	6.22523e-09		TCONS_00073889	Dlo_015279.1	gnl|BL_ORD_ID|259150 sp|Q38851|MYB6_ARATH Transcription repressor MYB6 OS=Arabidopsis thaliana OX=3702 GN=MYB6 PE=1 SV=1//4.50282e-68	62337	upstream
TCONS_00117288	Dlo_019040.1	gnl|BL_ORD_ID|117192 sp|O82804|ELF3_ARATH Protein EARLY FLOWERING 3 OS=Arabidopsis thaliana OX=3702 GN=ELF3 PE=1 SV=1//2.27865e-50	0.965756	5.39997e-09		TCONS_00045631	Dlo_009440.1	-//-	3752	upstream
TCONS_00079704	dlo_036058.1	gnl|BL_ORD_ID|474304 sp|A8WGS4|TLCD2_DANRE TLC domain-containing protein 2 OS=Danio rerio OX=7955 GN=tlcd2 PE=2 SV=1//7.14316e-12	0.999951	1.80595e-27		TCONS_00001379	Dlo_000545.1	gnl|BL_ORD_ID|250955 sp|Q9ZRF1|MTDH_FRAAN Probable mannitol dehydrogenase OS=Fragaria ananassa OX=3747 GN=CAD PE=2 SV=1//0	59016	downstream
TCONS_00079704	Dlo_003643.1	gnl|BL_ORD_ID|267391 sp|Q9FPN0|NEC1_PETHY Bidirectional sugar transporter NEC1 OS=Petunia hybrida OX=4102 GN=NEC1 PE=2 SV=1//1.77349e-40	0.974765	7.58641e-10		TCONS_00001379	Dlo_000538.1	gnl|BL_ORD_ID|223357 sp|Q9LXA5|LRK91_ARATH L-type lectin-domain containing receptor kinase IX.1 OS=Arabidopsis thaliana OX=3702 GN=LECRK91 PE=1 SV=1//6.91683e-32	61280	downstream
TCONS_00079704	Dlo_025373.1	gnl|BL_ORD_ID|48654 sp|O22307|C71DB_LOTJA Cytochrome P450 71D11 (Fragment) OS=Lotus japonicus OX=34305 GN=CYP71D11 PE=2 SV=1//7.60222e-175	0.977156	3.99595e-10		TCONS_00042622	Dlo_008874.1	gnl|BL_ORD_ID|107077 sp|Q9SZ66|DSC1_ARATH Disease resistance-like protein DSC1 OS=Arabidopsis thaliana OX=3702 GN=DSC1 PE=1 SV=1//9.66622e-53	58879	upstream
TCONS_00073483	Dlo_015221.1	gnl|BL_ORD_ID|211194 sp|Q5XV40|LAZY1_ARATH Protein LAZY 1 OS=Arabidopsis thaliana OX=3702 GN=LA1 PE=1 SV=1//2.03373e-16	0.953901	3.6235e-08		TCONS_00042622	Dlo_008873.1	-//-	69762	downstream
TCONS_00027027	Dlo_005514.1	gnl|BL_ORD_ID|48833 sp|Q42798|C93A1_SOYBN 3,9-dihydroxypterocarpan 6A-monooxygenase OS=Glycine max OX=3847 GN=CYP93A1 PE=1 SV=1//4.13193e-109	0.958837	1.75666e-08		TCONS_00042623	Dlo_008874.1	gnl|BL_ORD_ID|107077 sp|Q9SZ66|DSC1_ARATH Disease resistance-like protein DSC1 OS=Arabidopsis thaliana OX=3702 GN=DSC1 PE=1 SV=1//9.66622e-53	68533	upstream
TCONS_00155910	Dlo_008101.1	gnl|BL_ORD_ID|520899 sp|O28476|Y1798_ARCFU Putative phosphate permease AF_1798 OS=Archaeoglobus fulgidus (strain ATCC 49558 / VC-16 / DSM 4304 / JCM 9628 / NBRC 100126) OX=224325 GN=AF_1798 PE=3 SV=1//2.09524e-13	0.954981	3.11429e-08		TCONS_00042623	Dlo_008873.1	-//-	79416	downstream
TCONS_00155910	Dlo_016962.1	gnl|BL_ORD_ID|436315 sp|Q5E930|SLAH1_ARATH S-type anion channel SLAH1 OS=Arabidopsis thaliana OX=3702 GN=SLAH1 PE=2 SV=1//2.07924e-112	0.974421	8.27907e-10		TCONS_00042621	Dlo_008874.1	gnl|BL_ORD_ID|107077 sp|Q9SZ66|DSC1_ARATH Disease resistance-like protein DSC1 OS=Arabidopsis thaliana OX=3702 GN=DSC1 PE=1 SV=1//9.66622e-53	58760	upstream
TCONS_00155910	Dlo_016213.1	gnl|BL_ORD_ID|198462 sp|Q7XAS7|ISPS_POPTM Isoprene synthase, chloroplastic OS=Populus tremuloides OX=3693 GN=ISPS PE=3 SV=1//0	0.977059	4.10604e-10		TCONS_00042621	Dlo_008873.1	-//-	69643	downstream
TCONS_00026260	Dlo_010638.1	gnl|BL_ORD_ID|200419 sp|Q10S93|KAD1_ORYSJ Probable adenylate kinase 1, chloroplastic OS=Oryza sativa subsp. japonica OX=39947 GN=Os03g0130400 PE=2 SV=1//1.24653e-132	0.976972	4.20741e-10		TCONS_00037207	Dlo_007743.1	gnl|BL_ORD_ID|555358 sp|A3BI11|ZIP8_ORYSJ Zinc transporter 8 OS=Oryza sativa subsp. japonica OX=39947 GN=ZIP8 PE=2 SV=1//2.04458e-43	240	upstream
TCONS_00026260	dlo_035392.1	gnl|BL_ORD_ID|526645 sp|Q55909|Y305_SYNY3 TVP38/TMEM64 family membrane protein slr0305 OS=Synechocystis sp. (strain PCC 6803 / Kazusa) OX=1111708 GN=slr0305 PE=3 SV=1//5.00098e-17	0.973198	1.11829e-09		TCONS_00037207	dlo_036331.1	gnl|BL_ORD_ID|555344 sp|Q9SLG3|ZIP3_ARATH Zinc transporter 3 OS=Arabidopsis thaliana OX=3702 GN=ZIP3 PE=2 SV=1//2.29675e-107	21671	downstream
TCONS_00026260	Dlo_003357.1	-//-	0.964649	6.62355e-09		TCONS_00071817	Dlo_014878.1	gnl|BL_ORD_ID|117099 sp|Q6JN46|EIX2_SOLLC Receptor-like protein EIX2 OS=Solanum lycopersicum OX=4081 GN=EIX2 PE=1 SV=2//0	-2994	antisense
TCONS_00026260	dlo_035137.1	gnl|BL_ORD_ID|421959 sp|Q9LTQ0|RTL2_ARATH Ribonuclease 3-like protein 2 OS=Arabidopsis thaliana OX=3702 GN=RTL2 PE=1 SV=1//2.42847e-136	0.976671	4.57546e-10		TCONS_00098744	Dlo_020297.1	gnl|BL_ORD_ID|79301 sp|Q9C942|CSE_ARATH Caffeoylshikimate esterase OS=Arabidopsis thaliana OX=3702 GN=CSE PE=1 SV=1//1.76008e-55	33629	downstream
TCONS_00026260	Dlo_018047.1	gnl|BL_ORD_ID|78325 sp|Q8GYA4|CRK10_ARATH Cysteine-rich receptor-like protein kinase 10 OS=Arabidopsis thaliana OX=3702 GN=CRK10 PE=1 SV=3//1.00933e-35	0.95039	5.78954e-08		TCONS_00086238	Dlo_017807.1	gnl|BL_ORD_ID|129085 sp|Q9SAC4|FB2_ARATH F-box protein At1g10780 OS=Arabidopsis thaliana OX=3702 GN=At1g10780 PE=2 SV=1//0	68807	upstream
TCONS_00026263	Dlo_019152.1	gnl|BL_ORD_ID|40509 sp|Q8L7M1|B3GTE_ARATH Probable beta-1,3-galactosyltransferase 14 OS=Arabidopsis thaliana OX=3702 GN=B3GALT14 PE=2 SV=1//8.95009e-124	0.982742	6.54335e-11		TCONS_00002737	Dlo_000429.1	-//-	46877	upstream
TCONS_00010399	Dlo_033614.1	gnl|BL_ORD_ID|78355 sp|Q9LDQ3|CRK35_ARATH Putative cysteine-rich receptor-like protein kinase 35 OS=Arabidopsis thaliana OX=3702 GN=CRK35 PE=3 SV=3//1.7409e-37	0.978864	2.42128e-10		TCONS_00002737	Dlo_000426.1	-//-	24401	upstream
TCONS_00134579	Dlo_014427.1	-//-	0.95876	1.77761e-08		TCONS_00002737	Dlo_000435.1	-//-	96065	downstream
TCONS_00020311	Dlo_030271.1	gnl|BL_ORD_ID|182538 sp|P19244|HSP41_PEA 22.7 kDa class IV heat shock protein OS=Pisum sativum OX=3888 GN=HSP22.7 PE=2 SV=1//2.34167e-43	0.951795	4.82013e-08		TCONS_00002737	Dlo_000425.1	-//-	46138	upstream
TCONS_00020311	Dlo_004266.1	gnl|BL_ORD_ID|241211 sp|Q9LTB2|MMT1_ARATH Methionine S-methyltransferase OS=Arabidopsis thaliana OX=3702 GN=MMT1 PE=1 SV=1//0	0.962502	9.66709e-09		TCONS_00046386	Dlo_009701.1	-//-	82927	upstream
TCONS_00056551	Dlo_013289.1	-//-	0.951577	4.96091e-08		TCONS_00046386	Dlo_009710.1	gnl|BL_ORD_ID|426701 sp|Q9SJM6|SAP4_ARATH Zinc finger A20 and AN1 domain-containing stress-associated protein 4 OS=Arabidopsis thaliana OX=3702 GN=SAP4 PE=1 SV=1//9.78399e-56	767	upstream
TCONS_00114413	Dlo_033647.1	gnl|BL_ORD_ID|79614 sp|Q570S7|CSLG1_ARATH Cellulose synthase-like protein G1 OS=Arabidopsis thaliana OX=3702 GN=CSLG1 PE=2 SV=1//4.72479e-126	0.951603	4.94345e-08		TCONS_00046386	Dlo_009702.1	gnl|BL_ORD_ID|59395 sp|Q9XH43|CET2_TOBAC CEN-like protein 2 OS=Nicotiana tabacum OX=4097 GN=CET2 PE=2 SV=1//2.29092e-93	72118	downstream
TCONS_00114413	Dlo_007042.1	-//-	0.952422	4.43344e-08		TCONS_00046386	Dlo_009715.1	-//-	48086	upstream
TCONS_00005588	dlo_035646.1	gnl|BL_ORD_ID|11471 sp|Q9LPW7|AFB3_ARATH Protein AUXIN SIGNALING F-BOX 3 OS=Arabidopsis thaliana OX=3702 GN=AFB3 PE=1 SV=1//0	0.999954	1.34415e-27		TCONS_00132694	Dlo_027071.1	-//-	46274	upstream
TCONS_00005588	Dlo_022673.1	-//-	0.95857	1.83078e-08		TCONS_00015101	Dlo_003170.2	gnl|BL_ORD_ID|29431 sp|Q8CJ27|ASPM_MOUSE Abnormal spindle-like microcephaly-associated protein homolog OS=Mus musculus OX=10090 GN=Aspm PE=1 SV=2//5.26601e-07	41696	downstream
TCONS_00005588	dlo_037759.1	gnl|BL_ORD_ID|349072 sp|O22197|RHC1A_ARATH Probable E3 ubiquitin-protein ligase RHC1A OS=Arabidopsis thaliana OX=3702 GN=RHC1A PE=2 SV=1//1.16091e-105	0.999822	8.18989e-24		TCONS_00015101	Dlo_003164.1	gnl|BL_ORD_ID|129224 sp|Q9SCQ5|FBD10_ARATH Putative FBD-associated F-box protein At3g50710 OS=Arabidopsis thaliana OX=3702 GN=At3g50710 PE=4 SV=1//8.37182e-27	4897	upstream
TCONS_00005588	dlo_035378.1	gnl|BL_ORD_ID|349072 sp|O22197|RHC1A_ARATH Probable E3 ubiquitin-protein ligase RHC1A OS=Arabidopsis thaliana OX=3702 GN=RHC1A PE=2 SV=1//1.16091e-105	1	5.64319e-46		TCONS_00096779	Dlo_019989.1	gnl|BL_ORD_ID|467378 sp|Q9FI73|TDPC2_ARATH Mitochondrial thiamine diphosphate carrier 2 OS=Arabidopsis thaliana OX=3702 GN=At5g48970 PE=2 SV=1//0	15865	downstream
TCONS_00005588	Dlo_032584.1	gnl|BL_ORD_ID|303738 sp|Q9LJW0|PHO19_ARATH Phosphate transporter PHO1 homolog 9 OS=Arabidopsis thaliana OX=3702 GN=PHO1-H9 PE=2 SV=1//0	0.957034	2.31079e-08		TCONS_00096779	Dlo_019972.1	gnl|BL_ORD_ID|468935 sp|Q6A070|TGRM1_MOUSE TOG array regulator of axonemal microtubules protein 1 OS=Mus musculus OX=10090 GN=Togaram1 PE=1 SV=3//2.19084e-11	80334	downstream
TCONS_00005588	Dlo_020355.1	gnl|BL_ORD_ID|436155 sp|Q9SU40|SKU5_ARATH Monocopper oxidase-like protein SKU5 OS=Arabidopsis thaliana OX=3702 GN=SKU5 PE=1 SV=1//6.32948e-150	0.995457	1.15177e-14		TCONS_00019906	Dlo_004192.1	gnl|BL_ORD_ID|103317 sp|Q9SJZ7|DNJA6_ARATH Chaperone protein dnaJ A6, chloroplastic OS=Arabidopsis thaliana OX=3702 GN=DJA6 PE=2 SV=2//4.86121e-52	36477	upstream
TCONS_00005585	Dlo_003561.1	gnl|BL_ORD_ID|148186 sp|Q9C7N5|GDL14_ARATH GDSL esterase/lipase At1g29660 OS=Arabidopsis thaliana OX=3702 GN=At1g29660 PE=1 SV=1//2.82197e-35	0.984106	3.8447e-11		TCONS_00076969	Dlo_015903.2	gnl|BL_ORD_ID|59312 sp|Q8H1Z0|CER3_ARATH Protein ECERIFERUM 3 OS=Arabidopsis thaliana OX=3702 GN=CER3 PE=1 SV=1//6.11333e-166	81912	upstream
TCONS_00005585	Dlo_031957.1	gnl|BL_ORD_ID|397853 sp|P47910|RR31_SPIOL 30S ribosomal protein S31, chloroplastic OS=Spinacia oleracea OX=3562 GN=RPS31 PE=1 SV=2//2.83584e-16	1	3.87691e-103		TCONS_00039999	Dlo_008343.1	gnl|BL_ORD_ID|182725 sp|Q02028|HSP7S_PEA Stromal 70 kDa heat shock-related protein, chloroplastic OS=Pisum sativum OX=3888 GN=HSP70 PE=2 SV=1//3.48856e-31	25138	upstream
TCONS_00005585	Dlo_026029.1	gnl|BL_ORD_ID|223367 sp|P0C5E2|LRL12_ARATH LEAF RUST 10 DISEASE-RESISTANCE LOCUS RECEPTOR-LIKE PROTEIN KINASE-like 1.2 OS=Arabidopsis thaliana OX=3702 GN=LRK10L-1.2 PE=2 SV=3//0	1	3.87691e-103		TCONS_00039999	Dlo_008344.1	gnl|BL_ORD_ID|439526 sp|Q8L5A7|SOT15_ARATH Cytosolic sulfotransferase 15 OS=Arabidopsis thaliana OX=3702 GN=SOT15 PE=1 SV=1//2.48699e-103	-935	antisense
TCONS_00005585	Dlo_002600.1	-//-	1	3.87691e-103		TCONS_00039999	Dlo_008341.1	gnl|BL_ORD_ID|439526 sp|Q8L5A7|SOT15_ARATH Cytosolic sulfotransferase 15 OS=Arabidopsis thaliana OX=3702 GN=SOT15 PE=1 SV=1//2.0814e-105	68087	upstream
TCONS_00005585	dlo_034760.1	gnl|BL_ORD_ID|137171 sp|F4K2A1|FPGS1_ARATH Folylpolyglutamate synthase OS=Arabidopsis thaliana OX=3702 GN=FPGS1 PE=1 SV=1//0	1	3.50898e-101		TCONS_00039999	dlo_034697.1	gnl|BL_ORD_ID|439525 sp|Q8GZ53|SOT14_ARATH Cytosolic sulfotransferase 14 OS=Arabidopsis thaliana OX=3702 GN=SOT14 PE=2 SV=1//4.21221e-85	65081	upstream
TCONS_00087655	Dlo_010638.1	gnl|BL_ORD_ID|200419 sp|Q10S93|KAD1_ORYSJ Probable adenylate kinase 1, chloroplastic OS=Oryza sativa subsp. japonica OX=39947 GN=Os03g0130400 PE=2 SV=1//1.24653e-132	1	0		TCONS_00100629	Dlo_020695.2	-//-	55638	upstream
TCONS_00087655	dlo_035392.1	gnl|BL_ORD_ID|526645 sp|Q55909|Y305_SYNY3 TVP38/TMEM64 family membrane protein slr0305 OS=Synechocystis sp. (strain PCC 6803 / Kazusa) OX=1111708 GN=slr0305 PE=3 SV=1//5.00098e-17	0.996485	2.17783e-15		TCONS_00100629	Dlo_020694.1	gnl|BL_ORD_ID|305394 sp|Q9LU77|PIN2_ARATH Auxin efflux carrier component 2 OS=Arabidopsis thaliana OX=3702 GN=PIN2 PE=1 SV=2//0	44820	downstream
TCONS_00087655	Dlo_003357.1	-//-	0.981589	9.93724e-11		TCONS_00100629	Dlo_020696.1	gnl|BL_ORD_ID|532423 sp|C0LGH3|Y5614_ARATH Probable LRR receptor-like serine/threonine-protein kinase At1g56140 OS=Arabidopsis thaliana OX=3702 GN=At1g56140 PE=2 SV=2//3.68547e-103	59351	upstream
TCONS_00087655	dlo_035137.1	gnl|BL_ORD_ID|421959 sp|Q9LTQ0|RTL2_ARATH Ribonuclease 3-like protein 2 OS=Arabidopsis thaliana OX=3702 GN=RTL2 PE=1 SV=1//2.42847e-136	0.999974	3.38556e-29		TCONS_00040260	Dlo_008386.1	gnl|BL_ORD_ID|474463 sp|P81370|TLP_ACTDE Thaumatin-like protein OS=Actinidia deliciosa OX=3627 GN=tlp PE=1 SV=2//3.54497e-70	25517	downstream
TCONS_00074282	Dlo_013996.1	-//-	0.95335	3.9093e-08		TCONS_00040260	Dlo_008392.1	gnl|BL_ORD_ID|110202 sp|Q9C7U5|E132_ARATH Glucan endo-1,3-beta-glucosidase 2 OS=Arabidopsis thaliana OX=3702 GN=At1g66250 PE=1 SV=2//0	24747	downstream
TCONS_00074282	Dlo_033819.1	gnl|BL_ORD_ID|50755 sp|Q8GVE8|CAPP4_ARATH Phosphoenolpyruvate carboxylase 4 OS=Arabidopsis thaliana OX=3702 GN=PPC4 PE=2 SV=1//5.12687e-62	0.95335	3.9093e-08		TCONS_00138686	Dlo_028326.1	gnl|BL_ORD_ID|475975 sp|P54797|TNG2_MOUSE Transport and Golgi organization 2 homolog OS=Mus musculus OX=10090 GN=Tango2 PE=1 SV=1//5.37529e-36	2483	downstream
TCONS_00074282	Dlo_030684.1	-//-	0.95305	4.07299e-08		TCONS_00138686	Dlo_028330.1	gnl|BL_ORD_ID|128416 sp|Q5SXJ3|FANCJ_MOUSE Fanconi anemia group J protein homolog OS=Mus musculus OX=10090 GN=Brip1 PE=2 SV=1//4.0534e-12	16271	downstream
TCONS_00074282	Dlo_023499.1	gnl|BL_ORD_ID|308496 sp|O04887|PME2_CITSI Pectinesterase 2 OS=Citrus sinensis OX=2711 GN=PECS-2.1 PE=2 SV=1//0	0.965734	5.42264e-09		TCONS_00138684	Dlo_028326.1	gnl|BL_ORD_ID|475975 sp|P54797|TNG2_MOUSE Transport and Golgi organization 2 homolog OS=Mus musculus OX=10090 GN=Tango2 PE=1 SV=1//5.37529e-36	2378	downstream
TCONS_00074282	Dlo_032266.1	gnl|BL_ORD_ID|510349 sp|Q6X7K0|WOX1_ARATH WUSCHEL-related homeobox 1 OS=Arabidopsis thaliana OX=3702 GN=WOX1 PE=2 SV=2//5.78955e-26	0.980169	1.60503e-10		TCONS_00138684	Dlo_028330.1	gnl|BL_ORD_ID|128416 sp|Q5SXJ3|FANCJ_MOUSE Fanconi anemia group J protein homolog OS=Mus musculus OX=10090 GN=Brip1 PE=2 SV=1//4.0534e-12	16271	downstream
TCONS_00074282	Dlo_014570.1	gnl|BL_ORD_ID|149717 sp|Q9FID0|GL114_ARATH Germin-like protein subfamily 1 member 14 OS=Arabidopsis thaliana OX=3702 GN=At5g39110 PE=3 SV=1//1.08146e-105	0.985328	2.29187e-11		TCONS_00100081	Dlo_020580.1	-//-	97505	downstream
TCONS_00074282	Dlo_018808.1	-//-	0.952244	4.54068e-08		TCONS_00020752	Dlo_004351.2	gnl|BL_ORD_ID|48571 sp|F4IK45|C70B2_ARATH Cytochrome P450 709B2 OS=Arabidopsis thaliana OX=3702 GN=CYP709B2 PE=2 SV=1//9.86193e-81	31401	upstream
TCONS_00074282	Dlo_005436.1	gnl|BL_ORD_ID|172671 sp|F4IC29|HIP28_ARATH Heavy metal-associated isoprenylated plant protein 28 OS=Arabidopsis thaliana OX=3702 GN=HIPP28 PE=3 SV=1//4.58499e-37	0.983919	4.14565e-11		TCONS_00038109	Dlo_007919.1	gnl|BL_ORD_ID|429142 sp|Q8RWZ5|SD25_ARATH G-type lectin S-receptor-like serine/threonine-protein kinase SD2-5 OS=Arabidopsis thaliana OX=3702 GN=SD25 PE=1 SV=1//0	96565	downstream
TCONS_00074282	Dlo_009940.1	-//-	0.973088	1.14798e-09		TCONS_00038109	Dlo_007915.1	-//-	8566	downstream
TCONS_00074282	Dlo_027246.1	gnl|BL_ORD_ID|326362 sp|Q6WAU0|PULR_MENPI (+)-pulegone reductase OS=Mentha piperita OX=34256 PE=1 SV=1//4.1428e-16	0.95335	3.9093e-08		TCONS_00038109	Dlo_007909.1	gnl|BL_ORD_ID|510028 sp|Q9XI33|WIN1_ARATH Ethylene-responsive transcription factor WIN1 OS=Arabidopsis thaliana OX=3702 GN=WIN1 PE=2 SV=1//1.59691e-53	87579	upstream
TCONS_00074282	Dlo_002112.1	gnl|BL_ORD_ID|124317 sp|O22874|EXPA8_ARATH Expansin-A8 OS=Arabidopsis thaliana OX=3702 GN=EXPA8 PE=2 SV=1//1.20741e-116	0.963354	8.3426e-09		TCONS_00030753	Dlo_006323.1	gnl|BL_ORD_ID|40751 sp|Q8GYH5|BAD1_ARATH Ankyrin repeat-containing protein BDA1 OS=Arabidopsis thaliana OX=3702 GN=BAD1 PE=1 SV=1//4.58229e-47	45063	upstream
TCONS_00069304	dlo_035137.1	gnl|BL_ORD_ID|421959 sp|Q9LTQ0|RTL2_ARATH Ribonuclease 3-like protein 2 OS=Arabidopsis thaliana OX=3702 GN=RTL2 PE=1 SV=1//2.42847e-136	0.950645	5.60238e-08		TCONS_00030753	Dlo_006322.1	-//-	49958	upstream
TCONS_00030642	Dlo_014463.1	gnl|BL_ORD_ID|74235 sp|Q9SQ64|COR2_PAPSO Non-functional NADPH-dependent codeinone reductase 2 OS=Papaver somniferum OX=3469 GN=COR2 PE=1 SV=1//1.3488e-120	0.95372	3.71552e-08		TCONS_00010444	Dlo_002066.1	gnl|BL_ORD_ID|491824 sp|P35135|UBC4_SOLLC Ubiquitin-conjugating enzyme E2-17 kDa OS=Solanum lycopersicum OX=4081 PE=2 SV=1//1.69846e-106	98416	downstream
TCONS_00021496	Dlo_010638.1	gnl|BL_ORD_ID|200419 sp|Q10S93|KAD1_ORYSJ Probable adenylate kinase 1, chloroplastic OS=Oryza sativa subsp. japonica OX=39947 GN=Os03g0130400 PE=2 SV=1//1.24653e-132	1	0		TCONS_00044174	Dlo_009177.1	gnl|BL_ORD_ID|213408 sp|Q7FAZ0|LERK4_ORYSJ G-type lectin S-receptor-like serine/threonine-protein kinase LECRK4 OS=Oryza sativa subsp. japonica OX=39947 GN=LECRK4 PE=3 SV=1//8.6336e-38	32607	upstream
TCONS_00021496	dlo_035392.1	gnl|BL_ORD_ID|526645 sp|Q55909|Y305_SYNY3 TVP38/TMEM64 family membrane protein slr0305 OS=Synechocystis sp. (strain PCC 6803 / Kazusa) OX=1111708 GN=slr0305 PE=3 SV=1//5.00098e-17	0.996485	2.17783e-15		TCONS_00044174	Dlo_009168.1	gnl|BL_ORD_ID|148258 sp|Q8LB81|GDL79_ARATH GDSL esterase/lipase At5g33370 OS=Arabidopsis thaliana OX=3702 GN=At5g33370 PE=2 SV=1//8.17187e-83	82257	downstream
TCONS_00021496	Dlo_003357.1	-//-	0.981589	9.93724e-11		TCONS_00044174	Dlo_009180.1	gnl|BL_ORD_ID|426525 sp|Q071N0|SALR_PAPSO Salutaridine reductase OS=Papaver somniferum OX=3469 GN=SALR PE=1 SV=1//6.96886e-97	92666	downstream
TCONS_00021496	dlo_035137.1	gnl|BL_ORD_ID|421959 sp|Q9LTQ0|RTL2_ARATH Ribonuclease 3-like protein 2 OS=Arabidopsis thaliana OX=3702 GN=RTL2 PE=1 SV=1//2.42847e-136	0.999974	3.38556e-29		TCONS_00106342	Dlo_021744.1	gnl|BL_ORD_ID|210246 sp|Q2QZ80|LAC21_ORYSJ Laccase-21 OS=Oryza sativa subsp. japonica OX=39947 GN=LAC21 PE=2 SV=1//5.00896e-97	27031	upstream
TCONS_00103253	Dlo_009486.1	gnl|BL_ORD_ID|426630 sp|Q9SPV4|SAMT_CLABR Salicylate carboxymethyltransferase OS=Clarkia breweri OX=36903 GN=SAMT PE=1 SV=1//2.60475e-160	0.961541	1.13675e-08		TCONS_00106342	Dlo_021738.1	gnl|BL_ORD_ID|210246 sp|Q2QZ80|LAC21_ORYSJ Laccase-21 OS=Oryza sativa subsp. japonica OX=39947 GN=LAC21 PE=2 SV=1//2.53813e-155	98154	upstream
TCONS_00103253	Dlo_016557.1	-//-	0.965597	5.56311e-09		TCONS_00108416	Dlo_022200.1	gnl|BL_ORD_ID|291407 sp|Q9AWZ8|PANB1_ORYSJ 3-methyl-2-oxobutanoate hydroxymethyltransferase 1, mitochondrial OS=Oryza sativa subsp. japonica OX=39947 GN=KPHMT1 PE=2 SV=1//1.08317e-33	43583	downstream
TCONS_00103253	Dlo_024281.1	gnl|BL_ORD_ID|417925 sp|A3DH97|RSGI6_CLOTH Anti-sigma-I factor RsgI6 OS=Clostridium thermocellum (strain ATCC 27405 / DSM 1237 / NBRC 103400 / NCIMB 10682 / NRRL B-4536 / VPI 7372) OX=203119 GN=rsgI6 PE=1 SV=1//9.26392e-72	0.962177	1.02157e-08		TCONS_00094497	Dlo_019339.1	gnl|BL_ORD_ID|259161 sp|Q9LTF7|MYB82_ARATH Transcription factor MYB82 OS=Arabidopsis thaliana OX=3702 GN=MYB82 PE=1 SV=1//7.26135e-63	23785	upstream
TCONS_00103253	Dlo_012934.1	gnl|BL_ORD_ID|534513 sp|Q0D5G4|Y7633_ORYSJ B3 domain-containing protein Os07g0563300 OS=Oryza sativa subsp. japonica OX=39947 GN=Os07g0563300 PE=3 SV=2//7.50057e-13	0.958406	1.87757e-08		TCONS_00094310	Dlo_019384.1	gnl|BL_ORD_ID|92041 sp|Q9SLN8|DBR_TOBAC 2-alkenal reductase (NADP(+)-dependent) OS=Nicotiana tabacum OX=4097 GN=DBR PE=1 SV=1//4.80463e-128	6335	downstream
TCONS_00103253	Dlo_019029.1	gnl|BL_ORD_ID|285560 sp|P29111|OLEO2_BRANA Major oleosin NAP-II (Fragment) OS=Brassica napus OX=3708 PE=1 SV=1//1.4009e-29	0.952948	4.12947e-08		TCONS_00132006	Dlo_026953.1	gnl|BL_ORD_ID|311588 sp|O82178|PP186_ARATH Pentatricopeptide repeat-containing protein At2g35130 OS=Arabidopsis thaliana OX=3702 GN=At2g35130 PE=3 SV=1//1.35821e-16	66923	upstream
TCONS_00077536	Dlo_016509.1	gnl|BL_ORD_ID|117099 sp|Q6JN46|EIX2_SOLLC Receptor-like protein EIX2 OS=Solanum lycopersicum OX=4081 GN=EIX2 PE=1 SV=2//5.26125e-13	0.953009	4.09577e-08		TCONS_00132007	Dlo_026953.1	gnl|BL_ORD_ID|311588 sp|O82178|PP186_ARATH Pentatricopeptide repeat-containing protein At2g35130 OS=Arabidopsis thaliana OX=3702 GN=At2g35130 PE=3 SV=1//1.35821e-16	66923	upstream
TCONS_00159975	Dlo_008288.1	gnl|BL_ORD_ID|341726 sp|Q8W4B1|RCF3_ARATH RNA-binding KH domain-containing protein RCF3 OS=Arabidopsis thaliana OX=3702 GN=RCF3 PE=1 SV=1//0	0.990277	1.59983e-12		TCONS_00057220	Dlo_011819.1	gnl|BL_ORD_ID|164956 sp|Q9LSB1|GUX1_ARATH UDP-glucuronate:xylan alpha-glucuronosyltransferase 1 OS=Arabidopsis thaliana OX=3702 GN=GUX1 PE=2 SV=1//0	7157	upstream
TCONS_00159975	Dlo_031156.1	gnl|BL_ORD_ID|12318 sp|Q40872|AG_PANGI Floral homeotic protein AGAMOUS OS=Panax ginseng OX=4054 GN=AG2 PE=2 SV=1//3.51085e-101	1	0		TCONS_00132008	Dlo_026953.1	gnl|BL_ORD_ID|311588 sp|O82178|PP186_ARATH Pentatricopeptide repeat-containing protein At2g35130 OS=Arabidopsis thaliana OX=3702 GN=At2g35130 PE=3 SV=1//1.35821e-16	62903	upstream
TCONS_00159975	Dlo_028987.1	gnl|BL_ORD_ID|186709 sp|Q9ZQC5|ICR2_ARATH Interactor of constitutive active ROPs 2, chloroplastic OS=Arabidopsis thaliana OX=3702 GN=ICR2 PE=1 SV=1//6.03393e-138	1	0		TCONS_00009035	Dlo_001872.1	gnl|BL_ORD_ID|223357 sp|Q9LXA5|LRK91_ARATH L-type lectin-domain containing receptor kinase IX.1 OS=Arabidopsis thaliana OX=3702 GN=LECRK91 PE=1 SV=1//2.14766e-144	13582	downstream
TCONS_00159975	Dlo_008360.1	-//-	1	0		TCONS_00090944	Dlo_018721.1	gnl|BL_ORD_ID|338996 sp|Q9LS06|RAVL4_ARATH AP2/ERF and B3 domain-containing transcription factor ARF14 OS=Arabidopsis thaliana OX=3702 GN=ARF14 PE=2 SV=1//8.71361e-07	63175	downstream
TCONS_00159975	Dlo_026184.2	gnl|BL_ORD_ID|54784 sp|Q8IX12|CCAR1_HUMAN Cell division cycle and apoptosis regulator protein 1 OS=Homo sapiens OX=9606 GN=CCAR1 PE=1 SV=2//4.64452e-17	0.99497	2.22927e-14		TCONS_00090944	Dlo_018733.1	gnl|BL_ORD_ID|324336 sp|Q9SY73|PTALR_ARATH NADPH-dependent pterin aldehyde reductase OS=Arabidopsis thaliana OX=3702 GN=At1g10310 PE=1 SV=1//5.0978e-132	96911	upstream
TCONS_00103758	dlo_035646.1	gnl|BL_ORD_ID|11471 sp|Q9LPW7|AFB3_ARATH Protein AUXIN SIGNALING F-BOX 3 OS=Arabidopsis thaliana OX=3702 GN=AFB3 PE=1 SV=1//0	0.957425	2.17953e-08		TCONS_00090940	Dlo_018721.1	gnl|BL_ORD_ID|338996 sp|Q9LS06|RAVL4_ARATH AP2/ERF and B3 domain-containing transcription factor ARF14 OS=Arabidopsis thaliana OX=3702 GN=ARF14 PE=2 SV=1//8.71361e-07	51932	downstream
TCONS_00103758	Dlo_022673.1	-//-	0.953704	3.724e-08		TCONS_00090941	Dlo_018721.1	gnl|BL_ORD_ID|338996 sp|Q9LS06|RAVL4_ARATH AP2/ERF and B3 domain-containing transcription factor ARF14 OS=Arabidopsis thaliana OX=3702 GN=ARF14 PE=2 SV=1//8.71361e-07	63175	downstream
TCONS_00103758	dlo_037759.1	gnl|BL_ORD_ID|349072 sp|O22197|RHC1A_ARATH Probable E3 ubiquitin-protein ligase RHC1A OS=Arabidopsis thaliana OX=3702 GN=RHC1A PE=2 SV=1//1.16091e-105	0.955698	2.81055e-08		TCONS_00110740	Dlo_022669.1	gnl|BL_ORD_ID|16931 sp|Q944R7|ANM16_ARATH Protein arginine N-methyltransferase 1.6 OS=Arabidopsis thaliana OX=3702 GN=PRMT16 PE=2 SV=2//0	16292	downstream
TCONS_00103758	dlo_035378.1	gnl|BL_ORD_ID|349072 sp|O22197|RHC1A_ARATH Probable E3 ubiquitin-protein ligase RHC1A OS=Arabidopsis thaliana OX=3702 GN=RHC1A PE=2 SV=1//1.16091e-105	0.95569	2.81398e-08		TCONS_00110740	Dlo_022667.1	-//-	430	upstream
TCONS_00041447	dlo_036154.1	gnl|BL_ORD_ID|58002 sp|P29620|CDKD1_ORYSJ Cyclin-dependent kinase D-1 OS=Oryza sativa subsp. japonica OX=39947 GN=CDKD-1 PE=1 SV=1//0	0.966136	5.0274e-09		TCONS_00110740	Dlo_022676.1	gnl|BL_ORD_ID|180464 sp|P11890|HS23C_OXYRB Small heat shock protein, chloroplastic OS=Oxybasis rubra OX=3560 GN=HSP23 PE=2 SV=1//2.60192e-53	74356	upstream
TCONS_00041447	Dlo_010532.1	-//-	0.971555	1.63952e-09		TCONS_00110740	Dlo_022673.1	-//-	49892	upstream
TCONS_00041447	Dlo_001651.1	-//-	0.965697	5.4602e-09		TCONS_00110740	Dlo_022665.1	gnl|BL_ORD_ID|308540 sp|Q8LPF3|PME68_ARATH Probable pectinesterase 68 OS=Arabidopsis thaliana OX=3702 GN=PME68 PE=2 SV=1//0	40948	upstream
TCONS_00041447	Dlo_016984.1	-//-	0.965697	5.4602e-09		TCONS_00060539	Dlo_012443.1	gnl|BL_ORD_ID|326020 sp|Q8H157|PTR19_ARATH Protein NRT1/ PTR FAMILY 4.6 OS=Arabidopsis thaliana OX=3702 GN=NPF4.6 PE=1 SV=1//0	-255	antisense
TCONS_00005911	Dlo_033614.1	gnl|BL_ORD_ID|78355 sp|Q9LDQ3|CRK35_ARATH Putative cysteine-rich receptor-like protein kinase 35 OS=Arabidopsis thaliana OX=3702 GN=CRK35 PE=3 SV=3//1.7409e-37	0.987841	6.79935e-12		TCONS_00060539	Dlo_012457.2	-//-	89740	downstream
TCONS_00083279	Dlo_013749.1	gnl|BL_ORD_ID|3969 sp|Q9LK64|AB3C_ARATH ABC transporter C family member 3 OS=Arabidopsis thaliana OX=3702 GN=ABCC3 PE=1 SV=1//0	0.971709	1.58343e-09		TCONS_00060539	Dlo_012439.1	gnl|BL_ORD_ID|196373 sp|Q5C9I9|ISPD_MENPI (-)-isopiperitenol/(-)-carveol dehydrogenase, mitochondrial OS=Mentha piperita OX=34256 PE=1 SV=1//1.58487e-56	27530	downstream
TCONS_00049792	Dlo_013287.1	gnl|BL_ORD_ID|143181 sp|Q9LRH6|GAT25_ARATH GATA transcription factor 25 OS=Arabidopsis thaliana OX=3702 GN=GATA25 PE=1 SV=2//2.35014e-78	0.984309	3.53778e-11		TCONS_00060539	dlo_038079.1	gnl|BL_ORD_ID|182512 sp|Q38806|HSP22_ARATH 22.0 kDa heat shock protein OS=Arabidopsis thaliana OX=3702 GN=HSP22.0 PE=2 SV=1//1.75605e-10	26366	downstream
TCONS_00049792	Dlo_011391.1	gnl|BL_ORD_ID|463300 sp|Q6WG30|T5H_TAXCU Taxadiene 5-alpha hydroxylase OS=Taxus cuspidata OX=99806 PE=1 SV=2//6.61613e-08	0.953488	3.83626e-08		TCONS_00060539	Dlo_012427.1	gnl|BL_ORD_ID|326074 sp|Q9M9V7|PTR8_ARATH Protein NRT1/ PTR FAMILY 2.9 OS=Arabidopsis thaliana OX=3702 GN=NPF2.9 PE=1 SV=1//0	87756	upstream
TCONS_00049792	Dlo_017738.1	-//-	0.982466	7.24975e-11		TCONS_00060539	Dlo_012431.1	gnl|BL_ORD_ID|130464 sp|C0LGF4|FEI1_ARATH LRR receptor-like serine/threonine-protein kinase FEI 1 OS=Arabidopsis thaliana OX=3702 GN=FEI1 PE=1 SV=1//0	52910	downstream
TCONS_00049792	Dlo_014822.1	-//-	0.983233	5.43014e-11		TCONS_00060539	Dlo_012441.1	-//-	17646	downstream
TCONS_00049792	dlo_038661.1	gnl|BL_ORD_ID|58002 sp|P29620|CDKD1_ORYSJ Cyclin-dependent kinase D-1 OS=Oryza sativa subsp. japonica OX=39947 GN=CDKD-1 PE=1 SV=1//0	0.965869	5.28748e-09		TCONS_00128947	Dlo_026366.1	gnl|BL_ORD_ID|330535 sp|O22938|PXC3_ARATH Leucine-rich repeat receptor-like tyrosine-protein kinase PXC3 OS=Arabidopsis thaliana OX=3702 GN=PXC3 PE=2 SV=1//1.24166e-55	85018	downstream
TCONS_00049792	Dlo_033920.1	-//-	0.983242	5.41296e-11		TCONS_00076885	Dlo_015865.1	-//-	87719	upstream
TCONS_00049792	Dlo_029371.1	gnl|BL_ORD_ID|3949 sp|Q7PC88|AB31G_ARATH ABC transporter G family member 31 OS=Arabidopsis thaliana OX=3702 GN=ABCG31 PE=1 SV=1//0	0.976581	4.68952e-10		TCONS_00019288	Dlo_004077.1	gnl|BL_ORD_ID|259105 sp|Q9C7U7|MYB20_ARATH Transcription factor MYB20 OS=Arabidopsis thaliana OX=3702 GN=MYB20 PE=2 SV=1//6.52793e-83	17804	downstream
TCONS_00049792	Dlo_017424.1	gnl|BL_ORD_ID|14158 sp|Q88BD4|ALGC_PSESM Phosphomannomutase/phosphoglucomutase OS=Pseudomonas syringae pv. tomato (strain ATCC BAA-871 / DC3000) OX=223283 GN=algC PE=3 SV=1//1.02582e-37	0.981481	1.03182e-10		TCONS_00019282	Dlo_004077.1	gnl|BL_ORD_ID|259105 sp|Q9C7U7|MYB20_ARATH Transcription factor MYB20 OS=Arabidopsis thaliana OX=3702 GN=MYB20 PE=2 SV=1//6.52793e-83	28946	downstream
TCONS_00049792	dlo_037208.1	gnl|BL_ORD_ID|11849 sp|Q9FKK2|AGL62_ARATH Agamous-like MADS-box protein AGL62 OS=Arabidopsis thaliana OX=3702 GN=AGL62 PE=1 SV=1//1.15209e-56	0.979288	2.12459e-10		TCONS_00133517	Dlo_027256.2	gnl|BL_ORD_ID|323348 sp|P30620|PSO2_YEAST DNA cross-link repair protein PSO2/SNM1 OS=Saccharomyces cerevisiae (strain ATCC 204508 / S288c) OX=559292 GN=PSO2 PE=1 SV=1//3.11151e-10	46786	upstream
TCONS_00049792	dlo_036487.1	gnl|BL_ORD_ID|479880 sp|Q7XSQ7|TRL33_ORYSJ Thioredoxin-like 3-3 OS=Oryza sativa subsp. japonica OX=39947 GN=Os04g0560200 PE=2 SV=2//5.95709e-55	0.983233	5.43014e-11		TCONS_00133517	Dlo_027257.2	gnl|BL_ORD_ID|180963 sp|Q67ZE1|HSDD2_ARATH 3beta-hydroxysteroid-dehydrogenase/decarboxylase isoform 2 OS=Arabidopsis thaliana OX=3702 GN=3BETAHSD/D2 PE=2 SV=2//0	30809	downstream
TCONS_00049792	Dlo_029196.1	-//-	0.987687	7.37759e-12		TCONS_00006330	Dlo_001303.1	gnl|BL_ORD_ID|312138 sp|Q8H129|PPA3_ARATH Purple acid phosphatase 3 OS=Arabidopsis thaliana OX=3702 GN=PAP3 PE=2 SV=1//8.82438e-151	68130	upstream
TCONS_00049792	Dlo_033893.1	gnl|BL_ORD_ID|41298 sp|Q9SVG7|BBE17_ARATH Berberine bridge enzyme-like 17 OS=Arabidopsis thaliana OX=3702 GN=At4g20800 PE=2 SV=1//0	0.984163	3.75695e-11		TCONS_00132644	Dlo_027061.1	-//-	64996	downstream
TCONS_00049792	Dlo_019555.1	gnl|BL_ORD_ID|70357 sp|F4JU70|COAC2_ARATH Mitochondrial carrier protein CoAc2 OS=Arabidopsis thaliana OX=3702 GN=COAC2 PE=2 SV=1//3.81014e-13	0.952137	4.60601e-08		TCONS_00059114	Dlo_012180.1	gnl|BL_ORD_ID|220328 sp|O24370|LOX21_SOLTU Linoleate 13S-lipoxygenase 2-1, chloroplastic OS=Solanum tuberosum OX=4113 GN=LOX2.1 PE=1 SV=1//0	416	downstream
TCONS_00049792	Dlo_032391.1	-//-	0.983233	5.43014e-11		TCONS_00059114	Dlo_012181.1	gnl|BL_ORD_ID|220328 sp|O24370|LOX21_SOLTU Linoleate 13S-lipoxygenase 2-1, chloroplastic OS=Solanum tuberosum OX=4113 GN=LOX2.1 PE=1 SV=1//0	37810	downstream
TCONS_00049792	Dlo_029753.1	gnl|BL_ORD_ID|294276 sp|Q9SY91|PBL15_ARATH Probable serine/threonine-protein kinase PBL15 OS=Arabidopsis thaliana OX=3702 GN=PBL15 PE=1 SV=1//0	0.979069	2.27381e-10		TCONS_00117171	Dlo_023948.1	gnl|BL_ORD_ID|39690 sp|O24542|AX22D_VIGRR Auxin-induced protein 22D OS=Vigna radiata var. radiata OX=3916 GN=AUX22D PE=2 SV=1//5.0508e-73	26521	downstream
TCONS_00137922	dlo_036154.1	gnl|BL_ORD_ID|58002 sp|P29620|CDKD1_ORYSJ Cyclin-dependent kinase D-1 OS=Oryza sativa subsp. japonica OX=39947 GN=CDKD-1 PE=1 SV=1//0	0.999974	2.75242e-29		TCONS_00117171	Dlo_023934.1	-//-	91147	downstream
TCONS_00137922	Dlo_001651.1	-//-	1	0		TCONS_00117171	Dlo_023937.1	gnl|BL_ORD_ID|99843 sp|Q9ZV19|DJ1E_ARATH DJ-1 protein homolog E OS=Arabidopsis thaliana OX=3702 GN=DJ1E PE=1 SV=1//3.9852e-160	46158	downstream
TCONS_00137922	Dlo_016984.1	-//-	1	0		TCONS_00117171	Dlo_023950.1	gnl|BL_ORD_ID|129399 sp|Q8W104|FBL17_ARATH F-box/LRR-repeat protein 17 OS=Arabidopsis thaliana OX=3702 GN=FBL17 PE=1 SV=1//0	41956	downstream
TCONS_00042197	Dlo_021417.1	gnl|BL_ORD_ID|4052 sp|Q9LJK2|ABAH4_ARATH Abscisic acid 8&apos;-hydroxylase 4 OS=Arabidopsis thaliana OX=3702 GN=CYP707A4 PE=2 SV=2//1.17926e-77	0.963431	8.23073e-09		TCONS_00087655	Dlo_018047.1	gnl|BL_ORD_ID|78325 sp|Q8GYA4|CRK10_ARATH Cysteine-rich receptor-like protein kinase 10 OS=Arabidopsis thaliana OX=3702 GN=CRK10 PE=1 SV=3//1.00933e-35	92480	downstream
TCONS_00042197	Dlo_018981.1	gnl|BL_ORD_ID|106577 sp|Q9LYD3|DREB3_ARATH Dehydration-responsive element-binding protein 3 OS=Arabidopsis thaliana OX=3702 GN=DREB3 PE=2 SV=1//1.81059e-76	0.953625	3.76469e-08		TCONS_00105634	Dlo_021635.1	gnl|BL_ORD_ID|40508 sp|Q9LKA9|B3GTD_ARATH Probable beta-1,3-galactosyltransferase 13 OS=Arabidopsis thaliana OX=3702 GN=B3GALT13 PE=2 SV=1//5.45334e-125	2646	downstream
TCONS_00042197	Dlo_024479.1	gnl|BL_ORD_ID|48791 sp|Q9LSF8|C82G1_ARATH Cytochrome P450 82G1 OS=Arabidopsis thaliana OX=3702 GN=CYP82G1 PE=1 SV=1//3.92347e-85	0.959272	1.64096e-08		TCONS_00000682	Dlo_000272.1	gnl|BL_ORD_ID|105760 sp|O48653|DPOLA_ORYSJ DNA polymerase alpha catalytic subunit OS=Oryza sativa subsp. japonica OX=39947 GN=Os01g0868300 PE=2 SV=2//1.39183e-83	72613	downstream
TCONS_00042197	Dlo_028642.1	gnl|BL_ORD_ID|435304 sp|Q9ZSL6|SIGD_ARATH RNA polymerase sigma factor sigD, chloroplastic OS=Arabidopsis thaliana OX=3702 GN=SIGD PE=2 SV=1//9.6663e-99	0.958947	1.72675e-08		TCONS_00087258	Dlo_018013.1	gnl|BL_ORD_ID|509272 sp|Q9XSC3|WDR44_BOVIN WD repeat-containing protein 44 OS=Bos taurus OX=9913 GN=WDR44 PE=1 SV=1//2.37888e-51	4237	downstream
TCONS_00042197	dlo_036489.1	gnl|BL_ORD_ID|324339 sp|A3KPW7|PTAR1_DANRE Protein prenyltransferase alpha subunit repeat-containing protein 1 OS=Danio rerio OX=7955 GN=ptar1 PE=2 SV=1//8.19324e-23	0.995064	1.97218e-14		TCONS_00087258	Dlo_018019.1	gnl|BL_ORD_ID|207539 sp|Q5E913|KN10B_ARATH Kinesin-like protein KIN-10B OS=Arabidopsis thaliana OX=3702 GN=KIN10B PE=2 SV=1//0	59623	downstream
TCONS_00042197	Dlo_013380.1	gnl|BL_ORD_ID|41404 sp|Q9LQZ7|BBX21_ARATH B-box zinc finger protein 21 OS=Arabidopsis thaliana OX=3702 GN=BBX21 PE=1 SV=1//2.34163e-08	0.960484	1.35252e-08		TCONS_00087258	Dlo_018011.1	-//-	-497	antisense
TCONS_00042197	Dlo_005327.1	gnl|BL_ORD_ID|348542 sp|Q9ZT50|RHA2A_ARATH E3 ubiquitin-protein ligase RHA2A OS=Arabidopsis thaliana OX=3702 GN=RHA2A PE=1 SV=1//5.24087e-16	0.958908	1.73724e-08		TCONS_00114462	Dlo_023458.1	gnl|BL_ORD_ID|298374 sp|Q9CAL8|PEK13_ARATH Proline-rich receptor-like protein kinase PERK13 OS=Arabidopsis thaliana OX=3702 GN=PERK13 PE=1 SV=1//1.69583e-57	839	upstream
TCONS_00042197	Dlo_028350.1	gnl|BL_ORD_ID|52807 sp|Q9AXH0|CATA_AVIMR Catalase OS=Avicennia marina OX=82927 PE=2 SV=1//0	0.965909	5.2472e-09		TCONS_00029570	Dlo_006088.1	gnl|BL_ORD_ID|207595 sp|F4K4C5|KN14S_ARATH Kinesin-like protein KIN-14S OS=Arabidopsis thaliana OX=3702 GN=KIN14S PE=3 SV=1//0	-109	antisense
TCONS_00065820	Dlo_008384.1	gnl|BL_ORD_ID|268231 sp|F4I9E1|NFD4_ARATH Protein NUCLEAR FUSION DEFECTIVE 4 OS=Arabidopsis thaliana OX=3702 GN=NFD4 PE=3 SV=1//2.40489e-18	0.971352	1.71619e-09		TCONS_00029570	Dlo_006089.1	gnl|BL_ORD_ID|464501 sp|Q84M91|TANB_ARATH Probable microtubule-binding protein TANGLED OS=Arabidopsis thaliana OX=3702 GN=TAN PE=1 SV=1//3.52102e-97	4798	upstream
TCONS_00065820	Dlo_013287.1	gnl|BL_ORD_ID|143181 sp|Q9LRH6|GAT25_ARATH GATA transcription factor 25 OS=Arabidopsis thaliana OX=3702 GN=GATA25 PE=1 SV=2//2.35014e-78	0.999873	9.12617e-25		TCONS_00029570	Dlo_006090.1	gnl|BL_ORD_ID|272893 sp|Q40541|NPK1_TOBAC Mitogen-activated protein kinase kinase kinase NPK1 OS=Nicotiana tabacum OX=4097 GN=NPK1 PE=1 SV=1//0	9248	downstream
TCONS_00065820	Dlo_011391.1	gnl|BL_ORD_ID|463300 sp|Q6WG30|T5H_TAXCU Taxadiene 5-alpha hydroxylase OS=Taxus cuspidata OX=99806 PE=1 SV=2//6.61613e-08	0.966082	5.07927e-09		TCONS_00050178	Dlo_010487.1	gnl|BL_ORD_ID|122168 sp|Q5IBC5|ESP1_ARATH Separase OS=Arabidopsis thaliana OX=3702 GN=ESP1 PE=2 SV=1//7.23472e-16	92645	downstream
TCONS_00065820	Dlo_032391.1	-//-	1	0		TCONS_00050176	Dlo_010487.1	gnl|BL_ORD_ID|122168 sp|Q5IBC5|ESP1_ARATH Separase OS=Arabidopsis thaliana OX=3702 GN=ESP1 PE=2 SV=1//7.23472e-16	88550	downstream
TCONS_00065820	Dlo_017738.1	-//-	0.979454	2.01712e-10		TCONS_00017611	Dlo_003686.1	gnl|BL_ORD_ID|474463 sp|P81370|TLP_ACTDE Thaumatin-like protein OS=Actinidia deliciosa OX=3627 GN=tlp PE=1 SV=2//3.42039e-114	8925	upstream
TCONS_00065820	Dlo_014822.1	-//-	1	0		TCONS_00017611	Dlo_003689.1	gnl|BL_ORD_ID|314102 sp|Q40374|PR1_MEDTR Pathogenesis-related protein PR-1 OS=Medicago truncatula OX=3880 GN=PR-1 PE=2 SV=1//9.40767e-65	44564	upstream
TCONS_00065820	dlo_038661.1	gnl|BL_ORD_ID|58002 sp|P29620|CDKD1_ORYSJ Cyclin-dependent kinase D-1 OS=Oryza sativa subsp. japonica OX=39947 GN=CDKD-1 PE=1 SV=1//0	0.983141	5.62576e-11		TCONS_00017611	Dlo_003685.1	gnl|BL_ORD_ID|109406 sp|Q6YU51|DXS2_ORYSJ Probable 1-deoxy-D-xylulose-5-phosphate synthase 2, chloroplastic OS=Oryza sativa subsp. japonica OX=39947 GN=Os07g0190000 PE=2 SV=1//0	43683	upstream
TCONS_00065820	Dlo_033920.1	-//-	0.999919	4.93984e-26		TCONS_00017611	Dlo_003690.1	gnl|BL_ORD_ID|314089 sp|P09042|PR1C_TOBAC Pathogenesis-related protein 1C OS=Nicotiana tabacum OX=4097 PE=2 SV=3//5.3675e-44	51092	downstream
TCONS_00065820	Dlo_029371.1	gnl|BL_ORD_ID|3949 sp|Q7PC88|AB31G_ARATH ABC transporter G family member 31 OS=Arabidopsis thaliana OX=3702 GN=ABCG31 PE=1 SV=1//0	0.971863	1.52887e-09		TCONS_00017619	Dlo_003686.1	gnl|BL_ORD_ID|474463 sp|P81370|TLP_ACTDE Thaumatin-like protein OS=Actinidia deliciosa OX=3627 GN=tlp PE=1 SV=2//3.42039e-114	40982	downstream
TCONS_00065820	Dlo_017424.1	gnl|BL_ORD_ID|14158 sp|Q88BD4|ALGC_PSESM Phosphomannomutase/phosphoglucomutase OS=Pseudomonas syringae pv. tomato (strain ATCC BAA-871 / DC3000) OX=223283 GN=algC PE=3 SV=1//1.02582e-37	0.9776	3.52038e-10		TCONS_00017619	Dlo_003689.1	gnl|BL_ORD_ID|314102 sp|Q40374|PR1_MEDTR Pathogenesis-related protein PR-1 OS=Medicago truncatula OX=3880 GN=PR-1 PE=2 SV=1//9.40767e-65	5484	downstream
TCONS_00065820	dlo_037208.1	gnl|BL_ORD_ID|11849 sp|Q9FKK2|AGL62_ARATH Agamous-like MADS-box protein AGL62 OS=Arabidopsis thaliana OX=3702 GN=AGL62 PE=1 SV=1//1.15209e-56	0.994038	6.71534e-14		TCONS_00017619	Dlo_003685.1	gnl|BL_ORD_ID|109406 sp|Q6YU51|DXS2_ORYSJ Probable 1-deoxy-D-xylulose-5-phosphate synthase 2, chloroplastic OS=Oryza sativa subsp. japonica OX=39947 GN=Os07g0190000 PE=2 SV=1//0	95634	upstream
TCONS_00065820	dlo_036487.1	gnl|BL_ORD_ID|479880 sp|Q7XSQ7|TRL33_ORYSJ Thioredoxin-like 3-3 OS=Oryza sativa subsp. japonica OX=39947 GN=Os04g0560200 PE=2 SV=2//5.95709e-55	1	0		TCONS_00017619	Dlo_003690.1	gnl|BL_ORD_ID|314089 sp|P09042|PR1C_TOBAC Pathogenesis-related protein 1C OS=Nicotiana tabacum OX=4097 PE=2 SV=3//5.3675e-44	-588	antisense
TCONS_00065820	Dlo_029196.1	-//-	0.990583	1.30037e-12		TCONS_00164176	Dlo_033584.1	-//-	-201	antisense
TCONS_00065820	Dlo_026285.1	gnl|BL_ORD_ID|11815 sp|Q38836|AGL11_ARATH Agamous-like MADS-box protein AGL11 OS=Arabidopsis thaliana OX=3702 GN=AGL11 PE=1 SV=1//8.17379e-115	0.960872	1.26959e-08		TCONS_00164176	Dlo_033581.1	gnl|BL_ORD_ID|503792 sp|Q9STX2|VEP1_ARATH 3-oxo-Delta(4,5)-steroid 5-beta-reductase OS=Arabidopsis thaliana OX=3702 GN=VEP1 PE=1 SV=1//0	15606	upstream
TCONS_00065820	Dlo_033893.1	gnl|BL_ORD_ID|41298 sp|Q9SVG7|BBE17_ARATH Berberine bridge enzyme-like 17 OS=Arabidopsis thaliana OX=3702 GN=At4g20800 PE=2 SV=1//0	0.986924	1.08876e-11		TCONS_00164176	Dlo_033587.1	-//-	32026	upstream
TCONS_00065820	Dlo_029753.1	gnl|BL_ORD_ID|294276 sp|Q9SY91|PBL15_ARATH Probable serine/threonine-protein kinase PBL15 OS=Arabidopsis thaliana OX=3702 GN=PBL15 PE=1 SV=1//0	0.978422	2.76647e-10		TCONS_00164176	Dlo_033583.1	-//-	-1559	antisense
TCONS_00066157	Dlo_020455.1	gnl|BL_ORD_ID|59359 sp|Q84JA6|CESA4_ARATH Cellulose synthase A catalytic subunit 4 [UDP-forming] OS=Arabidopsis thaliana OX=3702 GN=CESA4 PE=1 SV=1//0	0.965953	5.20427e-09		TCONS_00062586	Dlo_012984.1	gnl|BL_ORD_ID|129255 sp|Q9LQM1|FBD39_ARATH Probable FBD-associated F-box protein At1g32375 OS=Arabidopsis thaliana OX=3702 GN=At1g32375 PE=4 SV=2//8.78169e-09	39116	upstream
TCONS_00066157	Dlo_022059.1	gnl|BL_ORD_ID|48836 sp|P93149|C93B1_GLYEC Licodione synthase OS=Glycyrrhiza echinata OX=46348 GN=CYP93B1 PE=1 SV=2//0	0.955824	2.75977e-08		TCONS_00062586	Dlo_012996.1	gnl|BL_ORD_ID|285268 sp|F4HNU8|OFP4_ARATH Transcription repressor OFP4 OS=Arabidopsis thaliana OX=3702 GN=OFP4 PE=1 SV=1//7.41559e-30	62067	upstream
TCONS_00066157	Dlo_032754.1	gnl|BL_ORD_ID|73578 sp|Q43609|COMT1_PRUDU Caffeic acid 3-O-methyltransferase OS=Prunus dulcis OX=3755 GN=COMT1 PE=2 SV=1//0	0.964222	7.15357e-09		TCONS_00062586	Dlo_012982.1	gnl|BL_ORD_ID|2342 sp|Q9ZUJ5|5MMP_ARATH Metalloendoproteinase 5-MMP OS=Arabidopsis thaliana OX=3702 GN=5MMP PE=1 SV=1//3.08162e-16	48819	downstream
TCONS_00066157	Dlo_021221.1	gnl|BL_ORD_ID|41821 sp|Q41001|BCP_PEA Blue copper protein OS=Pisum sativum OX=3888 PE=2 SV=1//5.48492e-42	0.96621	4.95698e-09		TCONS_00062586	Dlo_012983.1	gnl|BL_ORD_ID|234159 sp|P29136|MEP1_SOYBN Metalloendoproteinase 1 OS=Glycine max OX=3847 PE=1 SV=2//3.31118e-17	43100	downstream
TCONS_00066157	Dlo_005512.1	gnl|BL_ORD_ID|284958 sp|Q50EX6|ODO1_PETHY Protein ODORANT1 OS=Petunia hybrida OX=4102 GN=ODO1 PE=2 SV=1//2.35161e-98	0.955817	2.76266e-08		TCONS_00154872	Dlo_031590.1	gnl|BL_ORD_ID|164757 sp|Q8LCP6|GUN10_ARATH Endoglucanase 10 OS=Arabidopsis thaliana OX=3702 GN=At1g75680 PE=2 SV=2//0	44191	upstream
TCONS_00066157	Dlo_002855.1	gnl|BL_ORD_ID|259110 sp|Q9SPG3|MYB26_ARATH Transcription factor MYB26 OS=Arabidopsis thaliana OX=3702 GN=MYB26 PE=2 SV=1//2.09477e-61	0.959279	1.63925e-08		TCONS_00154872	Dlo_031589.1	gnl|BL_ORD_ID|164812 sp|Q9FXI9|GUN2_ARATH Endoglucanase 2 OS=Arabidopsis thaliana OX=3702 GN=At1g19940 PE=2 SV=1//0	39902	upstream
TCONS_00066157	Dlo_025067.1	gnl|BL_ORD_ID|48854 sp|O48922|C98A2_SOYBN Cytochrome P450 98A2 OS=Glycine max OX=3847 GN=CYP98A2 PE=2 SV=1//0	0.969594	2.5169e-09		TCONS_00154872	Dlo_031595.1	gnl|BL_ORD_ID|427189 sp|O65695|SAU50_ARATH Auxin-responsive protein SAUR50 OS=Arabidopsis thaliana OX=3702 GN=SAUR50 PE=1 SV=1//1.15752e-51	93334	upstream
TCONS_00066157	Dlo_025544.1	gnl|BL_ORD_ID|79301 sp|Q9C942|CSE_ARATH Caffeoylshikimate esterase OS=Arabidopsis thaliana OX=3702 GN=CSE PE=1 SV=1//0	0.95635	2.55645e-08		TCONS_00045985	Dlo_009561.1	gnl|BL_ORD_ID|449412 sp|Q9ZSD4|SY121_ARATH Syntaxin-121 OS=Arabidopsis thaliana OX=3702 GN=SYP121 PE=1 SV=1//1.3687e-157	72487	downstream
TCONS_00066157	Dlo_028079.1	gnl|BL_ORD_ID|267726 sp|Q766C3|NEP1_NEPGR Aspartic proteinase nepenthesin-1 OS=Nepenthes gracilis OX=150966 GN=nep1 PE=1 SV=1//3.5503e-148	0.961276	1.18803e-08		TCONS_00045985	Dlo_009555.1	-//-	12256	downstream
TCONS_00066157	Dlo_024995.1	gnl|BL_ORD_ID|81279 sp|Q9LSP9|CTL2_ARATH Chitinase-like protein 2 OS=Arabidopsis thaliana OX=3702 GN=CTL2 PE=2 SV=1//1.31233e-172	0.965139	6.05577e-09		TCONS_00109265	Dlo_022351.1	gnl|BL_ORD_ID|275741 sp|Q9SGN6|NSL1_ARATH MACPF domain-containing protein NSL1 OS=Arabidopsis thaliana OX=3702 GN=NSL1 PE=2 SV=1//8.49194e-174	971	upstream
TCONS_00066157	Dlo_008090.2	gnl|BL_ORD_ID|59369 sp|Q8LPK5|CESA8_ARATH Cellulose synthase A catalytic subunit 8 [UDP-forming] OS=Arabidopsis thaliana OX=3702 GN=CESA8 PE=1 SV=1//0	0.970142	2.23917e-09		TCONS_00109265	Dlo_022345.1	gnl|BL_ORD_ID|110572 sp|Q01197|E6_GOSHI Protein E6 OS=Gossypium hirsutum OX=3635 GN=E6 PE=2 SV=1//5.16306e-12	48722	downstream
TCONS_00066157	Dlo_033865.1	gnl|BL_ORD_ID|260414 sp|Q84WP6|NAC43_ARATH NAC domain-containing protein 43 OS=Arabidopsis thaliana OX=3702 GN=NAC043 PE=2 SV=2//1.27923e-96	0.953271	3.9517e-08		TCONS_00109265	Dlo_022355.1	gnl|BL_ORD_ID|121309 sp|Q94ID6|ERF81_ARATH Ethylene-responsive transcription factor 12 OS=Arabidopsis thaliana OX=3702 GN=ERF12 PE=1 SV=1//3.69319e-47	27811	downstream
TCONS_00066157	Dlo_006360.1	-//-	0.961582	1.12911e-08		TCONS_00109265	Dlo_022347.1	gnl|BL_ORD_ID|268233 sp|Q93ZJ3|NFD6_ARATH Protein NUCLEAR FUSION DEFECTIVE 6, chloroplastic/mitochondrial OS=Arabidopsis thaliana OX=3702 GN=NFD6 PE=3 SV=1//6.46419e-11	33180	downstream
TCONS_00066157	Dlo_030118.1	gnl|BL_ORD_ID|195471 sp|Q9ZUV3|IRX7_ARATH Probable glucuronoxylan glucuronosyltransferase IRX7 OS=Arabidopsis thaliana OX=3702 GN=IRX7 PE=2 SV=1//3.59713e-06	0.974103	8.96384e-10		TCONS_00109265	Dlo_022353.1	gnl|BL_ORD_ID|121308 sp|Q9FE67|ERF80_ARATH Ethylene-responsive transcription factor 9 OS=Arabidopsis thaliana OX=3702 GN=ERF9 PE=2 SV=1//2.17289e-24	8670	upstream
TCONS_00066157	Dlo_019066.1	gnl|BL_ORD_ID|179760 sp|Q9FZP1|HPSE3_ARATH Heparanase-like protein 3 OS=Arabidopsis thaliana OX=3702 GN=At5g34940 PE=2 SV=2//0	0.9661	5.06131e-09		TCONS_00062804	Dlo_013077.1	gnl|BL_ORD_ID|138046 sp|Q948P6|FRI3_SOYBN Ferritin-3, chloroplastic OS=Glycine max OX=3847 PE=2 SV=1//1.12481e-15	8433	downstream
TCONS_00066157	Dlo_016032.1	gnl|BL_ORD_ID|59367 sp|Q9SWW6|CESA7_ARATH Cellulose synthase A catalytic subunit 7 [UDP-forming] OS=Arabidopsis thaliana OX=3702 GN=CESA7 PE=1 SV=1//0	0.979023	2.3061e-10		TCONS_00062804	Dlo_013094.1	gnl|BL_ORD_ID|223351 sp|Q9M020|LRK63_ARATH Lectin-domain containing receptor kinase VI.3 OS=Arabidopsis thaliana OX=3702 GN=LECRK63 PE=2 SV=1//0	77631	upstream
TCONS_00066157	Dlo_021459.1	gnl|BL_ORD_ID|48794 sp|Q42600|C84A1_ARATH Cytochrome P450 84A1 OS=Arabidopsis thaliana OX=3702 GN=CYP84A1 PE=1 SV=1//0	0.975121	6.92329e-10		TCONS_00062804	Dlo_013071.1	gnl|BL_ORD_ID|46391 sp|Q7Y1C4|BRC2B_ARATH Protein BREAST CANCER SUSCEPTIBILITY 2 homolog B OS=Arabidopsis thaliana OX=3702 GN=BRCA2B PE=1 SV=1//0	55083	downstream
TCONS_00066157	Dlo_026742.1	gnl|BL_ORD_ID|195059 sp|Q9SF32|IQD1_ARATH Protein IQ-DOMAIN 1 OS=Arabidopsis thaliana OX=3702 GN=IQD1 PE=1 SV=1//1.3782e-26	0.95281	4.20775e-08		TCONS_00062804	Dlo_013073.1	gnl|BL_ORD_ID|466186 sp|O80919|TBL34_ARATH Protein trichome birefringence-like 34 OS=Arabidopsis thaliana OX=3702 GN=TBL34 PE=2 SV=2//0	44635	upstream
TCONS_00066157	Dlo_009586.1	gnl|BL_ORD_ID|110576 sp|Q9LZD3|E70A1_ARATH Exocyst complex component EXO70A1 OS=Arabidopsis thaliana OX=3702 GN=EXO70A1 PE=1 SV=1//0	0.956831	2.38172e-08		TCONS_00062804	Dlo_013068.1	gnl|BL_ORD_ID|193009 sp|Q9SCT4|IMK2_ARATH Probably inactive leucine-rich repeat receptor-like protein kinase IMK2 OS=Arabidopsis thaliana OX=3702 GN=IMK2 PE=1 SV=1//0	90776	downstream
TCONS_00066157	Dlo_009318.2	gnl|BL_ORD_ID|145229 sp|Q9FH36|GAUTC_ARATH Probable galacturonosyltransferase 12 OS=Arabidopsis thaliana OX=3702 GN=GAUT12 PE=2 SV=1//0	0.961275	1.18822e-08		TCONS_00158189	Dlo_032256.1	gnl|BL_ORD_ID|69307 sp|O65717|CNGC1_ARATH Cyclic nucleotide-gated ion channel 1 OS=Arabidopsis thaliana OX=3702 GN=CNGC1 PE=1 SV=1//8.93364e-38	23567	downstream
TCONS_00066157	Dlo_006359.1	-//-	0.959016	1.70834e-08		TCONS_00158189	Dlo_032261.1	gnl|BL_ORD_ID|69307 sp|O65717|CNGC1_ARATH Cyclic nucleotide-gated ion channel 1 OS=Arabidopsis thaliana OX=3702 GN=CNGC1 PE=1 SV=1//5.85445e-10	65986	downstream
TCONS_00066157	Dlo_017037.1	gnl|BL_ORD_ID|314096 sp|P33154|PR1_ARATH Pathogenesis-related protein 1 OS=Arabidopsis thaliana OX=3702 GN=At2g14610 PE=1 SV=1//1.31632e-27	0.960667	1.31278e-08		TCONS_00159589	Dlo_032512.1	-//-	91464	downstream
TCONS_00066157	Dlo_012502.1	gnl|BL_ORD_ID|465853 sp|P29516|TBB8_ARATH Tubulin beta-8 chain OS=Arabidopsis thaliana OX=3702 GN=TUBB8 PE=2 SV=2//3.34188e-39	0.981315	1.09298e-10		TCONS_00159589	Dlo_032502.1	gnl|BL_ORD_ID|129340 sp|Q8GXC7|FBK50_ARATH F-box/kelch-repeat protein At3g06240 OS=Arabidopsis thaliana OX=3702 GN=At3g06240 PE=2 SV=1//6.75289e-56	5746	upstream
TCONS_00066157	Dlo_011819.1	gnl|BL_ORD_ID|164956 sp|Q9LSB1|GUX1_ARATH UDP-glucuronate:xylan alpha-glucuronosyltransferase 1 OS=Arabidopsis thaliana OX=3702 GN=GUX1 PE=2 SV=1//0	0.965731	5.42605e-09		TCONS_00159589	Dlo_032492.2	gnl|BL_ORD_ID|260457 sp|Q9FMR3|NAC90_ARATH NAC domain-containing protein 90 OS=Arabidopsis thaliana OX=3702 GN=NAC090 PE=1 SV=1//2.86469e-88	55431	upstream
TCONS_00066157	Dlo_016644.1	gnl|BL_ORD_ID|207102 sp|Q9LII8|KLCR2_ARATH Protein KINESIN LIGHT CHAIN-RELATED 2 OS=Arabidopsis thaliana OX=3702 GN=KLCR2 PE=1 SV=1//0	0.969718	2.45161e-09		TCONS_00114705	Dlo_023499.1	gnl|BL_ORD_ID|308496 sp|O04887|PME2_CITSI Pectinesterase 2 OS=Citrus sinensis OX=2711 GN=PECS-2.1 PE=2 SV=1//0	81828	downstream
TCONS_00066157	Dlo_015616.1	gnl|BL_ORD_ID|148262 sp|Q9FK75|GDL82_ARATH GDSL esterase/lipase At5g45670 OS=Arabidopsis thaliana OX=3702 GN=At5g45670 PE=2 SV=1//5.28927e-107	0.954997	3.10738e-08		TCONS_00114705	Dlo_023488.1	gnl|BL_ORD_ID|211260 sp|Q8RW93|LBP65_ARATH Putative lipid-binding protein At4g00165 OS=Arabidopsis thaliana OX=3702 GN=At4g00165 PE=2 SV=1//2.05161e-33	-414	antisense
TCONS_00066157	Dlo_030317.1	gnl|BL_ORD_ID|40569 sp|Q9M363|B561I_ARATH Cytochrome b561 and DOMON domain-containing protein At3g61750 OS=Arabidopsis thaliana OX=3702 GN=At3g61750 PE=3 SV=1//6.4125e-120	0.970941	1.88085e-09		TCONS_00114705	Dlo_023497.1	gnl|BL_ORD_ID|78573 sp|Q6NKQ9|CRR15_ARATH Cysteine-rich repeat secretory protein 15 OS=Arabidopsis thaliana OX=3702 GN=CRRSP15 PE=1 SV=1//1.14209e-89	71976	upstream
TCONS_00066157	Dlo_002973.1	gnl|BL_ORD_ID|326015 sp|Q9LQL2|PTR14_ARATH Protein NRT1/ PTR FAMILY 7.3 OS=Arabidopsis thaliana OX=3702 GN=NPF7.3 PE=1 SV=2//0	0.97202	1.47469e-09		TCONS_00106171	Dlo_021766.1	gnl|BL_ORD_ID|3774 sp|Q9FKM3|AATPK_ARATH AAA-ATPase At5g57480 OS=Arabidopsis thaliana OX=3702 GN=At5g57480 PE=3 SV=1//0	22407	downstream
TCONS_00066157	Dlo_017500.1	gnl|BL_ORD_ID|509162 sp|Q84WL6|WDL3_ARATH Protein WVD2-like 3 OS=Arabidopsis thaliana OX=3702 GN=WDL3 PE=1 SV=1//2.00541e-83	0.975834	5.74158e-10		TCONS_00106171	Dlo_021773.1	gnl|BL_ORD_ID|166507 sp|P0CG89|H4_SOYBN Histone H4 OS=Glycine max OX=3847 PE=3 SV=1//3.65377e-51	44853	upstream
TCONS_00066157	Dlo_006440.1	gnl|BL_ORD_ID|71859 sp|Q9LFW3|COBL4_ARATH COBRA-like protein 4 OS=Arabidopsis thaliana OX=3702 GN=COBL4 PE=2 SV=2//0	0.957811	2.0563e-08		TCONS_00083571	Dlo_017331.1	gnl|BL_ORD_ID|48811 sp|Q7XU38|C87A3_ORYSJ Cytochrome P450 87A3 OS=Oryza sativa subsp. japonica OX=39947 GN=CYP87A3 PE=2 SV=3//8.73949e-151	82209	downstream
TCONS_00066157	Dlo_014584.1	gnl|BL_ORD_ID|149717 sp|Q9FID0|GL114_ARATH Germin-like protein subfamily 1 member 14 OS=Arabidopsis thaliana OX=3702 GN=At5g39110 PE=3 SV=1//6.02617e-36	0.98265	6.77233e-11		TCONS_00083571	Dlo_017337.1	gnl|BL_ORD_ID|41117 sp|Q58FX0|BAP2_ARATH BON1-associated protein 2 OS=Arabidopsis thaliana OX=3702 GN=BAP2 PE=1 SV=1//2.43778e-35	-624	antisense
TCONS_00066157	Dlo_024446.1	gnl|BL_ORD_ID|195443 sp|Q9FZJ1|IRX10_ARATH Probable beta-1,4-xylosyltransferase IRX10 OS=Arabidopsis thaliana OX=3702 GN=IRX10 PE=2 SV=1//0	0.969634	2.49567e-09		TCONS_00136842	Dlo_027937.1	-//-	18004	downstream
TCONS_00066157	Dlo_003530.1	gnl|BL_ORD_ID|71859 sp|Q9LFW3|COBL4_ARATH COBRA-like protein 4 OS=Arabidopsis thaliana OX=3702 GN=COBL4 PE=2 SV=2//0	0.960879	1.26826e-08		TCONS_00136842	Dlo_027938.1	gnl|BL_ORD_ID|259145 sp|Q8VZQ2|MYB61_ARATH Transcription factor MYB61 OS=Arabidopsis thaliana OX=3702 GN=MYB61 PE=2 SV=1//7.76958e-113	28229	upstream
TCONS_00066157	Dlo_006639.1	gnl|BL_ORD_ID|40571 sp|Q0WRW8|B561K_ARATH Cytochrome b561 and DOMON domain-containing protein At3g07570 OS=Arabidopsis thaliana OX=3702 GN=At3g07570 PE=2 SV=1//8.2465e-120	0.982124	8.21221e-11		TCONS_00136842	Dlo_027939.1	gnl|BL_ORD_ID|290752 sp|Q9SFF6|PAE12_ARATH Pectin acetylesterase 12 OS=Arabidopsis thaliana OX=3702 GN=PAE12 PE=2 SV=1//0	35671	downstream
TCONS_00031349	Dlo_010638.1	gnl|BL_ORD_ID|200419 sp|Q10S93|KAD1_ORYSJ Probable adenylate kinase 1, chloroplastic OS=Oryza sativa subsp. japonica OX=39947 GN=Os03g0130400 PE=2 SV=1//1.24653e-132	0.966423	4.75966e-09		TCONS_00136844	Dlo_027937.1	-//-	17999	downstream
TCONS_00031349	dlo_035392.1	gnl|BL_ORD_ID|526645 sp|Q55909|Y305_SYNY3 TVP38/TMEM64 family membrane protein slr0305 OS=Synechocystis sp. (strain PCC 6803 / Kazusa) OX=1111708 GN=slr0305 PE=3 SV=1//5.00098e-17	0.963114	8.69926e-09		TCONS_00136844	Dlo_027938.1	gnl|BL_ORD_ID|259145 sp|Q8VZQ2|MYB61_ARATH Transcription factor MYB61 OS=Arabidopsis thaliana OX=3702 GN=MYB61 PE=2 SV=1//7.76958e-113	28224	upstream
TCONS_00031349	dlo_035137.1	gnl|BL_ORD_ID|421959 sp|Q9LTQ0|RTL2_ARATH Ribonuclease 3-like protein 2 OS=Arabidopsis thaliana OX=3702 GN=RTL2 PE=1 SV=1//2.42847e-136	0.965982	5.17559e-09		TCONS_00136844	Dlo_027939.1	gnl|BL_ORD_ID|290752 sp|Q9SFF6|PAE12_ARATH Pectin acetylesterase 12 OS=Arabidopsis thaliana OX=3702 GN=PAE12 PE=2 SV=1//0	35666	downstream
TCONS_00031349	Dlo_018047.1	gnl|BL_ORD_ID|78325 sp|Q8GYA4|CRK10_ARATH Cysteine-rich receptor-like protein kinase 10 OS=Arabidopsis thaliana OX=3702 GN=CRK10 PE=1 SV=3//1.00933e-35	0.997286	4.06395e-16		TCONS_00057722	Dlo_011908.1	gnl|BL_ORD_ID|392463 sp|Q39214|RPM1_ARATH Disease resistance protein RPM1 OS=Arabidopsis thaliana OX=3702 GN=RPM1 PE=1 SV=1//1.65743e-38	45307	downstream
TCONS_00161818	Dlo_015959.1	gnl|BL_ORD_ID|50604 sp|Q9LHS0|CAP10_ARATH Putative clathrin assembly protein At5g35200 OS=Arabidopsis thaliana OX=3702 GN=At5g35200 PE=1 SV=1//9.72946e-108	0.953345	3.91201e-08		TCONS_00057725	Dlo_011908.1	gnl|BL_ORD_ID|392463 sp|Q39214|RPM1_ARATH Disease resistance protein RPM1 OS=Arabidopsis thaliana OX=3702 GN=RPM1 PE=1 SV=1//1.65743e-38	47217	downstream
TCONS_00099644	Dlo_003260.1	gnl|BL_ORD_ID|500111 sp|O48652|UVR3_ARATH (6-4)DNA photolyase OS=Arabidopsis thaliana OX=3702 GN=UVR3 PE=1 SV=2//5.84842e-167	0.990527	1.3508e-12		TCONS_00002119	dlo_036053.1	gnl|BL_ORD_ID|106651 sp|Q9FKZ0|DRL43_ARATH Probable disease resistance protein At5g66910 OS=Arabidopsis thaliana OX=3702 GN=At5g66910 PE=2 SV=1//3.28337e-13	-6164	antisense
TCONS_00032919	Dlo_023355.1	gnl|BL_ORD_ID|182725 sp|Q02028|HSP7S_PEA Stromal 70 kDa heat shock-related protein, chloroplastic OS=Pisum sativum OX=3888 GN=HSP70 PE=2 SV=1//3.48856e-31	0.968937	2.88746e-09		TCONS_00002119	Dlo_000175.1	gnl|BL_ORD_ID|104537 sp|Q8L9V6|DOF11_ARATH Dof zinc finger protein DOF1.1 OS=Arabidopsis thaliana OX=3702 GN=DOF1.1 PE=1 SV=2//2.98638e-28	62582	downstream
TCONS_00032919	Dlo_008343.1	gnl|BL_ORD_ID|182725 sp|Q02028|HSP7S_PEA Stromal 70 kDa heat shock-related protein, chloroplastic OS=Pisum sativum OX=3888 GN=HSP70 PE=2 SV=1//3.48856e-31	0.974602	7.90921e-10		TCONS_00002119	Dlo_000178.1	gnl|BL_ORD_ID|179817 sp|Q9SCS9|HR1_ARATH RPW8-like protein 1 OS=Arabidopsis thaliana OX=3702 GN=HR1 PE=2 SV=1//6.59196e-06	19787	downstream
TCONS_00032919	Dlo_027963.1	gnl|BL_ORD_ID|182725 sp|Q02028|HSP7S_PEA Stromal 70 kDa heat shock-related protein, chloroplastic OS=Pisum sativum OX=3888 GN=HSP70 PE=2 SV=1//1.52715e-66	0.971007	1.85378e-09		TCONS_00126368	Dlo_025829.1	gnl|BL_ORD_ID|127578 sp|P9WQ45|FAD25_MYCTU Putative fatty-acid--CoA ligase fadD25 OS=Mycobacterium tuberculosis (strain ATCC 25618 / H37Rv) OX=83332 GN=fadD25 PE=1 SV=1//8.92837e-48	87398	downstream
TCONS_00032919	Dlo_022353.1	gnl|BL_ORD_ID|121308 sp|Q9FE67|ERF80_ARATH Ethylene-responsive transcription factor 9 OS=Arabidopsis thaliana OX=3702 GN=ERF9 PE=2 SV=1//2.17289e-24	0.950583	5.64746e-08		TCONS_00126368	Dlo_025848.1	gnl|BL_ORD_ID|97952 sp|Q84KP0|DFRA_PYRCO Bifunctional dihydroflavonol 4-reductase/flavanone 4-reductase OS=Pyrus communis OX=23211 GN=DFR PE=1 SV=1//0	63271	downstream
TCONS_00086991	Dlo_022570.1	gnl|BL_ORD_ID|76909 sp|Q9SU30|CPR1_ARATH F-box protein CPR1 OS=Arabidopsis thaliana OX=3702 GN=CPR1 PE=1 SV=2//2.61442e-12	0.97193	1.50541e-09		TCONS_00126368	Dlo_025839.1	gnl|BL_ORD_ID|477353 sp|B6VRE8|TP7_TOBAC Isoflavone reductase homolog TP7 OS=Nicotiana tabacum OX=4097 GN=TP7 PE=1 SV=1//0	3642	upstream
TCONS_00086991	Dlo_006032.1	gnl|BL_ORD_ID|259058 sp|Q9FNV9|MY113_ARATH Transcription factor MYB113 OS=Arabidopsis thaliana OX=3702 GN=MYB113 PE=1 SV=1//5.7776e-65	0.976189	5.21935e-10		TCONS_00126368	Dlo_025838.1	-//-	526	downstream
TCONS_00086991	Dlo_011830.1	gnl|BL_ORD_ID|352671 sp|Q9ERK0|RIPK4_MOUSE Receptor-interacting serine/threonine-protein kinase 4 OS=Mus musculus OX=10090 GN=Ripk4 PE=1 SV=2//1.43709e-06	0.97024	2.19243e-09		TCONS_00126368	Dlo_025830.1	gnl|BL_ORD_ID|555261 sp|Q9FRL5|ZHD5_ARATH Zinc-finger homeodomain protein 5 OS=Arabidopsis thaliana OX=3702 GN=ZHD5 PE=1 SV=1//2.81929e-66	80929	downstream
TCONS_00086991	Dlo_014425.1	gnl|BL_ORD_ID|493373 sp|Q9FPT1|UBP12_ARATH Ubiquitin carboxyl-terminal hydrolase 12 OS=Arabidopsis thaliana OX=3702 GN=UBP12 PE=1 SV=2//1.10034e-10	0.952311	4.49986e-08		TCONS_00126368	Dlo_025847.1	gnl|BL_ORD_ID|97948 sp|Q9XES5|DFRA_MALDO Bifunctional dihydroflavonol 4-reductase/flavanone 4-reductase OS=Malus domestica OX=3750 GN=DFR PE=1 SV=1//0	54071	downstream
TCONS_00086991	Dlo_005874.1	gnl|BL_ORD_ID|494266 sp|P51094|UFOG_VITVI Anthocyanidin 3-O-glucosyltransferase 2 OS=Vitis vinifera OX=29760 GN=UFGT PE=1 SV=2//8.08114e-140	0.95523	3.00578e-08		TCONS_00081189	Dlo_016738.1	-//-	37242	upstream
TCONS_00057667	Dlo_005939.2	gnl|BL_ORD_ID|79615 sp|Q8VYR4|CSLG2_ARATH Cellulose synthase-like protein G2 OS=Arabidopsis thaliana OX=3702 GN=CSLG2 PE=2 SV=1//5.76652e-06	0.964878	6.35293e-09		TCONS_00081189	Dlo_016736.1	-//-	75113	downstream
TCONS_00050496	Dlo_008288.1	gnl|BL_ORD_ID|341726 sp|Q8W4B1|RCF3_ARATH RNA-binding KH domain-containing protein RCF3 OS=Arabidopsis thaliana OX=3702 GN=RCF3 PE=1 SV=1//0	0.990277	1.59983e-12		TCONS_00121753	Dlo_024886.1	-//-	50778	downstream
TCONS_00050496	Dlo_031156.1	gnl|BL_ORD_ID|12318 sp|Q40872|AG_PANGI Floral homeotic protein AGAMOUS OS=Panax ginseng OX=4054 GN=AG2 PE=2 SV=1//3.51085e-101	1	0		TCONS_00121753	Dlo_024883.1	gnl|BL_ORD_ID|240239 sp|O22227|MIZ1_ARATH Protein MIZU-KUSSEI 1 OS=Arabidopsis thaliana OX=3702 GN=MIZ1 PE=1 SV=1//4.56676e-43	26854	upstream
TCONS_00050496	Dlo_028987.1	gnl|BL_ORD_ID|186709 sp|Q9ZQC5|ICR2_ARATH Interactor of constitutive active ROPs 2, chloroplastic OS=Arabidopsis thaliana OX=3702 GN=ICR2 PE=1 SV=1//6.03393e-138	1	0		TCONS_00121753	dlo_036032.1	gnl|BL_ORD_ID|89486 sp|V5YMB3|DAPB3_PSEMX Dipeptidyl aminopeptidase BIII OS=Pseudoxanthomonas mexicana OX=128785 GN=dapb3 PE=1 SV=1//5.26106e-24	2546	downstream
TCONS_00050496	Dlo_008360.1	-//-	1	0		TCONS_00123457	Dlo_025247.1	-//-	86105	upstream
TCONS_00050496	Dlo_026184.2	gnl|BL_ORD_ID|54784 sp|Q8IX12|CCAR1_HUMAN Cell division cycle and apoptosis regulator protein 1 OS=Homo sapiens OX=9606 GN=CCAR1 PE=1 SV=2//4.64452e-17	0.99497	2.22927e-14		TCONS_00123456	Dlo_025247.1	-//-	86105	upstream
TCONS_00066341	Dlo_013749.1	gnl|BL_ORD_ID|3969 sp|Q9LK64|AB3C_ARATH ABC transporter C family member 3 OS=Arabidopsis thaliana OX=3702 GN=ABCC3 PE=1 SV=1//0	0.964971	6.24627e-09		TCONS_00123454	Dlo_025247.1	-//-	86105	upstream
TCONS_00070162	Dlo_017291.1	gnl|BL_ORD_ID|142933 sp|Q39110|GAOX1_ARATH Gibberellin 20 oxidase 1 OS=Arabidopsis thaliana OX=3702 GN=GA20OX1 PE=2 SV=2//1.47922e-163	0.95799	2.00111e-08		TCONS_00091466	Dlo_018834.1	gnl|BL_ORD_ID|151302 sp|Q9FLN0|GLIP1_ARATH GDSL esterase/lipase 1 OS=Arabidopsis thaliana OX=3702 GN=GLIP1 PE=1 SV=1//1.16617e-60	7769	upstream
TCONS_00070162	dlo_034471.1	gnl|BL_ORD_ID|226608 sp|P93293|M300_ARATH Uncharacterized mitochondrial protein AtMg00300 OS=Arabidopsis thaliana OX=3702 GN=AtMg00300 PE=4 SV=1//8.01273e-13	0.95679	2.39609e-08		TCONS_00091466	Dlo_018835.1	gnl|BL_ORD_ID|151302 sp|Q9FLN0|GLIP1_ARATH GDSL esterase/lipase 1 OS=Arabidopsis thaliana OX=3702 GN=GLIP1 PE=1 SV=1//9.52695e-58	10933	upstream
TCONS_00113389	Dlo_003561.1	gnl|BL_ORD_ID|148186 sp|Q9C7N5|GDL14_ARATH GDSL esterase/lipase At1g29660 OS=Arabidopsis thaliana OX=3702 GN=At1g29660 PE=1 SV=1//2.82197e-35	0.984106	3.8447e-11		TCONS_00000186	Dlo_000070.1	-//-	84027	downstream
TCONS_00113389	Dlo_031957.1	gnl|BL_ORD_ID|397853 sp|P47910|RR31_SPIOL 30S ribosomal protein S31, chloroplastic OS=Spinacia oleracea OX=3562 GN=RPS31 PE=1 SV=2//2.83584e-16	1	0		TCONS_00000186	Dlo_000068.1	gnl|BL_ORD_ID|16601 sp|Q9SCQ7|AN32_ARATH Acidic leucine-rich nuclear phosphoprotein 32-related protein OS=Arabidopsis thaliana OX=3702 GN=At3g50690 PE=2 SV=1//6.24067e-76	68545	downstream
TCONS_00113389	Dlo_026029.1	gnl|BL_ORD_ID|223367 sp|P0C5E2|LRL12_ARATH LEAF RUST 10 DISEASE-RESISTANCE LOCUS RECEPTOR-LIKE PROTEIN KINASE-like 1.2 OS=Arabidopsis thaliana OX=3702 GN=LRK10L-1.2 PE=2 SV=3//0	1	3.87691e-103		TCONS_00104421	Dlo_021402.1	-//-	88100	upstream
TCONS_00113389	Dlo_002600.1	-//-	1	0		TCONS_00104421	Dlo_021381.1	gnl|BL_ORD_ID|275010 sp|Q93YU8|NRG2_ARATH Nitrate regulatory gene2 protein OS=Arabidopsis thaliana OX=3702 GN=NRG2 PE=1 SV=1//4.73597e-06	61554	upstream
TCONS_00113389	dlo_034760.1	gnl|BL_ORD_ID|137171 sp|F4K2A1|FPGS1_ARATH Folylpolyglutamate synthase OS=Arabidopsis thaliana OX=3702 GN=FPGS1 PE=1 SV=1//0	1	3.87691e-103		TCONS_00104421	Dlo_021394.1	gnl|BL_ORD_ID|227731 sp|C0HJB3|MANA_CANEN Alpha-mannosidase OS=Canavalia ensiformis OX=3823 PE=1 SV=1//0	32042	downstream
TCONS_00084180	Dlo_023499.1	gnl|BL_ORD_ID|308496 sp|O04887|PME2_CITSI Pectinesterase 2 OS=Citrus sinensis OX=2711 GN=PECS-2.1 PE=2 SV=1//0	0.966059	5.10083e-09		TCONS_00104421	Dlo_021383.1	gnl|BL_ORD_ID|248309 sp|Q9SD20|MS5L2_ARATH Protein POLLENLESS 3-LIKE 2 OS=Arabidopsis thaliana OX=3702 GN=At3g51280 PE=2 SV=1//9.43132e-09	50808	upstream
TCONS_00084180	Dlo_005436.1	gnl|BL_ORD_ID|172671 sp|F4IC29|HIP28_ARATH Heavy metal-associated isoprenylated plant protein 28 OS=Arabidopsis thaliana OX=3702 GN=HIPP28 PE=3 SV=1//4.58499e-37	0.951123	5.26532e-08		TCONS_00162665	Dlo_033229.1	-//-	-375	sense
TCONS_00084180	Dlo_018808.1	-//-	0.956517	2.49442e-08		TCONS_00060249	Dlo_012346.1	gnl|BL_ORD_ID|420857 sp|K4PW38|RSS3_ORYSJ Protein RICE SALT SENSITIVE 3 OS=Oryza sativa subsp. japonica OX=39947 GN=RSS3 PE=1 SV=1//4.40492e-18	55158	upstream
TCONS_00084183	Dlo_026826.1	-//-	1	0		TCONS_00060249	Dlo_012345.1	-//-	58832	upstream
TCONS_00084183	Dlo_000530.1	gnl|BL_ORD_ID|223357 sp|Q9LXA5|LRK91_ARATH L-type lectin-domain containing receptor kinase IX.1 OS=Arabidopsis thaliana OX=3702 GN=LECRK91 PE=1 SV=1//0	0.986559	1.30088e-11		TCONS_00017798	Dlo_003686.1	gnl|BL_ORD_ID|474463 sp|P81370|TLP_ACTDE Thaumatin-like protein OS=Actinidia deliciosa OX=3627 GN=tlp PE=1 SV=2//3.42039e-114	29131	downstream
TCONS_00084183	Dlo_005978.1	gnl|BL_ORD_ID|218038 sp|Q9SXP7|LIPB_ARATH Octanoyltransferase OS=Arabidopsis thaliana OX=3702 GN=LIP2 PE=2 SV=1//3.05078e-115	0.978493	2.70863e-10		TCONS_00017798	Dlo_003689.1	gnl|BL_ORD_ID|314102 sp|Q40374|PR1_MEDTR Pathogenesis-related protein PR-1 OS=Medicago truncatula OX=3880 GN=PR-1 PE=2 SV=1//9.40767e-65	1744	upstream
TCONS_00084183	Dlo_033181.1	gnl|BL_ORD_ID|4658 sp|Q9LY77|ACA12_ARATH Calcium-transporting ATPase 12, plasma membrane-type OS=Arabidopsis thaliana OX=3702 GN=ACA12 PE=2 SV=1//1.69516e-15	0.955369	2.94681e-08		TCONS_00017798	Dlo_003685.1	gnl|BL_ORD_ID|109406 sp|Q6YU51|DXS2_ORYSJ Probable 1-deoxy-D-xylulose-5-phosphate synthase 2, chloroplastic OS=Oryza sativa subsp. japonica OX=39947 GN=Os07g0190000 PE=2 SV=1//0	83783	upstream
TCONS_00084183	Dlo_006982.1	gnl|BL_ORD_ID|29261 sp|Q8S9J6|ASPA_ARATH Aspartyl protease family protein At5g10770 OS=Arabidopsis thaliana OX=3702 GN=At5g10770 PE=2 SV=1//1.34577e-06	1	0		TCONS_00017798	Dlo_003690.1	gnl|BL_ORD_ID|314089 sp|P09042|PR1C_TOBAC Pathogenesis-related protein 1C OS=Nicotiana tabacum OX=4097 PE=2 SV=3//5.3675e-44	8272	downstream
TCONS_00084183	dlo_035084.1	gnl|BL_ORD_ID|186711 sp|Q9M9F9|ICR4_ARATH Interactor of constitutive active ROPs 4 OS=Arabidopsis thaliana OX=3702 GN=ICR4 PE=1 SV=2//2.32309e-73	0.997977	6.03023e-17		TCONS_00145141	Dlo_029491.1	-//-	95943	downstream
TCONS_00084183	Dlo_032662.1	gnl|BL_ORD_ID|125586 sp|Q9LHN8|F6H1_ARATH Feruloyl CoA ortho-hydroxylase 1 OS=Arabidopsis thaliana OX=3702 GN=F6&apos;H1 PE=1 SV=1//0	0.96084	1.27629e-08		TCONS_00145141	Dlo_029462.1	gnl|BL_ORD_ID|465731 sp|P37392|TBB1_LUPAL Tubulin beta-1 chain OS=Lupinus albus OX=3870 GN=TUBB1 PE=3 SV=1//0	79000	downstream
TCONS_00084089	dlo_036154.1	gnl|BL_ORD_ID|58002 sp|P29620|CDKD1_ORYSJ Cyclin-dependent kinase D-1 OS=Oryza sativa subsp. japonica OX=39947 GN=CDKD-1 PE=1 SV=1//0	0.994698	3.13854e-14		TCONS_00145141	Dlo_029474.1	gnl|BL_ORD_ID|182317 sp|P02519|HSP11_SOYBN 17.3 kDa class I heat shock protein OS=Glycine max OX=3847 GN=HSP17.3-B PE=3 SV=1//2.91707e-70	746	downstream
TCONS_00084089	Dlo_001651.1	-//-	0.99494	2.31822e-14		TCONS_00021980	Dlo_004631.1	gnl|BL_ORD_ID|439525 sp|Q8GZ53|SOT14_ARATH Cytosolic sulfotransferase 14 OS=Arabidopsis thaliana OX=3702 GN=SOT14 PE=2 SV=1//2.23278e-69	66633	downstream
TCONS_00084089	Dlo_016984.1	-//-	0.99494	2.31822e-14		TCONS_00021982	Dlo_004631.1	gnl|BL_ORD_ID|439525 sp|Q8GZ53|SOT14_ARATH Cytosolic sulfotransferase 14 OS=Arabidopsis thaliana OX=3702 GN=SOT14 PE=2 SV=1//2.23278e-69	66633	downstream
TCONS_00149441	Dlo_013996.1	-//-	1	0		TCONS_00021983	Dlo_004631.1	gnl|BL_ORD_ID|439525 sp|Q8GZ53|SOT14_ARATH Cytosolic sulfotransferase 14 OS=Arabidopsis thaliana OX=3702 GN=SOT14 PE=2 SV=1//2.23278e-69	66633	downstream
TCONS_00149441	Dlo_033819.1	gnl|BL_ORD_ID|50755 sp|Q8GVE8|CAPP4_ARATH Phosphoenolpyruvate carboxylase 4 OS=Arabidopsis thaliana OX=3702 GN=PPC4 PE=2 SV=1//5.12687e-62	1	0		TCONS_00159793	Dlo_032567.1	gnl|BL_ORD_ID|239358 sp|Q8VZG8|MIK2_ARATH MDIS1-interacting receptor like kinase 2 OS=Arabidopsis thaliana OX=3702 GN=MIK2 PE=1 SV=3//7.22143e-48	37623	upstream
TCONS_00149441	Dlo_026067.1	gnl|BL_ORD_ID|17845 sp|Q41276|AP1_SINAL Floral homeotic protein APETALA 1 OS=Sinapis alba OX=3728 GN=AP1 PE=2 SV=1//1.34652e-82	0.969183	2.74364e-09		TCONS_00159793	Dlo_032565.1	gnl|BL_ORD_ID|48719 sp|Q9LMX7|C78A5_ARATH Cytochrome P450 78A5 OS=Arabidopsis thaliana OX=3702 GN=CYP78A5 PE=2 SV=1//0	3942	downstream
TCONS_00149441	Dlo_007334.1	gnl|BL_ORD_ID|299407 sp|Q9LT91|PER66_ARATH Peroxidase 66 OS=Arabidopsis thaliana OX=3702 GN=PER66 PE=2 SV=1//4.72811e-159	0.958673	1.80183e-08		TCONS_00035049	Dlo_007255.1	gnl|BL_ORD_ID|432419 sp|Q9SS87|SEOB_ARATH Protein SIEVE ELEMENT OCCLUSION B OS=Arabidopsis thaliana OX=3702 GN=SEOB PE=1 SV=1//3.47281e-47	91069	downstream
TCONS_00149441	Dlo_021402.1	-//-	0.970637	2.01106e-09		TCONS_00088332	Dlo_018205.2	gnl|BL_ORD_ID|442676 sp|Q55B06|SPXS1_DICDI SPX and EXS domain-containing protein 1 OS=Dictyostelium discoideum OX=44689 GN=DDB_G0271664 PE=3 SV=2//3.10046e-25	39077	upstream
TCONS_00149441	Dlo_005436.1	gnl|BL_ORD_ID|172671 sp|F4IC29|HIP28_ARATH Heavy metal-associated isoprenylated plant protein 28 OS=Arabidopsis thaliana OX=3702 GN=HIPP28 PE=3 SV=1//4.58499e-37	0.978323	2.84925e-10		TCONS_00088332	Dlo_018207.1	gnl|BL_ORD_ID|240114 sp|Q1G3I2|MIP1A_ARATH B-box domain protein 30 OS=Arabidopsis thaliana OX=3702 GN=MIP1A PE=1 SV=1//4.22759e-25	27634	upstream
TCONS_00149441	Dlo_027246.1	gnl|BL_ORD_ID|326362 sp|Q6WAU0|PULR_MENPI (+)-pulegone reductase OS=Mentha piperita OX=34256 PE=1 SV=1//4.1428e-16	1	0		TCONS_00088332	Dlo_018202.2	gnl|BL_ORD_ID|48291 sp|Q93XW7|C3H40_ARATH Zinc finger CCCH domain-containing protein 40 OS=Arabidopsis thaliana OX=3702 GN=At3g21810 PE=1 SV=1//2.0678e-47	80267	downstream
TCONS_00164236	Dlo_002696.1	-//-	0.961095	1.22388e-08		TCONS_00001140	Dlo_000429.1	-//-	-2733	sense
TCONS_00037244	Dlo_033614.1	gnl|BL_ORD_ID|78355 sp|Q9LDQ3|CRK35_ARATH Putative cysteine-rich receptor-like protein kinase 35 OS=Arabidopsis thaliana OX=3702 GN=CRK35 PE=3 SV=3//1.7409e-37	0.956393	2.54046e-08		TCONS_00001140	Dlo_000426.1	-//-	69228	upstream
TCONS_00140932	Dlo_030909.1	gnl|BL_ORD_ID|550419 sp|P05332|YP20_BACLI Uncharacterized N-acetyltransferase p20 OS=Bacillus licheniformis OX=1402 GN=p20 PE=4 SV=1//5.36903e-15	0.968798	2.97178e-09		TCONS_00001140	Dlo_000435.1	-//-	45280	downstream
TCONS_00140932	Dlo_002998.2	gnl|BL_ORD_ID|326422 sp|Q9LPF6|PUP11_ARATH Probable purine permease 11 OS=Arabidopsis thaliana OX=3702 GN=PUP11 PE=1 SV=1//1.01449e-121	0.954251	3.4513e-08		TCONS_00001140	Dlo_000425.1	-//-	90965	upstream
TCONS_00164023	Dlo_033513.1	gnl|BL_ORD_ID|172694 sp|F4JDJ0|HIP47_ARATH Heavy metal-associated isoprenylated plant protein 47 OS=Arabidopsis thaliana OX=3702 GN=HIPP47 PE=3 SV=1//4.54581e-12	0.982229	7.90669e-11		TCONS_00004538	Dlo_000886.1	gnl|BL_ORD_ID|107077 sp|Q9SZ66|DSC1_ARATH Disease resistance-like protein DSC1 OS=Arabidopsis thaliana OX=3702 GN=DSC1 PE=1 SV=1//2.84101e-10	83874	upstream
TCONS_00164023	Dlo_019616.1	gnl|BL_ORD_ID|437400 sp|Q9FJL0|SMC4_ARATH Structural maintenance of chromosomes protein 4 OS=Arabidopsis thaliana OX=3702 GN=SMC4 PE=1 SV=1//1.71107e-43	0.979341	2.0898e-10		TCONS_00037091	Dlo_007750.1	gnl|BL_ORD_ID|230082 sp|Q9M2I0|MCC25_ARATH MATH domain and coiled-coil domain-containing protein At3g58360 OS=Arabidopsis thaliana OX=3702 GN=At3g58360 PE=4 SV=1//1.37324e-08	15834	upstream
TCONS_00164023	Dlo_030444.1	gnl|BL_ORD_ID|227409 sp|Q84JK8|MAKR6_ARATH Probable membrane-associated kinase regulator 6 OS=Arabidopsis thaliana OX=3702 GN=MAKR6 PE=2 SV=1//3.20541e-35	0.961563	1.13275e-08		TCONS_00037091	Dlo_007748.1	gnl|BL_ORD_ID|63515 sp|Q9XJ57|CHS2_CITSI Chalcone synthase 2 OS=Citrus sinensis OX=2711 GN=CHS2 PE=2 SV=1//0	21826	upstream
TCONS_00164023	Dlo_015040.1	-//-	0.954808	3.19152e-08		TCONS_00037091	Dlo_007749.1	gnl|BL_ORD_ID|230082 sp|Q9M2I0|MCC25_ARATH MATH domain and coiled-coil domain-containing protein At3g58360 OS=Arabidopsis thaliana OX=3702 GN=At3g58360 PE=4 SV=1//2.68784e-06	11629	upstream
TCONS_00164023	Dlo_031431.1	gnl|BL_ORD_ID|493373 sp|Q9FPT1|UBP12_ARATH Ubiquitin carboxyl-terminal hydrolase 12 OS=Arabidopsis thaliana OX=3702 GN=UBP12 PE=1 SV=2//1.21641e-09	0.974924	7.28464e-10		TCONS_00037090	Dlo_007750.1	gnl|BL_ORD_ID|230082 sp|Q9M2I0|MCC25_ARATH MATH domain and coiled-coil domain-containing protein At3g58360 OS=Arabidopsis thaliana OX=3702 GN=At3g58360 PE=4 SV=1//1.37324e-08	15834	upstream
TCONS_00164023	Dlo_013219.1	-//-	0.967054	4.21427e-09		TCONS_00037090	Dlo_007748.1	gnl|BL_ORD_ID|63515 sp|Q9XJ57|CHS2_CITSI Chalcone synthase 2 OS=Citrus sinensis OX=2711 GN=CHS2 PE=2 SV=1//0	21652	upstream
TCONS_00164023	Dlo_003516.1	gnl|BL_ORD_ID|48654 sp|O22307|C71DB_LOTJA Cytochrome P450 71D11 (Fragment) OS=Lotus japonicus OX=34305 GN=CYP71D11 PE=2 SV=1//0	0.953578	3.78901e-08		TCONS_00037090	Dlo_007749.1	gnl|BL_ORD_ID|230082 sp|Q9M2I0|MCC25_ARATH MATH domain and coiled-coil domain-containing protein At3g58360 OS=Arabidopsis thaliana OX=3702 GN=At3g58360 PE=4 SV=1//2.68784e-06	11629	upstream
TCONS_00164023	Dlo_022315.1	gnl|BL_ORD_ID|337878 sp|Q6Z7L8|RAC7_ORYSJ Rac-like GTP-binding protein 7 OS=Oryza sativa subsp. japonica OX=39947 GN=RAC7 PE=2 SV=1//2.13374e-08	0.965795	5.3607e-09		TCONS_00134654	Dlo_027521.1	-//-	89376	downstream
TCONS_00164023	Dlo_006587.1	gnl|BL_ORD_ID|421985 sp|Q9M670|RTM2_ARATH Protein RESTRICTED TEV MOVEMENT 2 OS=Arabidopsis thaliana OX=3702 GN=RTM2 PE=1 SV=1//4.36547e-11	0.958173	1.94584e-08		TCONS_00134657	Dlo_027521.1	-//-	50712	downstream
TCONS_00164023	Dlo_001410.1	gnl|BL_ORD_ID|223422 sp|Q9LHL3|LRP6C_ARATH La-related protein 6C OS=Arabidopsis thaliana OX=3702 GN=LARP6C PE=3 SV=1//6.71072e-07	0.956397	2.53885e-08		TCONS_00092706	Dlo_018942.1	gnl|BL_ORD_ID|229645 sp|Q94FL9|MB3R4_ARATH Transcription factor MYB3R-4 OS=Arabidopsis thaliana OX=3702 GN=MYB3R4 PE=1 SV=1//0	38129	upstream
TCONS_00164023	Dlo_031342.1	-//-	0.953521	3.81882e-08		TCONS_00092706	Dlo_018946.1	-//-	72436	downstream
TCONS_00164023	Dlo_005514.1	gnl|BL_ORD_ID|48833 sp|Q42798|C93A1_SOYBN 3,9-dihydroxypterocarpan 6A-monooxygenase OS=Glycine max OX=3847 GN=CYP93A1 PE=1 SV=1//4.13193e-109	0.968185	3.36718e-09		TCONS_00092707	Dlo_018942.1	gnl|BL_ORD_ID|229645 sp|Q94FL9|MB3R4_ARATH Transcription factor MYB3R-4 OS=Arabidopsis thaliana OX=3702 GN=MYB3R4 PE=1 SV=1//0	37986	upstream
TCONS_00164023	Dlo_000837.1	gnl|BL_ORD_ID|157586 sp|Q40161|GP1_SOLLC Polygalacturonase-1 non-catalytic subunit beta OS=Solanum lycopersicum OX=4081 GN=GP1 PE=1 SV=1//1.10659e-89	0.952487	4.39511e-08		TCONS_00092707	Dlo_018946.1	-//-	72293	downstream
TCONS_00160800	Dlo_027963.1	gnl|BL_ORD_ID|182725 sp|Q02028|HSP7S_PEA Stromal 70 kDa heat shock-related protein, chloroplastic OS=Pisum sativum OX=3888 GN=HSP70 PE=2 SV=1//1.52715e-66	0.959493	1.58483e-08		TCONS_00028586	Dlo_005892.1	gnl|BL_ORD_ID|260413 sp|Q9SK55|NAC42_ARATH Transcription factor JUNGBRUNNEN 1 OS=Arabidopsis thaliana OX=3702 GN=JUB1 PE=1 SV=1//1.57495e-84	79766	upstream
TCONS_00160800	Dlo_002554.1	gnl|BL_ORD_ID|396420 sp|O88796|RPP30_MOUSE Ribonuclease P protein subunit p30 OS=Mus musculus OX=10090 GN=Rpp30 PE=1 SV=1//2.05947e-33	0.983307	5.27871e-11		TCONS_00119804	Dlo_024499.1	gnl|BL_ORD_ID|124269 sp|O80622|EXP15_ARATH Expansin-A15 OS=Arabidopsis thaliana OX=3702 GN=EXPA15 PE=2 SV=2//1.35046e-108	67464	downstream
TCONS_00160800	Dlo_011223.1	gnl|BL_ORD_ID|446316 sp|Q9SYA9|STKLD_ARATH Probable transcription factor At1g61730 OS=Arabidopsis thaliana OX=3702 GN=At1g61730 PE=1 SV=1//3.81757e-34	0.962948	8.9525e-09		TCONS_00013306	Dlo_002796.1	-//-	42160	downstream
TCONS_00160800	Dlo_000144.1	-//-	0.954028	3.56066e-08		TCONS_00013306	Dlo_002797.1	gnl|BL_ORD_ID|223366 sp|Q9C6K9|LRL11_ARATH LEAF RUST 10 DISEASE-RESISTANCE LOCUS RECEPTOR-LIKE PROTEIN KINASE-like 1.1 OS=Arabidopsis thaliana OX=3702 GN=LRK10L-1.1 PE=2 SV=1//2.40086e-175	37684	downstream
TCONS_00160800	Dlo_008343.1	gnl|BL_ORD_ID|182725 sp|Q02028|HSP7S_PEA Stromal 70 kDa heat shock-related protein, chloroplastic OS=Pisum sativum OX=3888 GN=HSP70 PE=2 SV=1//3.48856e-31	0.962819	9.15395e-09		TCONS_00013306	Dlo_002798.1	gnl|BL_ORD_ID|223366 sp|Q9C6K9|LRL11_ARATH LEAF RUST 10 DISEASE-RESISTANCE LOCUS RECEPTOR-LIKE PROTEIN KINASE-like 1.1 OS=Arabidopsis thaliana OX=3702 GN=LRK10L-1.1 PE=2 SV=1//1.39875e-175	32801	downstream
TCONS_00160800	dlo_034504.1	gnl|BL_ORD_ID|273840 sp|Q8H4H5|NRAM5_ORYSJ Metal transporter Nramp5 OS=Oryza sativa subsp. japonica OX=39947 GN=NRAMP5 PE=2 SV=1//0	0.983307	5.27871e-11		TCONS_00013301	Dlo_002796.1	-//-	3668	downstream
TCONS_00160800	Dlo_023355.1	gnl|BL_ORD_ID|182725 sp|Q02028|HSP7S_PEA Stromal 70 kDa heat shock-related protein, chloroplastic OS=Pisum sativum OX=3888 GN=HSP70 PE=2 SV=1//3.48856e-31	0.966325	4.85008e-09		TCONS_00013301	Dlo_002797.1	gnl|BL_ORD_ID|223366 sp|Q9C6K9|LRL11_ARATH LEAF RUST 10 DISEASE-RESISTANCE LOCUS RECEPTOR-LIKE PROTEIN KINASE-like 1.1 OS=Arabidopsis thaliana OX=3702 GN=LRK10L-1.1 PE=2 SV=1//2.40086e-175	-808	antisense
TCONS_00160800	Dlo_022353.1	gnl|BL_ORD_ID|121308 sp|Q9FE67|ERF80_ARATH Ethylene-responsive transcription factor 9 OS=Arabidopsis thaliana OX=3702 GN=ERF9 PE=2 SV=1//2.17289e-24	0.967605	3.78171e-09		TCONS_00013301	Dlo_002798.1	gnl|BL_ORD_ID|223366 sp|Q9C6K9|LRL11_ARATH LEAF RUST 10 DISEASE-RESISTANCE LOCUS RECEPTOR-LIKE PROTEIN KINASE-like 1.1 OS=Arabidopsis thaliana OX=3702 GN=LRK10L-1.1 PE=2 SV=1//1.39875e-175	-2619	antisense
TCONS_00096545	Dlo_010638.1	gnl|BL_ORD_ID|200419 sp|Q10S93|KAD1_ORYSJ Probable adenylate kinase 1, chloroplastic OS=Oryza sativa subsp. japonica OX=39947 GN=Os03g0130400 PE=2 SV=1//1.24653e-132	0.991682	5.81794e-13		TCONS_00142539	Dlo_028993.1	gnl|BL_ORD_ID|532875 sp|Q9LT96|Y5977_ARATH Probable leucine-rich repeat receptor-like protein kinase At5g49770 OS=Arabidopsis thaliana OX=3702 GN=At5g49770 PE=2 SV=1//6.34671e-106	70524	downstream
TCONS_00096545	dlo_035392.1	gnl|BL_ORD_ID|526645 sp|Q55909|Y305_SYNY3 TVP38/TMEM64 family membrane protein slr0305 OS=Synechocystis sp. (strain PCC 6803 / Kazusa) OX=1111708 GN=slr0305 PE=3 SV=1//5.00098e-17	0.992588	2.75473e-13		TCONS_00142539	Dlo_028989.1	gnl|BL_ORD_ID|138199 sp|Q8RWS6|FRO6_ARATH Ferric reduction oxidase 6 OS=Arabidopsis thaliana OX=3702 GN=FRO6 PE=2 SV=1//1.90439e-103	4029	downstream
TCONS_00096545	Dlo_003357.1	-//-	0.966298	4.8746e-09		TCONS_00067491	Dlo_013967.1	gnl|BL_ORD_ID|223321 sp|P93604|LRK10_WHEAT Rust resistance kinase Lr10 OS=Triticum aestivum OX=4565 GN=LRK10 PE=2 SV=1//1.48268e-161	10712	upstream
TCONS_00096545	dlo_035137.1	gnl|BL_ORD_ID|421959 sp|Q9LTQ0|RTL2_ARATH Ribonuclease 3-like protein 2 OS=Arabidopsis thaliana OX=3702 GN=RTL2 PE=1 SV=1//2.42847e-136	0.991415	7.13946e-13		TCONS_00067491	Dlo_013966.1	gnl|BL_ORD_ID|223321 sp|P93604|LRK10_WHEAT Rust resistance kinase Lr10 OS=Triticum aestivum OX=4565 GN=LRK10 PE=2 SV=1//1.39771e-117	8046	downstream
TCONS_00045555	Dlo_027816.1	gnl|BL_ORD_ID|308572 sp|Q43143|PMEU1_SOLLC Pectinesterase/pectinesterase inhibitor U1 OS=Solanum lycopersicum OX=4081 GN=PMEU1 PE=2 SV=1//4.04565e-123	0.99663	1.65711e-15		TCONS_00067491	Dlo_013969.1	gnl|BL_ORD_ID|223321 sp|P93604|LRK10_WHEAT Rust resistance kinase Lr10 OS=Triticum aestivum OX=4565 GN=LRK10 PE=2 SV=1//2.57311e-114	69684	upstream
TCONS_00045555	Dlo_030076.1	gnl|BL_ORD_ID|510030 sp|P09761|WIN1_SOLTU Wound-induced protein WIN1 OS=Solanum tuberosum OX=4113 GN=WIN1 PE=2 SV=1//1.19383e-33	0.983837	4.28471e-11		TCONS_00067491	Dlo_013968.1	gnl|BL_ORD_ID|223321 sp|P93604|LRK10_WHEAT Rust resistance kinase Lr10 OS=Triticum aestivum OX=4565 GN=LRK10 PE=2 SV=1//5.97334e-169	34475	upstream
TCONS_00045555	Dlo_026392.1	gnl|BL_ORD_ID|449334 sp|Q9FY94|SWT15_ARATH Bidirectional sugar transporter SWEET15 OS=Arabidopsis thaliana OX=3702 GN=SWEET15 PE=1 SV=1//2.29839e-75	0.984761	2.92953e-11		TCONS_00153235	Dlo_031216.1	gnl|BL_ORD_ID|269468 sp|Q9ZVD2|NHL13_ARATH NDR1/HIN1-like protein 13 OS=Arabidopsis thaliana OX=3702 GN=NHL13 PE=2 SV=1//1.62662e-16	12206	downstream
TCONS_00045555	Dlo_029639.1	gnl|BL_ORD_ID|153857 sp|Q9FYG4|GLOX1_ARATH Aldehyde oxidase GLOX1 OS=Arabidopsis thaliana OX=3702 GN=GLOX1 PE=2 SV=1//1.38308e-06	0.980204	1.58649e-10		TCONS_00153235	Dlo_031221.1	-//-	21658	downstream
TCONS_00045555	Dlo_007991.1	gnl|BL_ORD_ID|308451 sp|Q9LRQ8|PMAT2_ARATH Phenolic glucoside malonyltransferase 2 OS=Arabidopsis thaliana OX=3702 GN=PMAT2 PE=1 SV=1//3.23965e-119	0.966348	4.82896e-09		TCONS_00153235	dlo_037552.1	-//-	8131	downstream
TCONS_00045555	dlo_037092.1	gnl|BL_ORD_ID|133106 sp|Q9FGW0|FLA20_ARATH Putative fasciclin-like arabinogalactan protein 20 OS=Arabidopsis thaliana OX=3702 GN=FLA20 PE=3 SV=1//3.77996e-76	0.996348	2.79016e-15		TCONS_00062676	Dlo_013039.1	gnl|BL_ORD_ID|220244 sp|Q9LZX1|LOR15_ARATH Protein LURP-one-related 15 OS=Arabidopsis thaliana OX=3702 GN=At5g01750 PE=1 SV=1//7.86716e-49	60503	upstream
TCONS_00045555	Dlo_010921.1	-//-	0.99663	1.65711e-15		TCONS_00062676	Dlo_013027.1	gnl|BL_ORD_ID|299291 sp|P22195|PER1_ARAHY Cationic peroxidase 1 OS=Arachis hypogaea OX=3818 GN=PNC1 PE=1 SV=2//8.00411e-127	60000	upstream
TCONS_00045555	Dlo_002696.1	-//-	0.975669	5.99843e-10		TCONS_00140402	Dlo_028542.2	gnl|BL_ORD_ID|29222 sp|Q0IU52|ASP1_ORYSJ Aspartic proteinase Asp1 OS=Oryza sativa subsp. japonica OX=39947 GN=ASP1 PE=2 SV=1//1.65646e-98	25686	downstream
TCONS_00045555	Dlo_008935.1	gnl|BL_ORD_ID|510636 sp|Q9FL41|WTR38_ARATH WAT1-related protein At5g07050 OS=Arabidopsis thaliana OX=3702 GN=At5g07050 PE=2 SV=1//3.24066e-170	0.967714	3.70058e-09		TCONS_00140402	dlo_036494.1	gnl|BL_ORD_ID|41364 sp|Q9LT17|BBR_ARATH E3 ubiquitin ligase BIG BROTHER-related OS=Arabidopsis thaliana OX=3702 GN=BBR PE=2 SV=1//3.08419e-25	76128	downstream
TCONS_00045555	dlo_037196.1	gnl|BL_ORD_ID|510630 sp|Q501F8|WTR32_ARATH WAT1-related protein At4g08300 OS=Arabidopsis thaliana OX=3702 GN=At4g08300 PE=2 SV=1//2.63962e-162	0.99663	1.65711e-15		TCONS_00142802	Dlo_029037.1	gnl|BL_ORD_ID|127581 sp|Q8GZC3|FAD2_VERFO Delta(12)-fatty-acid desaturase FAD2 OS=Vernicia fordii OX=73154 GN=FAD2 PE=1 SV=1//0	81293	upstream
TCONS_00045555	Dlo_019040.1	gnl|BL_ORD_ID|117192 sp|O82804|ELF3_ARATH Protein EARLY FLOWERING 3 OS=Arabidopsis thaliana OX=3702 GN=ELF3 PE=1 SV=1//2.27865e-50	0.995105	1.86893e-14		TCONS_00063056	Dlo_013010.1	gnl|BL_ORD_ID|124305 sp|Q40636|EXPA2_ORYSJ Expansin-A2 OS=Oryza sativa subsp. japonica OX=39947 GN=EXPA2 PE=2 SV=2//7.01903e-132	9302	upstream
TCONS_00105340	Dlo_024095.1	gnl|BL_ORD_ID|157286 sp|C7G304|GOLS2_SOLLC Galactinol synthase 2 OS=Solanum lycopersicum OX=4081 GN=GOLS2 PE=2 SV=1//5.23814e-122	0.953076	4.05824e-08		TCONS_00063056	Dlo_013015.1	gnl|BL_ORD_ID|270850 sp|Q43129|NLTP2_GOSHI Non-specific lipid-transfer protein OS=Gossypium hirsutum OX=3635 PE=2 SV=1//5.36587e-43	27796	upstream
TCONS_00105340	Dlo_034093.1	gnl|BL_ORD_ID|349262 sp|Q8RJP2|RHIE_DICD3 Rhamnogalacturonate lyase OS=Dickeya dadantii (strain 3937) OX=198628 GN=rhiE PE=1 SV=1//1.52846e-28	0.959549	1.57101e-08		TCONS_00063056	Dlo_013014.1	gnl|BL_ORD_ID|270924 sp|Q9M5X7|NLTP_MALDO Non-specific lipid-transfer protein OS=Malus domestica OX=3750 GN=MALD3 PE=1 SV=1//9.45551e-43	19964	upstream
TCONS_00099814	Dlo_010081.1	gnl|BL_ORD_ID|11817 sp|Q38841|AGL12_ARATH Agamous-like MADS-box protein AGL12 OS=Arabidopsis thaliana OX=3702 GN=AGL12 PE=1 SV=2//3.76649e-82	0.975711	5.93283e-10		TCONS_00063056	Dlo_013018.1	-//-	67294	upstream
TCONS_00126983	Dlo_008384.1	gnl|BL_ORD_ID|268231 sp|F4I9E1|NFD4_ARATH Protein NUCLEAR FUSION DEFECTIVE 4 OS=Arabidopsis thaliana OX=3702 GN=NFD4 PE=3 SV=1//2.40489e-18	0.971352	1.71619e-09		TCONS_00014634	Dlo_003081.1	gnl|BL_ORD_ID|92727 sp|Q9ZPS3|DCE4_ARATH Glutamate decarboxylase 4 OS=Arabidopsis thaliana OX=3702 GN=GAD4 PE=1 SV=1//0	-653	antisense
TCONS_00126983	Dlo_013287.1	gnl|BL_ORD_ID|143181 sp|Q9LRH6|GAT25_ARATH GATA transcription factor 25 OS=Arabidopsis thaliana OX=3702 GN=GATA25 PE=1 SV=2//2.35014e-78	0.999873	9.12617e-25		TCONS_00014634	Dlo_003080.1	gnl|BL_ORD_ID|92727 sp|Q9ZPS3|DCE4_ARATH Glutamate decarboxylase 4 OS=Arabidopsis thaliana OX=3702 GN=GAD4 PE=1 SV=1//0	-2227	antisense
TCONS_00126983	Dlo_011391.1	gnl|BL_ORD_ID|463300 sp|Q6WG30|T5H_TAXCU Taxadiene 5-alpha hydroxylase OS=Taxus cuspidata OX=99806 PE=1 SV=2//6.61613e-08	0.966082	5.07927e-09		TCONS_00076112	Dlo_015649.4	gnl|BL_ORD_ID|298855 sp|Q8W490|PEPK2_ARATH Serine/threonine-protein kinase PEPKR2 OS=Arabidopsis thaliana OX=3702 GN=PEPKR2 PE=2 SV=1//6.12567e-06	24178	upstream
TCONS_00126983	Dlo_032391.1	-//-	1	0		TCONS_00076112	Dlo_015648.1	gnl|BL_ORD_ID|110138 sp|P36591|DYR_SCHPO Dihydrofolate reductase OS=Schizosaccharomyces pombe (strain 972 / ATCC 24843) OX=284812 GN=dfr1 PE=2 SV=2//9.27712e-20	43511	upstream
TCONS_00126983	Dlo_017738.1	-//-	0.979454	2.01712e-10		TCONS_00005933	Dlo_001203.1	gnl|BL_ORD_ID|189506 sp|P24922|IF5A2_NICPL Eukaryotic translation initiation factor 5A-2 OS=Nicotiana plumbaginifolia OX=4092 GN=EIF-5A2 PE=2 SV=1//1.90907e-78	-1339	antisense
TCONS_00126983	Dlo_014822.1	-//-	1	3.87691e-103		TCONS_00005933	Dlo_001208.1	gnl|BL_ORD_ID|508858 sp|Q9LMP1|WAK2_ARATH Wall-associated receptor kinase 2 OS=Arabidopsis thaliana OX=3702 GN=WAK2 PE=1 SV=1//3.00784e-50	55344	upstream
TCONS_00126983	dlo_038661.1	gnl|BL_ORD_ID|58002 sp|P29620|CDKD1_ORYSJ Cyclin-dependent kinase D-1 OS=Oryza sativa subsp. japonica OX=39947 GN=CDKD-1 PE=1 SV=1//0	0.983141	5.62576e-11		TCONS_00140985	Dlo_028583.1	gnl|BL_ORD_ID|106627 sp|Q9LRR5|DRL21_ARATH Putative disease resistance protein At3g14460 OS=Arabidopsis thaliana OX=3702 GN=At3g14460 PE=3 SV=1//0	13461	downstream
TCONS_00126983	Dlo_033920.1	-//-	0.999919	4.93984e-26		TCONS_00140985	dlo_036200.1	gnl|BL_ORD_ID|257377 sp|Q5W9E7|MUS81_ARATH Crossover junction endonuclease MUS81 OS=Arabidopsis thaliana OX=3702 GN=MUS81 PE=1 SV=1//0	70180	downstream
TCONS_00126983	Dlo_029371.1	gnl|BL_ORD_ID|3949 sp|Q7PC88|AB31G_ARATH ABC transporter G family member 31 OS=Arabidopsis thaliana OX=3702 GN=ABCG31 PE=1 SV=1//0	0.971863	1.52887e-09		TCONS_00140985	Dlo_028589.1	gnl|BL_ORD_ID|466190 sp|Q8VY22|TBL38_ARATH Protein trichome birefringence-like 38 OS=Arabidopsis thaliana OX=3702 GN=TBL38 PE=2 SV=1//1.70656e-137	20797	upstream
TCONS_00126983	Dlo_017424.1	gnl|BL_ORD_ID|14158 sp|Q88BD4|ALGC_PSESM Phosphomannomutase/phosphoglucomutase OS=Pseudomonas syringae pv. tomato (strain ATCC BAA-871 / DC3000) OX=223283 GN=algC PE=3 SV=1//1.02582e-37	0.9776	3.52038e-10		TCONS_00140985	Dlo_028594.1	gnl|BL_ORD_ID|312133 sp|Q5MAU8|PPA27_ARATH Probable inactive purple acid phosphatase 27 OS=Arabidopsis thaliana OX=3702 GN=PAP27 PE=2 SV=1//3.52163e-06	58221	upstream
TCONS_00126983	dlo_037208.1	gnl|BL_ORD_ID|11849 sp|Q9FKK2|AGL62_ARATH Agamous-like MADS-box protein AGL62 OS=Arabidopsis thaliana OX=3702 GN=AGL62 PE=1 SV=1//1.15209e-56	0.994038	6.71534e-14		TCONS_00140985	Dlo_028595.1	gnl|BL_ORD_ID|199579 sp|O48716|JGB_ARATH Protein JINGUBANG OS=Arabidopsis thaliana OX=3702 GN=JGB PE=1 SV=1//1.41411e-78	81623	upstream
TCONS_00126983	dlo_036487.1	gnl|BL_ORD_ID|479880 sp|Q7XSQ7|TRL33_ORYSJ Thioredoxin-like 3-3 OS=Oryza sativa subsp. japonica OX=39947 GN=Os04g0560200 PE=2 SV=2//5.95709e-55	1	0		TCONS_00136413	Dlo_027846.1	gnl|BL_ORD_ID|503111 sp|Q9SK09|VCL22_ARATH Vicilin-like seed storage protein At2g28490 OS=Arabidopsis thaliana OX=3702 GN=At2g28490 PE=2 SV=1//1.01956e-147	15038	upstream
TCONS_00126983	Dlo_029196.1	-//-	0.990583	1.30037e-12		TCONS_00127067	Dlo_025984.1	gnl|BL_ORD_ID|172686 sp|O03982|HIP39_ARATH Heavy metal-associated isoprenylated plant protein 39 OS=Arabidopsis thaliana OX=3702 GN=HIPP39 PE=2 SV=1//5.25094e-19	33633	upstream
TCONS_00126983	Dlo_026285.1	gnl|BL_ORD_ID|11815 sp|Q38836|AGL11_ARATH Agamous-like MADS-box protein AGL11 OS=Arabidopsis thaliana OX=3702 GN=AGL11 PE=1 SV=1//8.17379e-115	0.960872	1.26959e-08		TCONS_00091314	Dlo_018808.1	-//-	67964	upstream
TCONS_00126983	Dlo_033893.1	gnl|BL_ORD_ID|41298 sp|Q9SVG7|BBE17_ARATH Berberine bridge enzyme-like 17 OS=Arabidopsis thaliana OX=3702 GN=At4g20800 PE=2 SV=1//0	0.986924	1.08876e-11		TCONS_00099351	Dlo_020431.1	gnl|BL_ORD_ID|172521 sp|Q5NUF3|HIDH_SOYBN 2-hydroxyisoflavanone dehydratase OS=Glycine max OX=3847 GN=HIDH PE=1 SV=1//1.43974e-96	2686	downstream
TCONS_00126983	Dlo_029753.1	gnl|BL_ORD_ID|294276 sp|Q9SY91|PBL15_ARATH Probable serine/threonine-protein kinase PBL15 OS=Arabidopsis thaliana OX=3702 GN=PBL15 PE=1 SV=1//0	0.978422	2.76647e-10		TCONS_00099351	Dlo_020424.1	-//-	70569	upstream
TCONS_00099640	Dlo_008384.1	gnl|BL_ORD_ID|268231 sp|F4I9E1|NFD4_ARATH Protein NUCLEAR FUSION DEFECTIVE 4 OS=Arabidopsis thaliana OX=3702 GN=NFD4 PE=3 SV=1//2.40489e-18	0.968085	3.43594e-09		TCONS_00099351	Dlo_020422.1	gnl|BL_ORD_ID|289190 sp|Q9FX08|P2C12_ARATH Probable protein phosphatase 2C 12 OS=Arabidopsis thaliana OX=3702 GN=At1g47380 PE=2 SV=1//0	89634	upstream
TCONS_00099640	Dlo_013287.1	gnl|BL_ORD_ID|143181 sp|Q9LRH6|GAT25_ARATH GATA transcription factor 25 OS=Arabidopsis thaliana OX=3702 GN=GATA25 PE=1 SV=2//2.35014e-78	0.994497	3.99395e-14		TCONS_00110500	Dlo_022686.1	gnl|BL_ORD_ID|211837 sp|P22988|LDHA_HORVU L-lactate dehydrogenase A OS=Hordeum vulgare OX=4513 PE=1 SV=1//9.42885e-162	60975	upstream
TCONS_00099640	Dlo_011391.1	gnl|BL_ORD_ID|463300 sp|Q6WG30|T5H_TAXCU Taxadiene 5-alpha hydroxylase OS=Taxus cuspidata OX=99806 PE=1 SV=2//6.61613e-08	0.955052	3.08301e-08		TCONS_00110500	Dlo_022676.1	gnl|BL_ORD_ID|180464 sp|P11890|HS23C_OXYRB Small heat shock protein, chloroplastic OS=Oxybasis rubra OX=3560 GN=HSP23 PE=2 SV=1//2.60192e-53	33207	downstream
TCONS_00099640	Dlo_032391.1	-//-	0.994427	4.33618e-14		TCONS_00110500	Dlo_022673.1	-//-	57288	downstream
TCONS_00099640	Dlo_016324.1	gnl|BL_ORD_ID|1993 sp|Q84P21|4CLL5_ARATH 4-coumarate--CoA ligase-like 5 OS=Arabidopsis thaliana OX=3702 GN=4CLL5 PE=1 SV=2//4.89698e-154	0.953176	4.00345e-08		TCONS_00110500	Dlo_022669.1	gnl|BL_ORD_ID|16931 sp|Q944R7|ANM16_ARATH Protein arginine N-methyltransferase 1.6 OS=Arabidopsis thaliana OX=3702 GN=PRMT16 PE=2 SV=2//0	82278	upstream
TCONS_00099640	Dlo_017738.1	-//-	0.972553	1.3031e-09		TCONS_00110500	Dlo_022684.1	-//-	40046	downstream
TCONS_00099640	Dlo_029753.1	gnl|BL_ORD_ID|294276 sp|Q9SY91|PBL15_ARATH Probable serine/threonine-protein kinase PBL15 OS=Arabidopsis thaliana OX=3702 GN=PBL15 PE=1 SV=1//0	0.967515	3.84948e-09		TCONS_00000609	Dlo_000241.1	gnl|BL_ORD_ID|68566 sp|Q9ZQE6|CML1_ARATH Calmodulin-like protein 1 OS=Arabidopsis thaliana OX=3702 GN=CML1 PE=2 SV=1//4.40233e-06	21292	downstream
TCONS_00099640	Dlo_014822.1	-//-	0.994427	4.33618e-14		TCONS_00000609	Dlo_000245.1	gnl|BL_ORD_ID|4052 sp|Q9LJK2|ABAH4_ARATH Abscisic acid 8&apos;-hydroxylase 4 OS=Arabidopsis thaliana OX=3702 GN=CYP707A4 PE=2 SV=2//0	48793	downstream
TCONS_00099640	dlo_038661.1	gnl|BL_ORD_ID|58002 sp|P29620|CDKD1_ORYSJ Cyclin-dependent kinase D-1 OS=Oryza sativa subsp. japonica OX=39947 GN=CDKD-1 PE=1 SV=1//0	0.975412	6.41927e-10		TCONS_00058457	Dlo_012075.1	gnl|BL_ORD_ID|263812 sp|P93039|NAT4_ARATH Nucleobase-ascorbate transporter 4 OS=Arabidopsis thaliana OX=3702 GN=NAT4 PE=2 SV=2//0	85646	downstream
TCONS_00099640	Dlo_033920.1	-//-	0.994651	3.32351e-14		TCONS_00058457	Dlo_012068.1	gnl|BL_ORD_ID|428361 sp|Q9C7Z9|SCP18_ARATH Serine carboxypeptidase-like 18 OS=Arabidopsis thaliana OX=3702 GN=SCPL18 PE=2 SV=2//6.64595e-87	10857	upstream
TCONS_00099640	Dlo_029371.1	gnl|BL_ORD_ID|3949 sp|Q7PC88|AB31G_ARATH ABC transporter G family member 31 OS=Arabidopsis thaliana OX=3702 GN=ABCG31 PE=1 SV=1//0	0.966294	4.87867e-09		TCONS_00114974	Dlo_023539.1	gnl|BL_ORD_ID|120406 sp|I6YGS0|EPHA_MYCTU Epoxide hydrolase A OS=Mycobacterium tuberculosis (strain ATCC 25618 / H37Rv) OX=83332 GN=ephA PE=1 SV=1//2.11733e-64	33500	downstream
TCONS_00099640	dlo_036939.1	gnl|BL_ORD_ID|449379 sp|F4HRS2|SWTIE_ARATH Protein SWEETIE OS=Arabidopsis thaliana OX=3702 GN=SWEETIE PE=1 SV=2//0	0.952887	4.16403e-08		TCONS_00114974	Dlo_023537.1	gnl|BL_ORD_ID|120406 sp|I6YGS0|EPHA_MYCTU Epoxide hydrolase A OS=Mycobacterium tuberculosis (strain ATCC 25618 / H37Rv) OX=83332 GN=ephA PE=1 SV=1//6.57047e-62	56280	downstream
TCONS_00099640	Dlo_017424.1	gnl|BL_ORD_ID|14158 sp|Q88BD4|ALGC_PSESM Phosphomannomutase/phosphoglucomutase OS=Pseudomonas syringae pv. tomato (strain ATCC BAA-871 / DC3000) OX=223283 GN=algC PE=3 SV=1//1.02582e-37	0.967591	3.79206e-09		TCONS_00114974	Dlo_023532.1	gnl|BL_ORD_ID|306189 sp|Q8GT41|PLA1_PLAAC Putative invertase inhibitor OS=Platanus acerifolia OX=140101 PE=1 SV=1//1.22683e-09	97671	upstream
TCONS_00099640	dlo_037208.1	gnl|BL_ORD_ID|11849 sp|Q9FKK2|AGL62_ARATH Agamous-like MADS-box protein AGL62 OS=Arabidopsis thaliana OX=3702 GN=AGL62 PE=1 SV=1//1.15209e-56	0.986742	1.19034e-11		TCONS_00058455	Dlo_012075.1	gnl|BL_ORD_ID|263812 sp|P93039|NAT4_ARATH Nucleobase-ascorbate transporter 4 OS=Arabidopsis thaliana OX=3702 GN=NAT4 PE=2 SV=2//0	87520	downstream
TCONS_00099640	dlo_036487.1	gnl|BL_ORD_ID|479880 sp|Q7XSQ7|TRL33_ORYSJ Thioredoxin-like 3-3 OS=Oryza sativa subsp. japonica OX=39947 GN=Os04g0560200 PE=2 SV=2//5.95709e-55	0.994427	4.33618e-14		TCONS_00058455	Dlo_012068.1	gnl|BL_ORD_ID|428361 sp|Q9C7Z9|SCP18_ARATH Serine carboxypeptidase-like 18 OS=Arabidopsis thaliana OX=3702 GN=SCPL18 PE=2 SV=2//6.64595e-87	12731	upstream
TCONS_00099640	Dlo_029196.1	-//-	0.981387	1.06624e-10		TCONS_00058459	Dlo_012075.1	gnl|BL_ORD_ID|263812 sp|P93039|NAT4_ARATH Nucleobase-ascorbate transporter 4 OS=Arabidopsis thaliana OX=3702 GN=NAT4 PE=2 SV=2//0	77221	downstream
TCONS_00099640	Dlo_026285.1	gnl|BL_ORD_ID|11815 sp|Q38836|AGL11_ARATH Agamous-like MADS-box protein AGL11 OS=Arabidopsis thaliana OX=3702 GN=AGL11 PE=1 SV=1//8.17379e-115	0.954881	3.15883e-08		TCONS_00058459	Dlo_012068.1	gnl|BL_ORD_ID|428361 sp|Q9C7Z9|SCP18_ARATH Serine carboxypeptidase-like 18 OS=Arabidopsis thaliana OX=3702 GN=SCPL18 PE=2 SV=2//6.64595e-87	2432	upstream
[truncated: 13,401 more rows]

## Sheet: Supplementary Table 7
Supplementary Table 7. Hub-gene (hub-DEmRNA and hub-DElncRNA) in 5 modules.
hub-DElncRNA	moduleColor		hub-DEmRNA	moduleColor
[truncated: 1,976 more rows]

## Sheet: Supplementary Table 8
Supplementary Table 8. The specific lncRNA-mRNA regulatory relationship in three pathways.
[truncated: 36 more rows]

[truncated: 3 more sheets: Supplementary Table 9, Supplementary Table 10, Supplementary Table 11]
